# Supplementary material for: Crystal structure of (7-chloro-2-oxo-2H-chromen-4-yl)methyl N,N-di­methyl­carbamodi­thio­ate
Source: Acta Crystallogr E Crystallogr Commun. 2015 Mar 28;71(Pt 4):o263–4. doi: 10.1107/S2056989015005678 (PMC4438814; doi:10.1107/S2056989015005678)
Supplement: Supplementary file 1 [file e-71-0o263-sup1.cif]

##############################################################################
#                                                                            #
# This CIF contains the data in a paper accepted for publication in          #
# Acta Crystallographica Section E. It conforms to the requirements of       #
# Notes for Authors for Acta Crystallographica Section E, and has been       #
# peer reviewed under the auspices of the IUCr Commission on Journals.       #
#                                                                            #
# Full details of the Crystallographic Information File format               #
# are given in the paper "The Crystallographic Information File (CIF):       #
# a New Standard Archive File for Crystallography" by S. R. Hall, F. H.      #
# Allen and I. D. Brown [Acta Cryst. (1991), A47, 655-685].                  #
#                                                                            #
# The current version of the core CIF dictionary is obtainable from          #
# ftp://ftp.iucr.org/pub/cif_core.dic.                                       #
#                                                                            #
# Software is freely available for graphical display of the structure(s)     #
# in this CIF. For information consult the CIF software page                 #
# http://www.iucr.org/resources/cif/software.                                #
#                                                                            #
# This file may be used for bona fide research purposes within the           #
# scientific community so long as proper attribution is given to the journal # 
# article from which it was obtained.                                        #
#                                                                            #
##############################################################################
data_I
_audit_creation_method     'SHELXL-2014/7'
_database_code_depnum_ccdc_archive     'CCDC 1055112'
_chemical_name_systematic
;
(7-Chloro-2-oxo-2<i>H</i>-chromen-4-yl)methyl
<i>N</i>,<i>N</i>-dimethylcarbamodithioate
;
_chemical_name_common     ?
_chemical_formula_moiety     'C13 H12 Cl N O2 S2'
_chemical_formula_sum     'C13 H12 Cl N O2 S2'
_chemical_formula_iupac     'C13 H12 Cl N O2 S2'
_chemical_formula_weight     313.81
_chemical_melting_point     407
_shelx_space_group_comment
;
The symmetry employed for this shelxl refinement is uniquely defined
by the following loop, which should always be used as a source of
symmetry information in preference to the above space-group names.
They are only intended as comments.
;
_space_group_crystal_system     monoclinic
_space_group_name_H-M_alt     'P 21/c'
_space_group_name_Hall     '-P 2ybc'
loop_
    _space_group_symop_operation_xyz
    'x, y, z'
    '-x, y+1/2, -z+1/2'
    '-x, -y, -z'
    'x, -y-1/2, z-1/2'
_cell_length_a     9.7244(4)
_cell_length_b     7.1157(3)
_cell_length_c     20.0896(9)
_cell_angle_alpha     90
_cell_angle_beta     94.404(3)
_cell_angle_gamma     90
_cell_volume     1386.01(10)
_cell_formula_units_Z     4
_cell_measurement_reflns_used     2446
_cell_measurement_theta_min     2.03
_cell_measurement_theta_max     25.00
_cell_measurement_temperature     296(2)
_exptl_crystal_description     Plate
_exptl_crystal_colour     colourless
_exptl_crystal_size_max     0.24
_exptl_crystal_size_mid     0.20
_exptl_crystal_size_min     0.12
_exptl_crystal_density_diffrn     1.504
_exptl_crystal_density_meas     ?
_exptl_crystal_density_method     'not measured'
_exptl_crystal_F_000     648
_exptl_absorpt_coefficient_mu     0.572
_exptl_absorpt_correction_type     psi-scan
_exptl_absorpt_process_details
;
(SADABS; Sheldrick, 2007)
;
_exptl_absorpt_correction_T_min     0.7700
_exptl_absorpt_correction_T_max     1.0000
_exptl_special_details
;
IR (KBr, cm^-1^): 1722 (C=O), 1381 (C=S), 894(C---N). GCMS: m/e: 313; 1H NMR
(400 MHz, CDCl~3~, \\?, p.p.m): 3.38 (s, 3H, N---CH~3~), 3.47 (s, 3H,
N---CH~3~), 4.80 (s, 2H, C4---CH~2~), 6.56 (s, 1H, C3---H), 7.45--7.92 (m, 3H,
Ar---H). Mol. Formula: C~13~H~12~Cl N O~2~S~2~2; Elemental analysis: C, 49.75;
H, 3.85; N, 4.46 (calculated); C, 49.67; H, 3.76; N, 4.39 (found).
;
_diffrn_ambient_temperature     296(2)
_diffrn_radiation_type     MoK\a
_diffrn_radiation_wavelength     0.71073
_diffrn_radiation_source     'fine-focus sealed tube'
_diffrn_radiation_monochromator     graphite
_diffrn_measurement_device_type     'Bruker SMART CCD area-detector'
_diffrn_measurement_method     '\w and \f scans'
_diffrn_detector_area_resol_mean     ?
_diffrn_reflns_number     16144
_diffrn_reflns_av_R_equivalents     0.0290
_diffrn_reflns_theta_min     2.033
_diffrn_reflns_theta_max     32.166
_diffrn_reflns_theta_full     25.242
_diffrn_measured_fraction_theta_max     0.975
_diffrn_measured_fraction_theta_full     0.998
_diffrn_reflns_limit_h_min     -14
_diffrn_reflns_limit_h_max     14
_diffrn_reflns_limit_k_min     -10
_diffrn_reflns_limit_k_max     10
_diffrn_reflns_limit_l_min     -27
_diffrn_reflns_limit_l_max     30
_refine_special_details
;
Refinement of <i>F</i>^2^ against ALL reflections. The weighted <i>R</i>-factor
<i>wR</i> and goodness of fit <i>S</i> are based on <i>F</i>^2^, conventional
<i>R</i>-factors <i>R</i> are based on <i>F</i>, with <i>F</i> set to zero for
negative <i>F</i>^2^. The threshold expression of <i>F</i>^2^ >
2\s(<i>F</i>^2^) is used only for calculating <i>R</i>-factors(gt) <i>etc</i>.
and is not relevant to the choice of reflections for refinement.
<i>R</i>-factors based on <i>F</i>^2^ are statistically about twice as large
as those based on <i>F</i>, and <i>R</i>- factors based on ALL data will be
even larger.
;
_reflns_number_total     4752
_reflns_number_gt     2805
_reflns_threshold_expression     I>2\s(I)
_refine_ls_structure_factor_coef     Fsqd
_refine_ls_matrix_type     full
_refine_ls_R_factor_all     0.0973
_refine_ls_R_factor_gt     0.0525
_refine_ls_wR_factor_gt     0.1259
_refine_ls_wR_factor_ref     0.1473
_refine_ls_goodness_of_fit_ref     1.032
_refine_ls_restrained_S_all     1.032
_refine_ls_number_reflns     4752
_refine_ls_number_parameters     174
_refine_ls_number_restraints     0
_refine_ls_hydrogen_treatment     constr
_refine_ls_weighting_scheme     calc
_refine_ls_weighting_details
              'w=1/[\s^2^(Fo^2^)+(0.0636P)^2^+0.4178P] where P=(Fo^2^+2Fc^2^)/3'
_atom_sites_solution_hydrogens     geom
_atom_sites_solution_primary     direct
_atom_sites_solution_secondary     difmap
_refine_ls_shift/su_max     0.043
_refine_ls_shift/su_mean     0.001
_refine_diff_density_max     0.319
_refine_diff_density_min     -0.348
_refine_ls_extinction_method     none
_refine_ls_extinction_coef     .
loop_
    _atom_type_symbol
    _atom_type_description
    _atom_type_scat_dispersion_real
    _atom_type_scat_dispersion_imag
    _atom_type_scat_source
    'C' 'C' 0.0033 0.0016
                         'International Tables Vol C Tables 4.2.6.8 and 6.1.1.4'
    'H' 'H' 0.0000 0.0000
                         'International Tables Vol C Tables 4.2.6.8 and 6.1.1.4'
    'N' 'N' 0.0061 0.0033
                         'International Tables Vol C Tables 4.2.6.8 and 6.1.1.4'
    'O' 'O' 0.0106 0.0060
                         'International Tables Vol C Tables 4.2.6.8 and 6.1.1.4'
    'S' 'S' 0.1246 0.1234
                         'International Tables Vol C Tables 4.2.6.8 and 6.1.1.4'
    'Cl' 'Cl' 0.1484 0.1585
                         'International Tables Vol C Tables 4.2.6.8 and 6.1.1.4'
_computing_data_collection
;
SMART (Bruker, 2001)
;
_computing_cell_refinement
;
SAINT (Bruker, 2001)
;
_computing_data_reduction
;
SAINT (Bruker, 2001)
;
_computing_structure_solution
;
SHELXS97 (Sheldrick, 2008))
;
_computing_structure_refinement
;
SHELXL2014 (Sheldrick, 2015)
;
_computing_molecular_graphics
;
ORTEP-3 for Windows (Farrugia, 2012)
;
_computing_publication_material
;
SHELXL2014 (Sheldrick, 2015)
;
loop_
    _atom_site_type_symbol
    _atom_site_label
    _atom_site_fract_x
    _atom_site_fract_y
    _atom_site_fract_z
    _atom_site_U_iso_or_equiv
    _atom_site_adp_type
    _atom_site_calc_flag
    _atom_site_occupancy
    _atom_site_disorder_assembly
    _atom_site_disorder_group
    Cl Cl1 -0.17680(7) 0.68940(10) 0.60871(3) 0.0643(2) Uani d 1 . .
    S S2 0.19845(6) 0.93877(9) 0.24696(3) 0.05245(18) Uani d 1 . .
    S S3 0.25794(7) 0.52236(9) 0.23740(3) 0.05581(19) Uani d 1 . .
    O O4 0.27371(14) 0.7395(2) 0.50559(7) 0.0489(4) Uani d 1 . .
    O O5 0.48199(17) 0.7569(3) 0.47037(9) 0.0673(5) Uani d 1 . .
    N N6 0.37617(18) 0.7922(3) 0.17126(9) 0.0522(5) Uani d 1 . .
    C C7 -0.0832(2) 0.7267(3) 0.53965(11) 0.0416(5) Uani d 1 . .
    C C8 -0.1507(2) 0.7599(3) 0.47806(12) 0.0442(5) Uani d 1 . .
    H H8 -0.2465 0.7639 0.4730 0.053 Uiso calc 1 . .
    C C9 -0.0740(2) 0.7870(3) 0.42398(11) 0.0413(5) Uani d 1 . .
    H H9 -0.1192 0.8099 0.3823 0.050 Uiso calc 1 . .
    C C10 0.07040(19) 0.7808(3) 0.43027(10) 0.0349(4) Uani d 1 . .
    C C11 0.1331(2) 0.7472(3) 0.49375(10) 0.0369(4) Uani d 1 . .
    C C12 0.0577(2) 0.7200(3) 0.54875(11) 0.0442(5) Uani d 1 . .
    H H12 0.1017 0.6977 0.5908 0.053 Uiso calc 1 . .
    C C13 0.15923(19) 0.8083(3) 0.37605(10) 0.0368(4) Uani d 1 . .
    C C14 0.2966(2) 0.8017(3) 0.38965(11) 0.0419(5) Uani d 1 . .
    H H14 0.3529 0.8210 0.3549 0.050 Uiso calc 1 . .
    C C15 0.3606(2) 0.7662(3) 0.45538(11) 0.0455(5) Uani d 1 . .
    C C16 0.0936(2) 0.8373(4) 0.30683(11) 0.0501(6) Uani d 1 . .
    H H16A 0.0133 0.9169 0.3099 0.060 Uiso calc 1 . .
    H H16B 0.0609 0.7164 0.2898 0.060 Uiso calc 1 . .
    C C17 0.2867(2) 0.7429(3) 0.21486(10) 0.0414(5) Uani d 1 . .
    C C18 0.4622(3) 0.6497(5) 0.14199(14) 0.0774(9) Uani d 1 . .
    H H18A 0.5282 0.6018 0.1758 0.116 Uiso calc 1 . .
    H H18B 0.5098 0.7053 0.1068 0.116 Uiso calc 1 . .
    H H18C 0.4050 0.5488 0.1243 0.116 Uiso calc 1 . .
    C C19 0.4015(3) 0.9852(5) 0.15168(14) 0.0722(8) Uani d 1 . .
    H H19A 0.3167 1.0548 0.1500 0.108 Uiso calc 1 . .
    H H19B 0.4372 0.9864 0.1084 0.108 Uiso calc 1 . .
    H H19C 0.4673 1.0418 0.1837 0.108 Uiso calc 1 . .
loop_
    _atom_site_aniso_label
    _atom_site_aniso_U_11
    _atom_site_aniso_U_22
    _atom_site_aniso_U_33
    _atom_site_aniso_U_12
    _atom_site_aniso_U_13
    _atom_site_aniso_U_23
    Cl1 0.0719(4) 0.0596(4) 0.0660(4) 0.0019(3) 0.0351(3) -0.0003(3)
    S2 0.0520(4) 0.0574(4) 0.0487(3) 0.0071(3) 0.0093(2) 0.0123(3)
    S3 0.0611(4) 0.0543(4) 0.0515(4) -0.0088(3) 0.0010(3) 0.0002(3)
    O4 0.0347(8) 0.0685(11) 0.0424(8) 0.0031(7) -0.0036(6) -0.0018(7)
    O5 0.0337(9) 0.1053(16) 0.0615(11) 0.0061(9) -0.0057(8) -0.0083(10)
    N6 0.0336(10) 0.0785(15) 0.0446(10) 0.0000(9) 0.0038(8) 0.0131(10)
    C7 0.0477(12) 0.0289(10) 0.0503(12) -0.0002(8) 0.0180(9) -0.0030(8)
    C8 0.0338(11) 0.0402(12) 0.0597(13) 0.0004(8) 0.0101(9) -0.0016(9)
    C9 0.0339(10) 0.0405(12) 0.0492(12) 0.0014(8) 0.0012(8) 0.0022(9)
    C10 0.0329(10) 0.0290(9) 0.0428(10) 0.0004(7) 0.0030(8) -0.0025(8)
    C11 0.0337(10) 0.0329(10) 0.0439(11) 0.0015(7) 0.0029(8) -0.0039(8)
    C12 0.0517(13) 0.0398(12) 0.0414(11) 0.0030(9) 0.0053(9) -0.0024(9)
    C13 0.0317(10) 0.0375(11) 0.0410(10) 0.0018(8) 0.0016(8) -0.0001(8)
    C14 0.0342(10) 0.0485(12) 0.0432(11) -0.0004(9) 0.0040(8) -0.0017(9)
    C15 0.0340(11) 0.0521(13) 0.0503(12) 0.0019(9) 0.0017(9) -0.0057(10)
    C16 0.0333(11) 0.0751(17) 0.0423(12) 0.0060(10) 0.0052(9) 0.0067(11)
    C17 0.0291(10) 0.0612(14) 0.0328(10) -0.0022(9) -0.0047(7) 0.0045(9)
    C18 0.0583(17) 0.120(3) 0.0564(16) 0.0281(17) 0.0192(13) 0.0130(16)
    C19 0.0536(16) 0.098(2) 0.0651(17) -0.0159(15) 0.0067(13) 0.0305(16)
_geom_special_details
;
All e.s.d.'s (except the e.s.d. in the dihedral angle between two l.s. planes)
are estimated using the full covariance matrix. The cell e.s.d.'s are taken
into account individually in the estimation of e.s.d.'s in distances, angles
and torsion angles; correlations between e.s.d.'s in cell parameters are only
used when they are defined by crystal symmetry. An approximate (isotropic)
treatment of cell e.s.d.'s is used for estimating e.s.d.'s involving l.s.
planes.
;
loop_
    _geom_bond_atom_site_label_1
    _geom_bond_atom_site_label_2
    _geom_bond_site_symmetry_2
    _geom_bond_distance
    _geom_bond_publ_flag
    Cl1 C7 . 1.737(2) ?
    S2 C17 . 1.783(2) ?
    S2 C16 . 1.788(2) ?
    S3 C17 . 1.663(2) ?
    O4 C11 . 1.371(2) ?
    O4 C15 . 1.378(3) ?
    O5 C15 . 1.198(3) ?
    N6 C17 . 1.329(3) ?
    N6 C19 . 1.455(4) ?
    N6 C18 . 1.466(3) ?
    C7 C12 . 1.369(3) ?
    C7 C8 . 1.376(3) ?
    C8 C9 . 1.378(3) ?
    C8 H8 . 0.9300 ?
    C9 C10 . 1.401(3) ?
    C9 H9 . 0.9300 ?
    C10 C11 . 1.392(3) ?
    C10 C13 . 1.454(3) ?
    C11 C12 . 1.386(3) ?
    C12 H12 . 0.9300 ?
    C13 C14 . 1.343(3) ?
    C13 C16 . 1.499(3) ?
    C14 C15 . 1.438(3) ?
    C14 H14 . 0.9300 ?
    C16 H16A . 0.9700 ?
    C16 H16B . 0.9700 ?
    C18 H18A . 0.9600 ?
    C18 H18B . 0.9600 ?
    C18 H18C . 0.9600 ?
    C19 H19A . 0.9600 ?
    C19 H19B . 0.9600 ?
    C19 H19C . 0.9600 ?
loop_
    _geom_angle_atom_site_label_1
    _geom_angle_atom_site_label_2
    _geom_angle_atom_site_label_3
    _geom_angle_site_symmetry_1
    _geom_angle_site_symmetry_3
    _geom_angle
    _geom_angle_publ_flag
    C17 S2 C16 . . 104.05(11) ?
    C11 O4 C15 . . 121.80(16) ?
    C17 N6 C19 . . 124.1(2) ?
    C17 N6 C18 . . 120.3(2) ?
    C19 N6 C18 . . 115.5(2) ?
    C12 C7 C8 . . 121.98(19) ?
    C12 C7 Cl1 . . 117.93(18) ?
    C8 C7 Cl1 . . 120.08(17) ?
    C7 C8 C9 . . 118.91(19) ?
    C7 C8 H8 . . 120.5 ?
    C9 C8 H8 . . 120.5 ?
    C8 C9 C10 . . 121.6(2) ?
    C8 C9 H9 . . 119.2 ?
    C10 C9 H9 . . 119.2 ?
    C11 C10 C9 . . 116.96(19) ?
    C11 C10 C13 . . 117.78(17) ?
    C9 C10 C13 . . 125.25(18) ?
    O4 C11 C12 . . 115.97(18) ?
    O4 C11 C10 . . 121.78(18) ?
    C12 C11 C10 . . 122.25(19) ?
    C7 C12 C11 . . 118.3(2) ?
    C7 C12 H12 . . 120.9 ?
    C11 C12 H12 . . 120.9 ?
    C14 C13 C10 . . 118.78(18) ?
    C14 C13 C16 . . 122.65(18) ?
    C10 C13 C16 . . 118.55(17) ?
    C13 C14 C15 . . 123.11(19) ?
    C13 C14 H14 . . 118.4 ?
    C15 C14 H14 . . 118.4 ?
    O5 C15 O4 . . 117.2(2) ?
    O5 C15 C14 . . 126.1(2) ?
    O4 C15 C14 . . 116.74(18) ?
    C13 C16 S2 . . 117.08(16) ?
    C13 C16 H16A . . 108.0 ?
    S2 C16 H16A . . 108.0 ?
    C13 C16 H16B . . 108.0 ?
    S2 C16 H16B . . 108.0 ?
    H16A C16 H16B . . 107.3 ?
    N6 C17 S3 . . 124.10(19) ?
    N6 C17 S2 . . 112.96(17) ?
    S3 C17 S2 . . 122.94(12) ?
    N6 C18 H18A . . 109.5 ?
    N6 C18 H18B . . 109.5 ?
    H18A C18 H18B . . 109.5 ?
    N6 C18 H18C . . 109.5 ?
    H18A C18 H18C . . 109.5 ?
    H18B C18 H18C . . 109.5 ?
    N6 C19 H19A . . 109.5 ?
    N6 C19 H19B . . 109.5 ?
    H19A C19 H19B . . 109.5 ?
    N6 C19 H19C . . 109.5 ?
    H19A C19 H19C . . 109.5 ?
    H19B C19 H19C . . 109.5 ?
loop_
    _geom_torsion_atom_site_label_1
    _geom_torsion_atom_site_label_2
    _geom_torsion_atom_site_label_3
    _geom_torsion_atom_site_label_4
    _geom_torsion_site_symmetry_1
    _geom_torsion_site_symmetry_2
    _geom_torsion_site_symmetry_3
    _geom_torsion_site_symmetry_4
    _geom_torsion
    _geom_torsion_publ_flag
    C12 C7 C8 C9 . . . . 0.0(3) ?
    Cl1 C7 C8 C9 . . . . -179.30(16) ?
    C7 C8 C9 C10 . . . . 0.3(3) ?
    C8 C9 C10 C11 . . . . -0.4(3) ?
    C8 C9 C10 C13 . . . . -179.84(19) ?
    C15 O4 C11 C12 . . . . -179.28(19) ?
    C15 O4 C11 C10 . . . . 0.5(3) ?
    C9 C10 C11 O4 . . . . -179.57(18) ?
    C13 C10 C11 O4 . . . . -0.1(3) ?
    C9 C10 C11 C12 . . . . 0.2(3) ?
    C13 C10 C11 C12 . . . . 179.74(18) ?
    C8 C7 C12 C11 . . . . -0.1(3) ?
    Cl1 C7 C12 C11 . . . . 179.17(15) ?
    O4 C11 C12 C7 . . . . 179.83(18) ?
    C10 C11 C12 C7 . . . . 0.0(3) ?
    C11 C10 C13 C14 . . . . -0.6(3) ?
    C9 C10 C13 C14 . . . . 178.8(2) ?
    C11 C10 C13 C16 . . . . 177.7(2) ?
    C9 C10 C13 C16 . . . . -2.9(3) ?
    C10 C13 C14 C15 . . . . 0.9(3) ?
    C16 C13 C14 C15 . . . . -177.3(2) ?
    C11 O4 C15 O5 . . . . -180.0(2) ?
    C11 O4 C15 C14 . . . . -0.3(3) ?
    C13 C14 C15 O5 . . . . 179.2(2) ?
    C13 C14 C15 O4 . . . . -0.4(3) ?
    C14 C13 C16 S2 . . . . -20.1(3) ?
    C10 C13 C16 S2 . . . . 161.75(16) ?
    C17 S2 C16 C13 . . . . 85.7(2) ?
    C19 N6 C17 S3 . . . . -179.84(18) ?
    C18 N6 C17 S3 . . . . -3.0(3) ?
    C19 N6 C17 S2 . . . . 0.5(3) ?
    C18 N6 C17 S2 . . . . 177.35(18) ?
    C16 S2 C17 N6 . . . . -176.86(15) ?
    C16 S2 C17 S3 . . . . 3.46(16) ?
loop_
    _geom_hbond_atom_site_label_D
    _geom_hbond_atom_site_label_H
    _geom_hbond_atom_site_label_A
    _geom_hbond_site_symmetry_A
    _geom_hbond_distance_DH
    _geom_hbond_distance_HA
    _geom_hbond_distance_DA
    _geom_hbond_angle_DHA
    C16 H16A S3 2 0.97 2.84 3.707(2) 150
_shelx_hkl_file
;
   1   0   0   89.41    2.44
  -1   0   0   82.58    2.60
  -1   0   0   90.15    2.41
   2   0   0  228.11    6.21
  -2   0   0  226.72    6.15
  -2   0   0  214.35    6.61
   3   0   0  171.04    4.73
  -3   0   0  166.15    5.09
  -3   0   0  176.24    4.73
  -4   0   0    0.09    0.05
   4   0   0    0.05    0.04
   4   0   0    0.11    0.05
  -4   0   0    0.10    0.05
  -4   0   0    0.06    0.06
   5   0   0    9.90    0.37
  -5   0   0    9.95    0.37
  -5   0   0    8.78    0.48
   5   0   0   10.44    0.39
   6   0   0    1.77    0.15
  -6   0   0    1.45    0.18
   6   0   0    1.83    0.16
  -7   0   0    3.02    0.34
   7   0   0    3.48    0.23
   7   0   0    3.20    0.21
  -8   0   0    1.15    0.21
   8   0   0    1.41    0.18
   9   0   0   28.63    1.04
  -9   0   0   33.02    1.34
 -10   0   0    0.35    0.22
 -11   0   0    9.96    0.70
 -12   0   0   -0.25    0.25
 -13   0   0    0.06    0.29
 -14   0   0    0.79    0.31
   0  -1   0   -0.37    0.05
   0  -1   0   -0.46    0.04
   0  -1   0   -0.14    0.05
   0  -1   0   -0.48    0.04
   0   1   0   -0.33    0.05
   0   1   0   -0.27    0.05
   1  -1   0  286.96    7.76
  -1  -1   0  272.60    8.34
  -1  -1   0  289.39    7.74
   1  -1   0  281.80    8.38
   1  -1   0  277.44    8.37
  -1   1   0  280.12    7.71
   1   1   0  281.83    7.72
  -1   1   0  284.19    8.38
   1   1   0  272.02    8.35
  -1   1   0  281.98    8.37
  -2  -1   0  149.63    4.56
   2  -1   0  152.89    4.59
  -2  -1   0  152.55    4.23
   2  -1   0  156.49    4.60
   2  -1   0  157.94    4.26
  -2   1   0  152.74    4.59
  -2   1   0  151.75    4.59
   2   1   0  150.83    4.56
  -2   1   0  154.94    4.26
   2   1   0  157.36    4.23
   3  -1   0    2.32    0.15
   3  -1   0    2.34    0.15
  -3  -1   0    2.72    0.12
  -3  -1   0    2.92    0.13
   3  -1   0    2.53    0.14
   3   1   0    2.64    0.12
  -3   1   0    2.49    0.14
  -3   1   0    2.39    0.15
  -3   1   0    2.21    0.17
   3   1   0    2.78    0.13
  -4  -1   0   53.13    1.67
   4  -1   0   55.95    1.72
   4  -1   0   55.86    1.60
  -4  -1   0   53.43    1.57
  -4   1   0   56.91    1.60
   4   1   0   54.90    1.57
   4   1   0   55.24    1.68
  -4   1   0   53.20    2.01
   5  -1   0   25.32    0.85
  -5  -1   0   24.23    0.80
  -5  -1   0   22.89    0.99
   5  -1   0   25.26    0.80
  -5  -1   0   24.66    0.77
   5   1   0   24.82    0.81
  -5   1   0   23.40    0.99
   5   1   0   25.39    0.77
  -5   1   0   25.19    0.75
  -5   1   0   25.89    0.74
  -6  -1   0    8.60    0.50
   6  -1   0    9.31    0.39
   6  -1   0    9.04    0.40
  -6   1   0    9.49    0.38
   6   1   0    9.52    0.37
  -6   1   0    8.64    0.35
  -6   1   0    9.00    0.49
   6   1   0    9.31    0.38
   7  -1   0    1.80    0.17
  -7  -1   0    1.82    0.22
   7  -1   0    1.80    0.19
   7   1   0    1.73    0.17
  -7   1   0    1.58    0.16
  -7   1   0    1.82    0.18
  -7   1   0    1.66    0.21
   7   1   0    1.98    0.18
   8  -1   0    0.10    0.11
  -8  -1   0    0.15    0.15
   8  -1   0    0.05    0.10
   8   1   0   -0.01    0.09
  -8   1   0   -0.06    0.09
  -8   1   0   -0.32    0.13
  -9  -1   0    6.40    0.53
  -9   1   0    6.10    0.50
 -10  -1   0    3.76    0.48
 -10   1   0    3.50    0.45
 -11  -1   0    4.24    0.53
 -11   1   0    4.36    0.49
 -12  -1   0    0.07    0.28
 -12   1   0   -0.07    0.24
 -13  -1   0    1.32    0.37
 -13   1   0    1.50    0.33
 -14  -1   0   -0.13    0.32
 -14   1   0    0.03    0.23
   0  -2   0  733.82   21.06
   0  -2   0  756.29   21.03
   0  -2   0  785.53   22.72
   0  -2   0  767.80   22.70
   0   2   0  768.06   21.04
   0   2   0  769.79   22.71
  -1  -2   0   80.12    2.42
  -1  -2   0   81.54    2.24
   1  -2   0   81.03    2.45
   1  -2   0   79.09    2.26
  -1  -2   0   78.11    2.24
   1  -2   0   80.97    2.45
  -1   2   0   80.29    2.44
  -1   2   0   79.69    2.45
   1   2   0   80.47    2.24
  -1   2   0   81.75    2.26
  -2  -2   0   43.86    1.36
   2  -2   0   44.77    1.31
  -2  -2   0   45.33    1.27
   2  -2   0   44.88    1.41
  -2   2   0   44.57    1.41
   2   2   0   44.15    1.36
   2   2   0   44.56    1.27
  -2   2   0   45.44    1.31
  -3  -2   0    6.15    0.22
  -3  -2   0    5.74    0.22
   3  -2   0    5.80    0.27
   3  -2   0    5.47    0.25
  -3   2   0    5.86    0.25
  -3   2   0    5.93    0.28
   3   2   0    5.73    0.21
  -3   2   0    5.72    0.22
   3   2   0    5.43    0.22
   4  -2   0   66.16    1.94
   4  -2   0   67.84    2.09
  -4  -2   0   65.58    1.88
  -4  -2   0   66.27    2.01
  -4   2   0   66.99    1.72
   4   2   0   65.25    2.01
   4   2   0   67.27    1.88
  -4   2   0   65.91    2.39
  -4   2   0   65.02    1.87
  -5  -2   0   79.99    2.42
   5  -2   0   80.51    2.33
   5  -2   0   82.62    2.51
  -5  -2   0   79.09    2.26
  -5   2   0   78.05    2.88
   5   2   0   76.56    2.26
  -5   2   0   81.68    2.08
   5   2   0   79.56    2.42
  -5   2   0   79.83    2.24
  -6  -2   0   11.59    0.43
   6  -2   0   12.78    0.52
   6  -2   0   12.80    0.49
   6   2   0   11.61    0.43
  -6   2   0   12.09    0.44
  -6   2   0   11.72    0.46
  -6   2   0   11.81    0.55
   6   2   0   11.62    0.44
   7  -2   0    0.04    0.09
   7  -2   0   -0.01    0.09
  -7   2   0    0.01    0.08
  -7   2   0   -0.25    0.08
  -7   2   0   -0.06    0.10
   8  -2   0    0.93    0.19
  -8   2   0    0.63    0.17
  -8   2   0    1.02    0.16
  -8   2   0    1.03    0.18
   9  -2   0   11.98    0.60
  -9   2   0   13.46    0.55
  -9   2   0   13.83    0.68
 -10   2   0    0.39    0.18
 -10   2   0    0.45    0.17
 -11   2   0    1.00    0.23
 -12   2   0   -0.03    0.18
  13   2   0    2.52    0.41
 -13   2   0    2.23    0.34
  14   2   0    2.15    0.43
   0  -3   0    0.05    0.06
   0  -3   0    0.02    0.04
   0  -3   0   -0.05    0.05
   0   3   0   -0.03    0.05
   0   3   0    0.02    0.05
  -1  -3   0    2.29    0.13
   1  -3   0    2.29    0.15
  -1  -3   0    2.40    0.13
  -1  -3   0    2.55    0.16
   1  -3   0    2.42    0.15
   1  -3   0    2.52    0.17
  -1   3   0    2.14    0.17
   1   3   0    2.45    0.13
  -1   3   0    1.89    0.16
  -1   3   0    2.28    0.15
  -2  -3   0   77.55    2.15
   2  -3   0   77.08    2.38
   2  -3   0   75.96    2.20
  -2  -3   0   75.94    2.16
  -2  -3   0   77.45    2.33
  -2   3   0   75.87    2.38
   2   3   0   75.60    2.16
  -2   3   0   76.45    1.92
   2   3   0   77.75    2.33
  -2   3   0   74.66    2.14
  -3  -3   0    9.50    0.36
   3  -3   0    9.61    0.38
  -3  -3   0   10.31    0.34
   3  -3   0    9.46    0.42
  -3   3   0    8.91    0.37
  -3   3   0    9.23    0.37
   3   3   0    9.66    0.33
  -3   3   0    9.55    0.31
  -3   3   0    9.76    0.42
   3   3   0   10.21    0.36
  -4  -3   0   66.65    1.85
   4  -3   0   64.55    1.93
   4  -3   0   65.73    2.08
  -4  -3   0   63.02    1.98
   4   3   0   63.84    1.85
  -4   3   0   67.35    2.09
  -4   3   0   67.25    1.69
  -4   3   0   62.85    1.90
  -4   3   0   64.33    1.86
   4   3   0   64.72    1.99
   5  -3   0    0.07    0.08
   5  -3   0    0.08    0.09
  -5   3   0    0.04    0.08
   5   3   0    0.07    0.06
  -5   3   0    0.01    0.07
   6  -3   0   13.67    0.56
   6  -3   0   14.10    0.60
   6   3   0   13.34    0.53
  -6   3   0   14.20    0.50
  -6   3   0   14.32    0.55
   7  -3   0    1.58    0.22
  -7   3   0    1.02    0.15
   7   3   0    1.78    0.22
  -7   3   0    1.12    0.17
   8  -3   0    2.02    0.25
   8   3   0    2.15    0.26
  -8   3   0    1.54    0.22
  -8   3   0    2.00    0.21
   9   3   0    5.50    0.39
  -9   3   0    6.36    0.39
  -9   3   0    6.44    0.40
  -9   3   0    5.81    0.38
  10   3   0    0.93    0.25
 -10   3   0    0.68    0.18
  11   3   0    0.47    0.24
 -11   3   0    0.29    0.18
   0  -4   0  286.96    8.41
   0  -4   0  276.26    7.78
   0   4   0  274.48    7.56
   0   4   0  285.20    8.41
   1  -4   0    1.81    0.17
  -1  -4   0    1.95    0.14
  -1  -4   0    2.33    0.15
   1  -4   0    1.67    0.16
  -1  -4   0    1.28    0.16
   1   4   0    1.70    0.15
  -1   4   0    1.58    0.18
   1   4   0    1.24    0.16
  -1   4   0    1.65    0.17
  -2  -4   0   14.43    0.48
  -2  -4   0   14.46    0.53
   2  -4   0   14.56    0.58
  -2  -4   0   14.59    0.48
   2  -4   0   13.56    0.52
  -2   4   0   12.44    0.50
  -2   4   0   14.80    0.58
   2   4   0   14.80    0.53
  -2   4   0   13.96    0.52
   2   4   0   13.98    0.48
  -3  -4   0    1.55    0.13
   3  -4   0    1.39    0.18
   3  -4   0    1.47    0.16
  -3  -4   0    1.36    0.15
  -3  -4   0    1.53    0.12
   3   4   0    1.39    0.12
  -3   4   0    1.35    0.19
  -3   4   0    1.07    0.10
  -3   4   0    1.87    0.18
  -3   4   0    1.53    0.17
   3   4   0    1.25    0.14
   3   4   0    1.33    0.15
   4  -4   0    1.55    0.19
   4  -4   0    1.59    0.19
  -4   4   0    1.09    0.16
  -4   4   0    1.32    0.12
   4   4   0    1.67    0.15
   4   4   0    2.13    0.19
  -4   4   0    1.55    0.21
   4   4   0    1.74    0.13
  -4   4   0    1.51    0.18
   5  -4   0   10.15    0.51
   5  -4   0   10.98    0.48
  -5   4   0   10.71    0.48
  -5   4   0   10.88    0.47
   5   4   0   11.75    0.45
  -5   4   0   10.53    0.51
  -5   4   0   11.20    0.39
   6  -4   0    5.29    0.36
   6   4   0    5.90    0.32
  -6   4   0    5.68    0.29
  -6   4   0    5.49    0.35
   7  -4   0    0.18    0.14
  -7   4   0    0.38    0.15
   7   4   0    0.49    0.16
  -7   4   0   -0.02    0.10
  -8   4   0    2.35    0.23
  -8   4   0    2.24    0.27
   8   4   0    2.28    0.27
  -9   4   0    7.84    0.46
  -9   4   0    8.04    0.43
 -10   4   0    0.89    0.19
 -10   4   0    0.79    0.22
 -11   4   0    0.27    0.16
 -12   4   0    0.11    0.16
 -13   4   0    0.23    0.18
   0  -5   0   -0.02    0.09
   0  -5   0   -0.13    0.09
   0   5   0   -0.20    0.10
   0   5   0   -0.14    0.10
   0   5   0    0.24    0.12
  -1  -5   0   51.08    1.65
  -1  -5   0   50.66    1.51
   1  -5   0   51.58    1.54
   1  -5   0   50.70    1.68
  -1   5   0   50.95    1.67
   1   5   0   52.75    1.65
  -1   5   0   45.92    1.49
   1   5   0   46.41    1.48
  -1   5   0   49.97    1.49
   1   5   0   53.00    1.47
  -2  -5   0    0.22    0.10
   2  -5   0    0.12    0.12
   2  -5   0   -0.01    0.11
  -2  -5   0    0.21    0.11
  -2   5   0    0.09    0.12
  -2   5   0    0.04    0.11
   2   5   0    0.18    0.12
   2   5   0    0.34    0.12
  -2   5   0    0.14    0.12
   3  -5   0   17.47    0.66
   3  -5   0   18.08    0.73
   3   5   0   18.04    0.66
  -3   5   0   16.76    0.64
  -3   5   0   17.60    0.65
   3   5   0   16.70    0.61
  -3   5   0   17.38    0.72
   4  -5   0    2.39    0.24
  -4   5   0    2.91    0.26
  -4   5   0    2.36    0.24
  -4   5   0    2.42    0.15
   4   5   0    1.89    0.21
  -4   5   0    2.26    0.25
   5  -5   0    2.27    0.25
  -5   5   0    2.68    0.27
  -5   5   0    1.79    0.18
  -5   5   0    2.14    0.25
  -5   5   0    2.75    0.26
  -6   5   0    2.51    0.28
  -6   5   0    1.88    0.17
  -6   5   0    2.41    0.26
  -7   5   0   -0.01    0.10
  -7   5   0   -0.11    0.15
  -8   5   0    0.10    0.11
  -8   5   0    0.09    0.16
  -9   5   0   -0.07    0.12
  -9   5   0    0.01    0.16
 -10   5   0    0.03    0.19
 -10   5   0    0.12    0.14
 -11   5   0    0.54    0.17
 -11   5   0    0.25    0.22
 -12   5   0    0.38    0.17
   0  -6   0    2.54    0.22
   0  -6   0    3.13    0.28
   0   6   0    2.93    0.27
   0   6   0    3.56    0.26
   0   6   0    3.13    0.28
  -1  -6   0    0.57    0.16
   1  -6   0    0.67    0.16
   1  -6   0    0.64    0.17
  -1   6   0    0.81    0.18
   1   6   0    0.90    0.18
  -1   6   0    0.90    0.17
   1   6   0    1.01    0.16
  -1   6   0    0.62    0.15
   1   6   0    1.40    0.17
   2  -6   0    0.39    0.16
  -2   6   0    0.48    0.15
  -2   6   0    0.63    0.19
  -2   6   0    0.65    0.15
   3  -6   0    0.13    0.13
  -3   6   0    0.05    0.14
  -3   6   0    0.02    0.15
  -3   6   0    0.35    0.14
  -4   6   0    0.87    0.19
  -4   6   0    0.90    0.18
  -5   6   0    0.62    0.18
  -5   6   0    0.39    0.16
  -6   6   0    0.23    0.10
  -6   6   0    0.40    0.18
  -6   6   0    0.25    0.17
  -7   6   0    0.73    0.14
  -7   6   0    0.70    0.22
  -8   6   0    0.17    0.21
  -8   6   0    0.43    0.14
  -9   6   0    0.14    0.22
  -9   6   0   -0.11    0.13
 -10   6   0   -0.08    0.21
 -10   6   0   -0.17    0.13
 -11   6   0    0.03    0.14
 -11   6   0    0.10    0.22
 -12   6   0    0.19    0.18
   0  -7   0    0.03    0.14
   0   7   0   -0.01    0.16
   0   7   0    0.06    0.14
   1  -7   0    0.69    0.19
  -1   7   0    0.77    0.20
  -1   7   0    0.97    0.20
  -2   7   0   -0.14    0.14
  -2   7   0   -0.07    0.14
  -3   7   0    0.58    0.19
  -3   7   0    0.65    0.19
  -4   7   0    0.13    0.17
  -4   7   0    0.08    0.16
  -5   7   0    1.10    0.24
  -5   7   0    1.41    0.25
  -6   7   0    0.04    0.18
  -6   7   0   -0.02    0.18
  -7   7   0    0.41    0.23
  -8   7   0    0.02    0.11
  -8   7   0   -0.34    0.20
  -9   7   0   -0.02    0.12
  -9   7   0   -0.05    0.21
 -10   7   0   -0.02    0.13
 -10   7   0   -0.20    0.21
  -1   8   0    0.26    0.18
  -2   8   0    0.48    0.20
  -3   8   0    2.27    0.31
  -4   8   0   -0.14    0.17
  -5   8   0    3.24    0.35
  -5   8   0    3.06    0.37
  -6   8   0    0.95    0.26
  -6   8   0    1.27    0.28
  -7   8   0    0.62    0.26
  -8   8   0    1.13    0.30
  -9   8   0    0.27    0.24
  -2   9   0    0.01    0.19
  -3   9   0    0.28    0.21
  -4   9   0    0.15    0.21
  -5   9   0    0.52    0.23
  -6   9   0    0.01    0.22
  -7   9   0    0.19    0.23
  -3  10   0    0.09    0.22
  -4  10   0    0.06    0.21
 -14   0   1   -0.31    0.23
 -13   0   1   -0.27    0.28
 -12   0   1   -0.34    0.25
 -11   0   1    0.21    0.23
 -10   0   1    0.08    0.21
  -9   0   1    0.38    0.18
  -8   0   1   -0.04    0.13
   8   0  -1   -0.03    0.10
   8   0  -1   -0.10    0.08
  -7   0   1    0.13    0.12
   7   0  -1   -0.13    0.08
   7   0  -1    0.06    0.08
   6   0  -1    0.04    0.06
  -6   0   1    0.09    0.09
   6   0  -1    0.06    0.06
  -5   0   1   -0.14    0.07
   5   0  -1   -0.04    0.04
  -5   0   1    0.00    0.04
   5   0  -1    0.02    0.03
  -4   0   1    0.02    0.05
   4   0  -1   -0.01    0.04
  -4   0   1   -0.01    0.04
   4   0  -1   -0.01    0.04
  -4   0   1    0.01    0.03
  -3   0   1    0.01    0.03
   3   0  -1    0.08    0.04
   3   0  -1    0.00    0.03
  -3   0   1    0.00    0.03
  -2   0   1   -0.02    0.02
   2   0  -1    0.04    0.02
  -2   0   1    0.01    0.02
   2   0  -1    0.02    0.02
  -1   0   1    0.02    0.01
  -1   0   1    0.01    0.01
   1   0  -1    0.01    0.01
   1   0  -1    0.01    0.01
   0   0  -1   -0.01    0.00
   0   0   1    0.00    0.00
   0   0  -1   -0.01    0.00
   0   0   1   -0.01    0.00
  -1   0  -1   -0.50    0.04
   1   0   1   -0.51    0.04
  -1   0  -1   -0.56    0.04
   1   0   1   -0.50    0.05
  -1   0  -1   -0.47    0.05
   1   0   1   -0.59    0.04
  -2   0  -1   -0.04    0.03
   2   0   1   -0.06    0.03
   2   0   1   -0.05    0.03
   2   0   1   -0.04    0.03
  -2   0  -1   -0.04    0.02
   3   0   1    0.04    0.04
   3   0   1   -0.09    0.03
  -3   0  -1   -0.02    0.03
   3   0   1   -0.04    0.03
  -3   0  -1   -0.03    0.03
   4   0   1    0.06    0.05
  -4   0  -1    0.03    0.04
   4   0   1   -0.02    0.04
  -4   0  -1   -0.05    0.05
  -4   0  -1    0.07    0.05
   4   0   1    0.03    0.04
   5   0   1    0.15    0.07
  -5   0  -1    0.02    0.06
   5   0   1    0.04    0.06
  -5   0  -1   -0.14    0.09
   6   0   1   -0.04    0.06
  -6   0  -1   -0.05    0.08
   6   0   1    0.01    0.07
   7   0   1    0.13    0.09
  -7   0  -1    0.03    0.11
   7   0   1   -0.03    0.07
  -8   0  -1   -0.16    0.13
   8   0   1   -0.05    0.09
 -10   0  -1    0.27    0.20
 -11   0  -1    0.66    0.26
 -12   0  -1    0.21    0.27
 -13   0  -1    0.11    0.30
 -14   0  -1    0.28    0.28
 -14  -1   1   -0.27    0.32
 -14   1   1   -0.21    0.22
 -13  -1   1    0.55    0.34
 -13   1   1    0.29    0.23
 -12  -1   1   -0.36    0.26
 -12   1   1   -0.40    0.21
 -11  -1   1    3.74    0.52
 -11   1   1    3.41    0.47
 -10  -1   1    0.60    0.23
 -10   1   1    0.76    0.23
  -9  -1   1   16.76    0.87
  -9   1   1   16.53    0.84
  -8  -1   1    3.27    0.39
   8  -1  -1    2.76    0.25
   8  -1  -1    3.29    0.24
  -8   1   1    3.21    0.38
  -8   1   1    3.07    0.27
   7  -1  -1    6.32    0.31
   7  -1  -1    6.12    0.33
  -7  -1   1    5.83    0.43
   7   1  -1    6.04    0.31
  -7   1   1    5.42    0.41
  -7   1   1    5.80    0.32
  -7   1   1    5.85    0.29
   7   1  -1    5.89    0.29
  -6  -1   1   25.09    1.06
   6  -1  -1   26.04    0.90
  -6  -1   1   24.96    0.80
   6  -1  -1   26.30    0.84
   6   1  -1   25.25    0.81
  -6   1   1   25.86    1.05
  -6   1   1   25.61    0.78
  -6   1   1   25.04    0.79
   6   1  -1   26.01    0.87
  -5  -1   1    3.82    0.18
   5  -1  -1    4.10    0.21
   5  -1  -1    4.04    0.23
  -5  -1   1    2.95    0.24
   5   1  -1    3.87    0.20
  -5   1   1    3.30    0.21
  -5   1   1    3.57    0.19
   5   1  -1    3.73    0.18
  -4  -1   1   33.39    1.06
   4  -1  -1   34.18    1.02
  -4  -1   1   32.90    0.98
   4  -1  -1   33.89    1.10
  -4   1   1   35.07    1.02
   4   1  -1   33.31    1.06
  -4   1   1   32.02    1.26
   4   1  -1   33.74    0.98
   3  -1  -1   27.75    0.83
  -3  -1   1   26.85    0.79
   3  -1  -1   27.84    0.90
  -3  -1   1   27.80    0.86
  -3   1   1   26.60    0.89
  -3   1   1   26.31    1.02
   3   1  -1   26.99    0.86
   3   1  -1   28.30    0.80
  -3   1   1   28.75    0.83
  -2  -1   1    1.43    0.07
  -2  -1   1    1.17    0.08
   2  -1  -1    1.20    0.10
   2  -1  -1    1.23    0.09
   2  -1  -1    1.32    0.10
  -2   1   1    1.36    0.09
   2   1  -1    1.32    0.06
   2   1  -1    1.30    0.08
  -2   1   1    1.40    0.10
  -1  -1   1    1.30    0.08
   1  -1  -1    1.25    0.08
   1  -1  -1    1.42    0.09
   1  -1  -1    1.37    0.08
  -1   1   1    1.43    0.08
  -1   1   1    1.20    0.09
  -1   1   1    1.34    0.09
   0  -1  -1   -0.22    0.06
   0  -1  -1   -0.30    0.06
   0  -1  -1   -0.33    0.06
   0  -1   1   -0.34    0.05
   0  -1  -1   -0.32    0.06
   0  -1   1   -0.26    0.07
   0   1   1   -0.27    0.06
   0   1   1   -0.34    0.06
   0   1  -1   -0.33    0.07
  -1  -1  -1    2.33    0.09
   1  -1   1    1.97    0.10
   1  -1   1    2.06    0.10
   1  -1   1    1.89    0.10
  -1   1  -1    1.95    0.10
  -1   1  -1    1.86    0.09
  -1   1  -1    1.95    0.11
   2  -1   1   11.69    0.41
   2  -1   1   11.79    0.39
   2  -1   1   11.46    0.41
  -2  -1  -1   12.70    0.37
  -2   1  -1   11.63    0.42
   2   1   1   13.19    0.38
  -2   1  -1   11.72    0.39
  -2   1  -1   11.11    0.41
   3  -1   1   42.62    1.32
   3  -1   1   42.76    1.23
   3  -1   1   42.73    1.32
  -3  -1  -1   41.17    1.21
   3   1   1   42.69    1.21
  -3   1  -1   41.49    1.32
  -3   1  -1   41.17    1.32
  -3   1  -1   43.19    1.23
  -3   1  -1   39.81    1.53
  -4  -1  -1    7.56    0.28
   4  -1   1    8.01    0.33
  -4  -1  -1    7.68    0.29
   4  -1   1    7.85    0.31
   4   1   1    8.02    0.29
   4   1   1    8.06    0.29
  -4   1  -1    7.95    0.32
  -4   1  -1    7.57    0.38
  -5  -1  -1   48.73    1.43
  -5  -1  -1   46.53    1.50
   5  -1   1   50.68    1.56
   5  -1   1   49.09    1.46
  -5  -1  -1   45.41    1.83
   5   1   1   48.34    1.51
  -5   1  -1   49.27    1.83
  -5   1  -1   48.98    1.32
   5   1   1   49.67    1.44
  -5   1  -1   50.64    1.40
  -6  -1  -1   16.70    0.76
   6  -1   1   17.44    0.61
   6  -1   1   17.21    0.64
  -6   1  -1   16.59    0.57
   6   1   1   17.08    0.60
   6   1   1   16.77    0.59
  -6   1  -1   17.39    0.57
  -6   1  -1   17.31    0.75
   7  -1   1    7.04    0.34
  -7  -1  -1    6.76    0.46
  -7   1  -1    6.69    0.44
  -7   1  -1    6.72    0.32
   7   1   1    6.73    0.32
  -7   1  -1    6.91    0.34
   8  -1   1    1.60    0.20
  -8  -1  -1    1.53    0.23
   8   1   1    1.32    0.17
  -8   1  -1    1.81    0.20
  -8   1  -1    1.28    0.22
  -9  -1  -1   10.74    0.66
  -9   1  -1   10.18    0.64
 -10  -1  -1    0.26    0.21
 -10   1  -1    0.21    0.19
 -11  -1  -1    4.89    0.55
 -11   1  -1    4.32    0.50
 -12  -1  -1   -0.01    0.27
 -12   1  -1   -0.28    0.23
 -13  -1  -1    0.12    0.28
 -13   1  -1    0.12    0.23
 -14  -1  -1    0.97    0.37
 -14   1  -1    0.90    0.31
  13   2  -1    0.52    0.29
 -13   2   1    0.19    0.20
 -12   2   1   -0.05    0.18
 -11   2   1    0.73    0.22
 -10   2   1    0.97    0.22
   9  -2  -1    2.13    0.27
  -9   2   1    2.21    0.23
  -9   2   1    2.82    0.35
   8  -2  -1    4.97    0.33
  -8   2   1    3.50    0.30
  -8   2   1    5.15    0.39
  -8   2   1    4.97    0.32
   7  -2  -1   -0.05    0.08
   7  -2  -1   -0.14    0.09
  -7   2   1    0.01    0.08
  -7   2   1   -0.11    0.09
  -7   2   1   -0.23    0.08
   6  -2  -1    2.71    0.21
   6  -2  -1    2.58    0.19
   6   2  -1    2.62    0.16
  -6   2   1    2.87    0.21
  -6   2   1    1.90    0.24
   6   2  -1    2.68    0.18
  -6   2   1    2.32    0.21
  -5  -2   1    3.95    0.21
   5  -2  -1    4.23    0.26
   5  -2  -1    3.99    0.23
  -5  -2   1    4.26    0.19
   5   2  -1    4.28    0.19
  -5   2   1    3.36    0.22
  -5   2   1    3.72    0.23
  -5   2   1    3.38    0.27
   5   2  -1    4.34    0.22
  -4  -2   1   48.13    1.38
  -4  -2   1   48.64    1.50
   4  -2  -1   48.75    1.56
   4  -2  -1   49.27    1.45
   4   2  -1   49.03    1.50
   4   2  -1   48.89    1.38
  -4   2   1   48.19    1.28
  -4   2   1   48.93    1.76
  -4   2   1   47.77    1.43
  -4   2   1   46.01    1.39
   3  -2  -1   23.45    0.80
  -3  -2   1   22.87    0.68
   3  -2  -1   23.37    0.74
  -3  -2   1   22.72    0.75
  -3   2   1   22.39    0.71
   3   2  -1   23.20    0.75
  -3   2   1   24.44    0.74
   3   2  -1   23.31    0.68
  -3   2   1   23.54    0.64
   2  -2  -1    2.76    0.17
   2  -2  -1    2.65    0.15
  -2  -2   1    2.87    0.11
  -2  -2   1    2.61    0.14
   2   2  -1    2.65    0.11
  -2   2   1    2.78    0.15
   2   2  -1    2.72    0.14
  -2   2   1    2.60    0.17
  -1  -2   1  174.46    4.82
   1  -2  -1  177.30    5.24
   1  -2  -1  176.96    5.24
  -1  -2   1  176.43    5.22
  -1  -2   1  167.26    4.82
   1  -2  -1  177.20    4.86
   1  -2  -1  175.82    4.86
  -1   2   1  176.19    5.24
  -1   2   1  176.63    4.86
  -1   2   1  173.66    5.24
   1   2  -1  176.71    4.82
   0  -2  -1  147.15    4.14
   0  -2  -1  148.53    4.47
   0  -2   1  150.38    4.13
   0  -2   1  153.19    4.47
   0  -2  -1  152.76    4.14
   0  -2  -1  146.89    4.46
   0  -2   1  149.86    4.47
   0   2   1  151.64    4.14
   0   2   1  148.87    4.14
   0   2   1  146.33    4.47
   0   2   1  146.92    4.46
   0   2  -1  151.37    4.47
   1  -2   1    3.98    0.20
   1  -2   1    4.68    0.21
  -1  -2  -1    3.98    0.16
  -1  -2  -1    3.53    0.17
   1  -2   1    4.01    0.18
  -1  -2  -1    3.83    0.17
   1   2   1    4.07    0.17
  -1   2  -1    4.12    0.20
  -1   2  -1    3.90    0.18
  -1   2  -1    4.13    0.20
   1   2   1    3.70    0.17
   2  -2   1   47.64    1.52
   2  -2   1   49.55    1.41
  -2  -2  -1   49.91    1.38
  -2  -2  -1   46.75    1.46
   2   2   1   48.19    1.38
  -2   2  -1   48.81    1.52
   2   2   1   47.05    1.46
  -2   2  -1   49.23    1.41
  -3  -2  -1   17.13    0.54
   3  -2   1   17.25    0.62
   3  -2   1   17.32    0.58
  -3   2  -1   16.80    0.50
   3   2   1   17.39    0.54
  -3   2  -1   16.63    0.55
  -3   2  -1   17.53    0.62
  -3   2  -1   17.91    0.58
   4  -2   1    2.77    0.20
   4  -2   1    2.77    0.18
  -4  -2  -1    3.46    0.17
  -4   2  -1    2.93    0.19
   4   2   1    3.20    0.16
  -4   2  -1    2.35    0.20
  -4   2  -1    2.82    0.20
  -4   2  -1    2.69    0.17
   5  -2   1   23.70    0.82
   5  -2   1   22.04    0.76
  -5  -2  -1   22.23    0.71
  -5   2  -1   22.30    0.68
   5   2   1   22.29    0.74
   5   2   1   21.38    0.71
  -5   2  -1   22.62    0.89
  -5   2  -1   22.61    0.73
   6  -2   1    8.39    0.38
   6  -2   1    8.43    0.40
   6   2   1    7.93    0.33
  -6   2  -1    8.03    0.35
  -6   2  -1    7.98    0.43
  -6   2  -1    8.15    0.36
   7  -2   1   13.18    0.56
   7  -2   1   12.71    0.52
   7   2   1   11.61    0.47
  -7   2  -1   12.28    0.47
  -7   2  -1   12.18    0.50
  -7   2  -1   12.99    0.61
   8  -2   1    5.20    0.34
  -8   2  -1    5.29    0.41
  -8   2  -1    5.39    0.33
   9  -2   1    0.02    0.12
  -9   2  -1    0.33    0.14
  -9   2  -1    0.33    0.15
 -10   2  -1    5.78    0.47
 -10   2  -1    5.78    0.40
 -11   2  -1    0.93    0.23
 -12   2  -1   -0.06    0.18
  12   2   1    0.06    0.24
 -13   2  -1    0.31    0.21
  13   2   1    0.40    0.29
  14   2   1    0.35    0.32
 -12   3   1    0.14    0.18
 -11   3   1    0.34    0.18
 -10   3   1    0.27    0.15
  10   3  -1    0.51    0.22
  -9   3   1    3.68    0.32
  -9   3   1    3.02    0.31
   9   3  -1    2.68    0.31
  -9   3   1    3.92    0.32
   8  -3  -1    0.18    0.14
  -8   3   1    0.14    0.13
   8   3  -1    0.39    0.16
  -8   3   1    0.39    0.13
   7  -3  -1   14.10    0.64
  -7   3   1   14.26    0.56
  -7   3   1   15.26    0.53
   7   3  -1   13.78    0.56
   6  -3  -1    2.09    0.22
   6  -3  -1    2.00    0.19
  -6   3   1    2.00    0.21
  -6   3   1    1.94    0.17
   6   3  -1    1.88    0.20
   5  -3  -1   24.70    0.90
   5  -3  -1   24.61    0.83
   5   3  -1   23.92    0.74
  -5   3   1   23.99    0.82
   5   3  -1   23.99    0.80
  -5   3   1   24.37    0.80
   5   3  -1   23.54    0.77
  -5   3   1   25.16    0.72
   4  -3  -1   38.46    1.20
   4  -3  -1   39.53    1.30
  -4  -3   1   38.09    1.11
  -4   3   1   37.91    1.17
   4   3  -1   38.61    1.21
   4   3  -1   38.15    1.11
  -4   3   1   37.45    1.04
  -4   3   1   38.42    1.16
  -3  -3   1   14.31    0.50
   3  -3  -1   13.77    0.56
   3  -3  -1   14.18    0.51
  -3  -3   1   14.89    0.45
  -3   3   1   14.44    0.42
  -3   3   1   14.09    0.50
  -3   3   1   14.56    0.56
   3   3  -1   14.25    0.45
   3   3  -1   14.92    0.51
  -3   3   1   13.90    0.50
  -2  -3   1   31.01    0.90
   2  -3  -1   31.41    1.04
  -2  -3   1   31.54    0.90
   2  -3  -1   31.45    0.96
   2   3  -1   30.53    0.90
  -2   3   1   29.98    0.93
  -2   3   1   31.06    1.04
   2   3  -1   30.45    0.99
  -2   3   1   29.72    0.80
  -1  -3   1   26.07    0.81
   1  -3  -1   27.27    0.91
   1  -3  -1   26.21    0.84
   1  -3  -1   27.80    0.84
  -1  -3   1   27.19    0.81
   1   3  -1   27.89    0.89
  -1   3   1   27.13    0.91
  -1   3   1   27.99    0.84
  -1   3   1   26.08    0.82
   0  -3  -1    0.52    0.08
   0  -3   1    0.62    0.10
   0  -3  -1    0.46    0.09
   0  -3  -1    0.49    0.08
   0  -3   1    0.56    0.08
   0  -3   1    0.49    0.08
   0   3  -1    0.46    0.07
   0   3  -1    0.56    0.10
   0   3   1    0.53    0.08
   0   3   1    0.52    0.09
   1  -3   1    0.17    0.07
  -1  -3  -1    0.18    0.06
  -1  -3  -1    0.08    0.05
   1  -3   1    0.30    0.07
  -1  -3  -1   -0.01    0.06
  -1  -3  -1    0.14    0.06
   1   3   1   -0.02    0.05
  -1   3  -1    0.15    0.07
   1   3   1    0.12    0.06
  -1   3  -1   -0.07    0.07
  -1   3  -1    0.05    0.06
  -2  -3  -1    0.53    0.07
  -2  -3  -1    0.48    0.07
  -2  -3  -1    0.80    0.09
   2  -3   1    0.25    0.09
   2  -3   1    0.37    0.09
  -2   3  -1    0.33    0.10
  -2   3  -1    0.37    0.05
   2   3   1    0.46    0.07
  -2   3  -1    0.12    0.10
   2   3   1    0.56    0.08
   3  -3   1    0.10    0.07
  -3  -3  -1    0.17    0.05
  -3  -3  -1    0.07    0.05
   3  -3   1    0.01    0.07
   3   3   1    0.13    0.06
  -3   3  -1    0.08    0.04
  -3   3  -1   -0.04    0.06
   3   3   1    0.23    0.06
  -3   3  -1    0.11    0.08
  -3   3  -1    0.01    0.08
   4  -3   1   28.28    0.95
   4  -3   1   30.24    1.03
  -4  -3  -1   30.73    0.89
   4   3   1   29.62    0.89
  -4   3  -1   28.25    0.92
  -4   3  -1   29.17    0.82
  -4   3  -1   28.91    0.92
  -4   3  -1   28.56    1.02
   4   3   1   28.74    0.91
  -5  -3  -1    0.10    0.08
   5  -3   1    0.09    0.09
   5  -3   1    0.03    0.08
  -5   3  -1   -0.02    0.08
  -5   3  -1    0.03    0.07
   5   3   1    0.09    0.07
  -5   3  -1    0.12    0.10
   5   3   1    0.21    0.09
   6  -3   1    9.57    0.47
   6  -3   1    9.30    0.43
   6   3   1    9.65    0.41
  -6   3  -1    9.72    0.39
  -6   3  -1    9.35    0.42
   7  -3   1   11.91    0.56
   7   3   1   11.56    0.51
  -7   3  -1   12.40    0.47
  -7   3  -1   12.41    0.52
   8  -3   1    1.36    0.22
   8   3   1    1.58    0.24
  -8   3  -1    1.19    0.17
  -8   3  -1    1.11    0.20
  -9   3  -1    4.85    0.35
  -9   3  -1    4.34    0.34
   9   3   1    4.53    0.36
  -9   3  -1    4.65    0.35
 -10   3  -1    0.31    0.16
  10   3   1    0.32    0.22
 -11   3  -1    1.39    0.24
  11   3   1    1.80    0.32
 -11   3  -1    1.85    0.25
  12   3   1    0.03    0.22
 -13   4   1    1.23    0.24
 -12   4   1    1.05    0.22
 -11   4   1    0.06    0.16
 -10   4   1    4.07    0.36
 -10   4   1    4.28    0.36
  -9   4   1    6.48    0.42
  -9   4   1    6.43    0.38
  -8   4   1    2.28    0.28
  -8   4   1    2.11    0.21
   7  -4  -1    7.72    0.46
  -7   4   1    8.41    0.38
  -7   4   1    8.73    0.44
   7   4  -1    7.37    0.39
   6  -4  -1    1.78    0.25
  -6   4   1    1.80    0.21
  -6   4   1    1.55    0.16
   6   4  -1    2.04    0.21
  -6   4   1    2.28    0.26
   5  -4  -1   18.22    0.70
   5  -4  -1   18.56    0.77
   5   4  -1   18.84    0.65
  -5   4   1   18.83    0.70
  -5   4   1   19.63    0.59
  -5   4   1   19.04    0.69
   4  -4  -1   17.08    0.64
   4  -4  -1   17.26    0.69
   4   4  -1   16.63    0.58
  -4   4   1   17.01    0.69
   4   4  -1   18.18    0.62
  -4   4   1   16.38    0.62
  -4   4   1   16.95    0.62
  -4   4   1   16.75    0.51
   3  -4  -1    1.00    0.16
  -3  -4   1    1.09    0.10
  -3  -4   1    1.32    0.12
   3  -4  -1    0.96    0.14
  -3   4   1    1.04    0.15
  -3   4   1    0.99    0.08
   3   4  -1    1.12    0.13
  -3   4   1    0.92    0.17
  -3   4   1    1.35    0.16
   3   4  -1    1.09    0.11
  -2  -4   1    2.74    0.20
   2  -4  -1    2.79    0.20
   2  -4  -1    2.71    0.22
  -2  -4   1    2.92    0.16
  -2  -4   1    3.19    0.16
  -2   4   1    2.67    0.21
  -2   4   1    2.92    0.23
   2   4  -1    2.09    0.18
  -2   4   1    2.25    0.22
  -1  -4   1   29.98    0.88
   1  -4  -1   29.54    0.92
   1  -4  -1   28.47    0.99
  -1  -4   1   28.17    0.88
  -1  -4   1   29.00    0.98
   1   4  -1   29.06    0.98
   1   4  -1   28.66    0.87
  -1   4   1   28.20    0.89
  -1   4   1   27.44    0.90
  -1   4   1   29.69    1.00
   0  -4  -1   32.07    1.01
   0  -4  -1   33.37    1.09
   0  -4   1   32.34    1.10
   0  -4   1   33.05    1.00
   0  -4   1   31.40    1.00
   0   4  -1   32.86    1.10
   0   4   1   35.97    1.00
   0   4   1   31.87    0.98
   0   4   1   34.16    1.10
   0   4  -1   28.10    0.98
   0   4  -1   30.40    0.98
  -1  -4  -1    5.66    0.25
   1  -4   1    4.47    0.25
   1  -4   1    5.38    0.29
  -1  -4  -1    4.71    0.27
  -1  -4  -1    5.34    0.24
   1   4   1    4.76    0.25
  -1   4  -1    4.50    0.27
  -1   4  -1    5.18    0.29
   1   4   1    5.58    0.25
   2  -4   1   10.05    0.42
  -2  -4  -1   10.33    0.42
  -2  -4  -1   10.71    0.39
  -2  -4  -1   10.96    0.39
   2  -4   1   11.19    0.47
  -2   4  -1    9.94    0.42
   2   4   1   10.85    0.39
   2   4   1   10.80    0.40
  -2   4  -1   10.83    0.47
   2   4   1   10.67    0.43
   3  -4   1    2.68    0.22
  -3  -4  -1    2.92    0.17
  -3  -4  -1    2.56    0.18
   3  -4   1    2.85    0.20
  -3  -4  -1    2.88    0.17
  -3   4  -1    2.61    0.22
  -3   4  -1    2.41    0.22
   3   4   1    2.65    0.19
   3   4   1    2.73    0.17
  -3   4  -1    2.48    0.20
  -3   4  -1    2.36    0.14
   3   4   1    2.77    0.18
   4  -4   1    0.29    0.11
   4  -4   1    0.40    0.12
   4   4   1    0.56    0.11
  -4   4  -1    0.22    0.12
  -4   4  -1    0.41    0.13
  -4   4  -1    0.33    0.14
  -4   4  -1    0.31    0.08
   4   4   1    0.38    0.09
   5  -4   1    0.28    0.13
   5  -4   1    0.36    0.12
  -5   4  -1   -0.02    0.08
  -5   4  -1    0.17    0.12
   5   4   1    0.73    0.13
  -5   4  -1    0.28    0.14
   6  -4   1    0.76    0.18
   6   4   1    1.06    0.17
  -6   4  -1    1.06    0.18
  -6   4  -1    0.91    0.13
   7  -4   1    0.43    0.16
   7   4   1    0.66    0.16
  -7   4  -1    0.50    0.16
  -7   4  -1    0.53    0.13
  -8   4  -1    0.68    0.20
  -8   4  -1    0.57    0.15
   8   4   1    0.87    0.20
  -9   4  -1    0.31    0.14
  -9   4  -1    0.41    0.18
   9   4   1    0.84    0.22
  10   4   1    0.53    0.21
 -10   4  -1    0.31    0.17
 -10   4  -1    0.19    0.17
 -11   4  -1    0.11    0.15
 -12   4  -1    0.58    0.18
 -13   4  -1    0.75    0.21
 -12   5   1    0.58    0.18
 -11   5   1    0.33    0.22
 -11   5   1    0.43    0.16
 -10   5   1    0.44    0.16
 -10   5   1    0.42    0.21
  -9   5   1    0.14    0.18
  -9   5   1    0.11    0.13
  -8   5   1    0.08    0.17
  -8   5   1    0.08    0.11
  -7   5   1   -0.05    0.15
  -7   5   1   -0.09    0.09
  -6   5   1    0.12    0.14
  -6   5   1    0.10    0.09
  -6   5   1    0.25    0.14
   5  -5  -1    0.64    0.17
  -5   5   1    0.90    0.18
  -5   5   1    0.66    0.15
  -5   5   1    0.47    0.10
   4  -5  -1    1.38    0.21
  -4   5   1    1.63    0.23
  -4   5   1    1.92    0.22
  -4   5   1    1.26    0.13
  -4   5   1    1.63    0.20
   3  -5  -1    4.59    0.32
  -3  -5   1    4.73    0.29
   3  -5  -1    4.80    0.30
  -3   5   1    5.14    0.33
  -3   5   1    4.82    0.31
   3   5  -1    4.86    0.29
  -3   5   1    5.21    0.31
  -2  -5   1    8.46    0.35
   2  -5  -1    8.30    0.40
   2  -5  -1    8.82    0.44
  -2  -5   1    8.83    0.41
  -2   5   1    8.21    0.39
  -2   5   1    8.75    0.44
   2   5  -1    8.73    0.35
  -2   5   1    8.46    0.40
  -1  -5   1    6.91    0.33
   1  -5  -1    7.37    0.36
  -1  -5   1    7.39    0.38
   1  -5  -1    6.93    0.39
  -1   5   1    7.69    0.40
  -1   5   1    7.80    0.38
   1   5  -1    6.21    0.34
  -1   5   1    8.84    0.37
   1   5  -1    7.82    0.39
   0  -5  -1    0.57    0.12
   0  -5   1    0.54    0.13
   0  -5  -1    0.33    0.12
   0  -5   1    0.27    0.13
   0   5   1    0.52    0.14
   0   5  -1    0.52    0.13
   0   5  -1    0.47    0.15
   0   5   1    0.46    0.14
   0   5   1    0.56    0.13
   0   5  -1    0.30    0.12
  -1  -5  -1   11.86    0.47
  -1  -5  -1   12.43    0.52
   1  -5   1   12.09    0.49
   1  -5   1   11.44    0.54
  -1   5  -1   11.13    0.49
   1   5   1   13.08    0.47
   1   5   1   12.89    0.47
  -1   5  -1   12.12    0.55
   2  -5   1    3.36    0.27
  -2  -5  -1    3.04    0.24
  -2  -5  -1    3.49    0.21
   2  -5   1    3.41    0.24
   2   5   1    3.59    0.24
  -2   5  -1    3.73    0.28
  -2   5  -1    2.96    0.25
  -2   5  -1    3.52    0.28
   2   5   1    3.05    0.23
   2   5   1    3.43    0.21
   3  -5   1   21.44    0.85
   3  -5   1   21.39    0.78
   3   5   1   21.33    0.73
  -3   5  -1   21.22    0.85
   3   5   1   21.24    0.72
  -3   5  -1   21.74    0.75
  -3   5  -1   22.44    0.77
   4  -5   1    2.71    0.26
  -4   5  -1    2.74    0.27
  -4   5  -1    3.13    0.16
  -4   5  -1    2.84    0.27
   4   5   1    2.70    0.23
  -4   5  -1    3.16    0.27
   5  -5   1    7.86    0.46
  -5   5  -1    8.93    0.45
  -5   5  -1    8.04    0.32
  -5   5  -1    8.03    0.46
  -5   5  -1    9.51    0.45
   5   5   1    8.00    0.39
   6   5   1    0.23    0.14
  -6   5  -1    0.30    0.13
  -6   5  -1   -0.01    0.09
  -7   5  -1   -0.13    0.14
  -7   5  -1   -0.05    0.10
  -8   5  -1   -0.24    0.15
  -8   5  -1   -0.15    0.11
  -9   5  -1    0.25    0.18
  -9   5  -1   -0.04    0.13
 -10   5  -1    0.03    0.14
 -10   5  -1   -0.19    0.17
 -11   5  -1   -0.06    0.20
 -11   5  -1    0.11    0.15
 -12   5  -1    0.46    0.18
 -12   6   1    0.10    0.16
 -11   6   1   -0.06    0.21
 -11   6   1    0.14    0.15
 -10   6   1   -0.17    0.21
 -10   6   1    0.10    0.15
  -9   6   1    0.45    0.16
  -9   6   1    0.49    0.25
  -8   6   1    2.98    0.36
  -8   6   1    3.49    0.27
  -7   6   1    0.17    0.18
  -7   6   1    0.13    0.11
  -6   6   1    2.11    0.27
  -6   6   1    1.99    0.29
  -6   6   1    1.80    0.18
  -5   6   1    0.77    0.19
  -5   6   1    0.60    0.19
  -4   6   1    6.04    0.38
  -4   6   1    5.84    0.37
   3  -6  -1    4.98    0.36
  -3   6   1    4.75    0.34
  -3   6   1    5.08    0.36
  -3   6   1    4.83    0.32
   2  -6  -1    0.94    0.19
  -2  -6   1    1.01    0.18
  -2   6   1    0.86    0.18
  -2   6   1    1.19    0.18
  -2   6   1    0.77    0.19
  -1  -6   1    8.23    0.43
   1  -6  -1    7.78    0.40
   1  -6  -1    7.50    0.43
  -1   6   1    7.25    0.39
   1   6  -1    7.90    0.38
  -1   6   1    7.62    0.44
  -1   6   1    8.59    0.40
   1   6  -1    8.31    0.43
   0  -6   1   10.44    0.44
   0  -6  -1   10.22    0.50
   0  -6   1   10.10    0.51
   0  -6  -1   10.10    0.46
   0   6  -1    9.84    0.46
   0   6  -1   10.39    0.51
   0   6   1    9.44    0.45
   0   6   1   10.34    0.45
   0   6   1   10.93    0.51
   1  -6   1    0.10    0.12
  -1  -6  -1   -0.18    0.12
  -1  -6  -1    0.26    0.11
   1  -6   1    0.04    0.11
   1   6   1   -0.07    0.12
  -1   6  -1    0.01    0.14
  -1   6  -1    0.11    0.11
  -1   6  -1    0.07    0.12
   1   6   1    0.16    0.11
   1   6   1   -0.22    0.10
   2  -6   1    0.64    0.17
   2  -6   1    0.99    0.17
  -2   6  -1    0.74    0.16
   2   6   1    0.62    0.14
  -2   6  -1    0.64    0.15
  -2   6  -1    0.74    0.19
   3  -6   1    1.71    0.24
  -3   6  -1    1.52    0.22
  -3   6  -1    1.75    0.22
   3   6   1    1.41    0.18
  -3   6  -1    1.60    0.24
  -4   6  -1    1.69    0.23
  -4   6  -1    1.39    0.22
  -5   6  -1    7.42    0.43
  -5   6  -1    6.17    0.40
  -5   6  -1    6.26    0.25
  -6   6  -1    2.21    0.29
  -6   6  -1    2.00    0.19
  -7   6  -1    2.74    0.32
  -7   6  -1    2.88    0.23
  -8   6  -1    3.61    0.28
  -8   6  -1    2.93    0.36
  -9   6  -1   -0.29    0.19
  -9   6  -1   -0.13    0.13
 -10   6  -1    0.75    0.25
 -10   6  -1    1.16    0.20
 -11   6  -1   -0.42    0.19
 -11   6  -1    0.13    0.16
 -10   7   1   -0.11    0.13
 -10   7   1   -0.18    0.21
  -9   7   1    0.00    0.13
  -9   7   1   -0.11    0.21
  -8   7   1   -0.02    0.11
  -8   7   1   -0.39    0.21
  -7   7   1    0.16    0.21
  -6   7   1    0.24    0.19
  -6   7   1    0.20    0.19
  -5   7   1    0.75    0.22
  -5   7   1    0.75    0.22
  -4   7   1   -0.03    0.17
  -4   7   1    0.26    0.17
  -3   7   1    3.85    0.34
  -3   7   1    3.32    0.33
  -2   7   1   -0.07    0.15
  -2   7   1    0.12    0.14
   1  -7  -1    5.10    0.39
  -1   7   1    6.35    0.38
  -1   7   1    5.44    0.37
  -1   7   1    5.77    0.41
   0  -7   1    0.20    0.16
   0  -7  -1   -0.10    0.13
   0   7  -1   -0.09    0.15
   0   7   1    0.33    0.15
   0   7  -1    0.15    0.14
   0   7   1    0.13    0.16
   0   7   1    0.13    0.14
  -1   7  -1    3.57    0.31
  -2   7  -1   -0.08    0.14
  -3   7  -1    0.83    0.20
  -3   7  -1    0.51    0.18
  -4   7  -1    0.20    0.17
  -4   7  -1    0.64    0.20
  -5   7  -1   -0.06    0.16
  -5   7  -1   -0.06    0.16
  -6   7  -1    0.20    0.20
  -7   7  -1   -0.07    0.09
  -7   7  -1   -0.07    0.20
  -8   7  -1   -0.03    0.11
  -8   7  -1   -0.18    0.21
  -9   7  -1    0.04    0.22
  -9   7  -1   -0.09    0.12
 -10   7  -1    0.22    0.14
 -10   7  -1    0.03    0.23
  -9   8   1    0.52    0.26
  -8   8   1    0.10    0.23
  -7   8   1    0.05    0.22
  -6   8   1    0.07    0.21
  -6   8   1    0.09    0.20
  -5   8   1    0.47    0.21
  -5   8   1    0.24    0.20
  -4   8   1    1.56    0.29
  -4   8   1    0.60    0.22
  -3   8   1    0.53    0.19
  -3   8   1    0.36    0.19
  -2   8   1    0.49    0.20
  -1   8   1    0.51    0.19
  -1   8  -1    0.02    0.17
  -2   8  -1    0.37    0.19
  -3   8  -1    0.19    0.19
  -4   8  -1    0.01    0.18
  -5   8  -1    0.33    0.20
  -6   8  -1    1.10    0.27
  -7   8  -1    0.33    0.24
  -8   8  -1    0.31    0.24
  -9   8  -1   -0.04    0.22
  -7   9   1    0.11    0.23
  -6   9   1   -0.15    0.20
  -5   9   1    0.53    0.24
  -4   9   1    0.15    0.21
  -3   9   1    0.48    0.22
  -2   9   1    0.09    0.19
  -2   9  -1    0.18    0.19
  -3   9  -1    0.22    0.20
  -4   9  -1    0.02    0.20
  -6   9  -1   -0.01    0.22
  -7   9  -1   -0.11    0.21
  -4  10   1    0.12    0.21
  -3  10   1    0.04    0.21
  -3  10  -1   -0.06    0.21
  -4  10  -1    0.47    0.25
 -14   0   2   -0.14    0.24
 -13   0   2   -0.19    0.28
 -12   0   2   -0.36    0.25
 -11   0   2   -0.07    0.23
 -10   0   2    1.23    0.27
  -9   0   2    0.16    0.17
  -8   0   2    0.05    0.14
   8   0  -2   -0.07    0.08
   8   0  -2   -0.17    0.08
   7   0  -2   15.66    0.57
  -7   0   2   16.30    0.76
  -6   0   2    9.56    0.49
   6   0  -2    7.52    0.38
   6   0  -2   10.13    0.37
   5   0  -2    9.54    0.34
  -5   0   2    7.90    0.45
   5   0  -2    9.24    0.38
  -5   0   2    9.34    0.34
   4   0  -2   17.76    0.60
   4   0  -2   17.05    0.54
  -4   0   2   16.18    0.70
  -4   0   2   17.73    0.54
  -3   0   2    6.28    0.26
  -3   0   2    6.75    0.23
   3   0  -2    6.87    0.24
   3   0  -2    6.49    0.27
   2   0  -2    1.56    0.11
  -2   0   2    1.72    0.09
   2   0  -2    1.73    0.09
  -2   0   2    1.45    0.10
  -1   0   2    1.25    0.07
   1   0  -2    1.23    0.07
  -1   0   2    1.31    0.05
   1   0  -2    1.27    0.05
  -1   0   2    1.36    0.05
   0   0  -2    3.94    0.15
   0   0   2    4.87    0.15
   0   0   2    4.43    0.16
   0   0  -2    4.57    0.16
   1   0   2  166.26    5.12
  -1   0  -2  173.90    4.72
   1   0   2  174.95    4.72
  -1   0  -2  169.26    5.09
   2   0   2  885.28   26.44
  -2   0  -2  849.11   26.42
   2   0   2  877.15   26.43
  -2   0  -2  884.53   26.43
  -2   0  -2  916.89   24.58
   2   0   2  938.55   24.64
   3   0   2   27.41    0.89
  -3   0  -2   27.97    0.88
   3   0   2   29.40    0.85
  -3   0  -2   28.52    0.85
   3   0   2   28.28    0.89
   4   0   2   72.15    2.05
   4   0   2   71.85    2.18
  -4   0  -2   72.10    2.05
  -4   0  -2   70.37    2.17
   4   0   2   73.99    2.18
  -4   0  -2   68.17    2.60
  -5   0  -2  180.10    6.48
   5   0   2  179.19    5.07
   5   0   2  184.55    5.43
   6   0   2    4.96    0.26
   6   0   2    5.08    0.25
  -6   0  -2    4.83    0.36
  -7   0  -2   16.08    0.77
   7   0   2   16.64    0.62
   7   0   2   16.67    0.61
  -8   0  -2    0.02    0.15
   8   0   2    0.18    0.11
  -9   0  -2    8.08    0.57
 -10   0  -2    7.48    0.58
 -11   0  -2    2.72    0.37
 -12   0  -2    0.91    0.32
 -13   0  -2    1.82    0.38
 -14   0  -2    2.16    0.40
 -14  -1   2   -0.49    0.30
 -14   1   2   -0.37    0.21
 -13  -1   2   -0.15    0.29
 -13   1   2   -0.14    0.21
 -12  -1   2   -0.40    0.25
 -12   1   2   -0.08    0.23
 -11  -1   2    0.34    0.26
 -11   1   2    0.77    0.26
 -10  -1   2    0.17    0.21
 -10   1   2   -0.15    0.17
   9  -1  -2    9.81    0.53
  -9  -1   2   12.20    0.70
  -9   1   2   12.25    0.67
   8  -1  -2    0.27    0.15
   8  -1  -2    0.43    0.13
  -8  -1   2    0.51    0.17
  -8   1   2    0.56    0.13
  -8   1   2    0.36    0.17
  -7  -1   2   -0.03    0.11
   7  -1  -2   -0.05    0.10
   7  -1  -2   -0.01    0.08
  -7   1   2   -0.03    0.07
   7   1  -2    0.18    0.11
  -7   1   2   -0.09    0.07
   7   1  -2    0.03    0.08
  -7   1   2    0.01    0.11
   6  -1  -2   17.49    0.62
  -6  -1   2   16.62    0.78
  -6  -1   2   17.80    0.58
   6  -1  -2   18.45    0.68
  -6   1   2   17.77    0.58
  -6   1   2   16.90    0.77
   6   1  -2   18.01    0.58
  -6   1   2   17.77    0.58
   6   1  -2   17.23    0.64
   5  -1  -2   16.27    0.55
  -5  -1   2   16.13    0.51
   5  -1  -2   16.15    0.60
  -5  -1   2   14.79    0.69
   5   1  -2   15.97    0.51
  -5   1   2   15.69    0.52
  -5   1   2   15.13    0.68
   5   1  -2   16.53    0.57
  -5   1   2   16.02    0.51
  -4  -1   2    6.33    0.23
  -4  -1   2    6.35    0.27
   4  -1  -2    6.43    0.30
   4  -1  -2    6.37    0.27
   4   1  -2    5.41    0.26
  -4   1   2    5.80    0.33
  -4   1   2    6.50    0.27
   4   1  -2    6.25    0.23
   3  -1  -2   31.75    0.94
  -3  -1   2   30.51    0.89
   3  -1  -2   31.61    1.02
  -3  -1   2   31.52    0.99
  -3   1   2   32.01    0.94
   3   1  -2   32.61    0.90
  -3   1   2   30.30    1.17
  -2  -1   2   15.98    0.53
   2  -1  -2   16.05    0.55
   2  -1  -2   16.51    0.51
  -2   1   2   16.61    0.51
  -2   1   2   16.33    0.55
   1  -1  -2    1.76    0.10
   1  -1  -2    1.79    0.10
   1  -1  -2    1.61    0.10
  -1  -1   2    1.69    0.10
  -1   1   2    1.62    0.10
   1   1  -2    1.66    0.10
  -1   1   2    1.89    0.10
  -1   1   2    1.78    0.10
   0  -1   2    4.87    0.16
   0  -1  -2    4.77    0.17
   0  -1  -2    4.68    0.17
   0  -1   2    5.13    0.19
   0   1   2    4.69    0.18
   0   1   2    4.82    0.17
  -1  -1  -2   76.82    2.14
   1  -1   2   75.16    2.31
   1  -1   2   78.80    2.14
   1  -1   2   75.43    2.31
   1   1   2   76.53    2.14
  -1   1  -2   76.32    2.31
  -1   1  -2   77.20    2.14
   2  -1   2   80.49    2.21
   2  -1   2   78.38    2.37
   2  -1   2   78.00    2.37
  -2  -1  -2   78.47    2.19
  -2   1  -2   78.48    2.21
  -2   1  -2   78.58    2.38
   2   1   2   78.65    2.20
  -2   1  -2   75.83    2.37
   3  -1   2   12.29    0.44
   3  -1   2   12.20    0.42
   3  -1   2   11.94    0.44
  -3  -1  -2   12.27    0.40
  -3   1  -2   11.53    0.50
  -3   1  -2   12.16    0.44
   3   1   2   12.40    0.41
  -3   1  -2   12.26    0.44
  -3   1  -2   12.63    0.42
   4  -1   2   13.56    0.48
   4  -1   2   13.91    0.50
  -4  -1  -2   13.33    0.46
   4   1   2   13.84    0.46
  -4   1  -2   13.87    0.48
  -4   1  -2   13.09    0.57
  -4   1  -2   13.38    0.50
  -5  -1  -2   51.86    2.06
  -5  -1  -2   56.29    1.61
   5  -1   2   54.83    1.74
  -5  -1  -2   54.51    1.68
   5  -1   2   55.89    1.64
  -5   1  -2   54.70    2.05
   5   1   2   55.29    1.69
  -5   1  -2   55.06    1.48
   5   1   2   54.56    1.62
  -5   1  -2   57.07    1.57
   5   1   2   56.03    1.69
  -6  -1  -2    0.86    0.15
   6  -1   2    1.10    0.15
   6   1   2    1.05    0.11
  -6   1  -2    0.87    0.15
   6   1   2    1.10    0.13
  -6   1  -2    1.22    0.13
  -6   1  -2    1.15    0.13
  -7  -1  -2    0.27    0.14
   7  -1   2    0.04    0.05
   7  -1   2    0.41    0.11
  -7   1  -2    0.20    0.14
   7   1   2    0.17    0.09
  -7   1  -2    0.37    0.13
  -7   1  -2    0.26    0.10
   8  -1   2    0.15    0.10
   8  -1   2    0.22    0.11
  -8  -1  -2    0.11    0.15
  -8   1  -2   -0.14    0.15
  -8   1  -2    0.03    0.13
   8   1   2    0.15    0.10
  -9  -1  -2    5.67    0.50
  -9   1  -2    5.04    0.47
 -10  -1  -2    0.45    0.22
 -10   1  -2    0.22    0.20
 -11  -1  -2    0.74    0.28
 -11   1  -2    0.90    0.27
 -12  -1  -2    0.94    0.33
 -12   1  -2    1.23    0.31
 -13  -1  -2    0.99    0.37
 -13   1  -2    1.25    0.33
 -14  -1  -2    4.71    0.67
 -14   2   2   -0.10    0.20
 -13   2   2    1.16    0.29
 -12   2   2    0.12    0.19
 -11   2   2    0.77    0.22
 -10   2   2   -0.03    0.16
 -10   2   2    0.03    0.14
   9  -2  -2    0.66    0.18
  -9   2   2    0.80    0.18
  -9   2   2    0.70    0.16
   8  -2  -2   -0.15    0.12
  -8   2   2    0.18    0.11
  -8   2   2    0.07    0.12
   7  -2  -2   10.30    0.45
   7  -2  -2   10.51    0.49
  -7   2   2    9.59    0.44
  -7   2   2   10.67    0.42
  -7   2   2   10.43    0.53
   6  -2  -2    3.07    0.21
   6  -2  -2    3.26    0.24
   6   2  -2    3.15    0.21
   6   2  -2    2.99    0.16
  -6   2   2    2.58    0.26
  -6   2   2    2.79    0.22
  -6   2   2    2.87    0.21
   5  -2  -2    0.22    0.09
  -5  -2   2    0.19    0.05
   5  -2  -2    0.30    0.09
  -5   2   2    0.06    0.07
   5   2  -2    0.26    0.06
  -5   2   2    0.23    0.08
   5   2  -2    0.23    0.08
  -4  -2   2   70.06    2.00
   4  -2  -2   73.63    2.09
   4  -2  -2   73.09    2.26
  -4  -2   2   71.80    2.20
  -4   2   2   72.27    1.86
  -4   2   2   70.45    2.02
  -4   2   2   70.28    2.58
   4   2  -2   73.37    2.01
  -4   2   2   69.96    2.06
   4   2  -2   72.81    2.20
   3  -2  -2   47.55    1.54
  -3  -2   2   47.42    1.49
   3  -2  -2   47.62    1.42
   3   2  -2   48.84    1.49
  -3   2   2   49.11    1.26
  -3   2   2   46.64    1.37
  -3   2   2   49.97    1.42
   2  -2  -2  102.04    2.88
  -2  -2   2   99.18    3.07
   2  -2  -2  102.97    3.11
   2  -2  -2  104.37    2.88
  -2   2   2  102.44    2.88
  -1  -2   2   11.00    0.34
   1  -2  -2   11.78    0.39
   1  -2  -2   11.10    0.38
  -1  -2   2   10.64    0.34
   1  -2  -2   11.40    0.41
  -1  -2   2   11.59    0.41
   1  -2  -2   11.40    0.41
   1   2  -2   11.44    0.40
   1   2  -2   11.07    0.34
  -1   2   2   11.31    0.38
  -1   2   2   10.83    0.41
  -1   2   2   11.50    0.41
   0  -2   2  940.71   26.66
   0  -2   2  982.31   28.85
   0  -2  -2 1000.00   26.74
   0  -2  -2  969.53   28.80
   0  -2  -2  975.65   28.78
   0  -2  -2  960.75   26.72
   0   2   2  974.66   28.79
   0   2   2  958.56   26.74
   0   2  -2  970.09   28.89
  -1  -2  -2  222.18    6.59
   1  -2   2  222.81    6.63
  -1  -2  -2  221.89    6.12
   1  -2   2  216.42    6.13
  -1  -2  -2  224.14    6.59
   1   2   2  214.24    6.58
   1   2   2  222.64    6.13
  -1   2  -2  232.99    6.13
  -1   2  -2  223.12    6.63
   1   2   2  221.26    6.59
  -2  -2  -2   18.88    0.57
   2  -2   2   17.99    0.63
   2  -2   2   18.41    0.59
   2   2   2   17.72    0.56
  -2   2  -2   17.64    0.63
  -2   2  -2   18.30    0.58
   3  -2   2   42.78    1.39
   3  -2   2   42.36    1.29
  -3  -2  -2   42.70    1.26
  -3   2  -2   45.70    1.30
  -3   2  -2   43.38    1.25
  -3   2  -2   43.08    1.14
  -3   2  -2   44.15    1.40
   3   2   2   43.65    1.27
   4  -2   2    0.79    0.12
  -4  -2  -2    0.83    0.10
   4  -2   2    0.99    0.14
  -4   2  -2    0.79    0.13
   4   2   2    0.72    0.09
  -4   2  -2    0.70    0.10
  -4   2  -2    0.83    0.09
   4   2   2    1.09    0.13
  -4   2  -2    0.69    0.11
   5  -2   2   13.14    0.52
  -5  -2  -2   13.03    0.46
   5  -2   2   12.26    0.49
   5   2   2   12.64    0.46
  -5   2  -2   13.05    0.48
  -5   2  -2   13.06    0.56
  -5   2  -2   11.93    0.44
   5   2   2   13.10    0.49
  -5   2  -2   12.66    0.52
   6  -2   2    4.05    0.26
   6  -2   2    4.13    0.25
   6   2   2    3.70    0.27
  -6   2  -2    3.49    0.30
   6   2   2    3.72    0.21
  -6   2  -2    3.93    0.25
  -6   2  -2    3.97    0.24
   7  -2   2    0.00    0.09
   7  -2   2   -0.02    0.09
   7   2   2    0.05    0.08
  -7   2  -2   -0.17    0.09
  -7   2  -2   -0.08    0.11
   7   2   2    0.14    0.15
  -7   2  -2    0.15    0.11
   8  -2   2    2.01    0.22
  -8   2  -2    2.30    0.25
  -8   2  -2    1.51    0.22
  -8   2  -2    2.52    0.23
  -9   2  -2    6.58    0.48
  -9   2  -2    6.52    0.39
 -10   2  -2    3.16    0.39
  10   2   2    3.40    0.38
  11   2   2   -0.25    0.21
 -11   2  -2    0.03    0.19
 -12   2  -2    0.48    0.23
  12   2   2    0.33    0.26
  13   2   2    0.20    0.29
 -13   2  -2    0.16    0.20
  14   2   2    0.51    0.33
 -12   3   2    0.61    0.20
 -11   3   2   -0.27    0.14
 -10   3   2    0.22    0.16
  -9   3   2    0.88    0.18
   9   3  -2    0.66    0.21
  -9   3   2    0.83    0.17
   8  -3  -2    1.86    0.26
  -8   3   2    1.58    0.21
   8   3  -2    2.55    0.28
  -8   3   2    1.97    0.21
   7  -3  -2    0.22    0.14
  -7   3   2    0.36    0.12
   7   3  -2    0.53    0.16
  -7   3   2    0.35    0.11
   6  -3  -2    0.93    0.18
   6  -3  -2    0.78    0.14
  -6   3   2    0.72    0.14
  -6   3   2    0.63    0.12
   6   3  -2    0.88    0.14
   5  -3  -2    0.83    0.14
   5  -3  -2    0.77    0.15
   5   3  -2    0.87    0.11
  -5   3   2    1.23    0.16
  -5   3   2    0.76    0.11
   5   3  -2    1.47    0.15
  -5   3   2    0.83    0.14
   4  -3  -2    4.69    0.26
   4  -3  -2    4.83    0.29
  -4   3   2    4.98    0.27
  -4   3   2    4.93    0.26
   4   3  -2    4.88    0.24
   3  -3  -2   15.51    0.55
   3  -3  -2   15.09    0.60
  -3  -3   2   16.40    0.48
  -3   3   2   15.03    0.54
   3   3  -2   16.19    0.56
   3   3  -2   15.56    0.48
  -3   3   2   15.07    0.54
  -3   3   2   15.91    0.46
   2  -3  -2    8.92    0.35
  -2  -3   2    8.37    0.29
   2  -3  -2    9.09    0.38
  -2  -3   2    8.56    0.29
  -2   3   2    8.56    0.34
  -2   3   2    9.27    0.38
  -2   3   2    7.76    0.26
  -1  -3   2   47.98    1.37
   1  -3  -2   48.95    1.42
  -1  -3   2   46.48    1.37
   1  -3  -2   49.25    1.42
   1  -3  -2   48.03    1.53
   1   3  -2   49.77    1.52
  -1   3   2   48.78    1.53
  -1   3   2   48.36    1.41
  -1   3   2   45.18    1.37
   1   3  -2   47.58    1.37
   0  -3  -2    2.72    0.16
   0  -3   2    2.74    0.15
   0  -3  -2    2.80    0.16
   0  -3   2    2.99    0.15
   0  -3   2    2.94    0.18
   0  -3  -2    2.89    0.17
   0   3  -2    2.93    0.19
   0   3   2    2.94    0.16
   0   3   2    2.93    0.17
  -1  -3  -2   78.54    2.24
   1  -3   2   75.93    2.24
  -1  -3  -2   79.49    2.39
  -1  -3  -2   77.30    2.39
  -1  -3  -2   77.06    2.23
   1  -3   2   79.44    2.44
   1   3   2   77.57    2.23
  -1   3  -2   78.53    2.18
  -1   3  -2   81.32    2.24
   1   3   2   78.27    2.39
  -1   3  -2   80.50    2.44
  -2  -3  -2    0.19    0.06
   2  -3   2    0.41    0.09
  -2  -3  -2    0.19    0.06
  -2  -3  -2    0.12    0.05
  -2   3  -2   -0.13    0.07
   2   3   2    0.13    0.06
  -2   3  -2    0.11    0.04
  -2   3  -2    0.37    0.09
   2   3   2    0.27    0.06
   3  -3   2   12.58    0.46
   3  -3   2   12.00    0.50
  -3  -3  -2   12.61    0.42
  -3   3  -2   11.74    0.45
  -3   3  -2   11.82    0.50
   3   3   2   11.90    0.42
  -3   3  -2   12.44    0.44
  -3   3  -2   11.87    0.37
  -4  -3  -2    7.49    0.31
   4  -3   2    7.55    0.37
   4  -3   2    7.06    0.34
   4   3   2    7.63    0.30
   4   3   2    7.55    0.33
  -4   3  -2    7.62    0.29
  -4   3  -2    7.37    0.38
  -4   3  -2    6.69    0.34
   5  -3   2   14.81    0.61
   5  -3   2   14.01    0.56
   5   3   2   14.79    0.52
   5   3   2   14.63    0.55
  -5   3  -2   15.50    0.56
  -5   3  -2   14.42    0.61
  -5   3  -2   15.33    0.49
   6  -3   2    3.43    0.25
   6  -3   2    3.63    0.27
  -6   3  -2    3.35    0.26
  -6   3  -2    3.54    0.24
   6   3   2    3.65    0.21
   6   3   2    3.91    0.27
   7  -3   2    0.52    0.15
   7   3   2    0.81    0.17
  -7   3  -2    0.47    0.14
  -7   3  -2    0.58    0.14
   8  -3   2    1.02    0.19
   8   3   2    1.33    0.23
  -8   3  -2    0.70    0.18
  -8   3  -2    1.22    0.18
  -9   3  -2    0.20    0.15
  -9   3  -2    0.20    0.14
   9   3   2    0.18    0.20
  -9   3  -2    0.25    0.15
 -10   3  -2   -0.02    0.14
  10   3   2    0.12    0.20
 -11   3  -2    0.43    0.18
  11   3   2    0.69    0.26
  12   3   2   -0.18    0.22
  13   3   2    0.35    0.29
 -13   4   2    0.74    0.21
 -12   4   2    0.35    0.19
 -11   4   2   -0.04    0.15
 -10   4   2    0.11    0.15
 -10   4   2    0.37    0.19
  -9   4   2    0.28    0.15
  -9   4   2    0.24    0.16
  -8   4   2    0.36    0.16
  -8   4   2    0.44    0.14
   7  -4  -2    5.12    0.38
  -7   4   2    6.27    0.33
  -7   4   2    6.16    0.38
   6  -4  -2    3.82    0.31
  -6   4   2    4.24    0.31
  -6   4   2    4.35    0.33
  -6   4   2    4.01    0.26
   5  -4  -2    3.79    0.29
   5  -4  -2    3.80    0.27
  -5   4   2    3.40    0.23
  -5   4   2    4.91    0.31
  -5   4   2    4.04    0.29
   4  -4  -2   10.89    0.50
   4  -4  -2   10.79    0.46
  -4   4   2   10.09    0.36
  -4   4   2   10.79    0.45
   4   4  -2   11.11    0.44
  -4   4   2   10.53    0.45
  -3  -4   2    7.36    0.28
   3  -4  -2    7.35    0.38
   3  -4  -2    8.15    0.36
  -3   4   2    7.38    0.35
  -3   4   2    8.02    0.26
  -3   4   2    7.39    0.39
   3   4  -2    8.08    0.35
  -3   4   2    7.30    0.35
  -2  -4   2   16.53    0.52
   2  -4  -2   16.01    0.63
  -2  -4   2   16.02    0.52
   2  -4  -2   16.10    0.59
  -2   4   2   15.12    0.56
  -2   4   2   15.60    0.56
  -2   4   2   16.29    0.63
  -1  -4   2   17.94    0.56
   1  -4  -2   17.43    0.65
   1  -4  -2   16.62    0.60
  -1  -4   2   16.97    0.64
  -1  -4   2   17.31    0.56
   1   4  -2   17.43    0.65
   1   4  -2   16.88    0.57
  -1   4   2   17.44    0.59
  -1   4   2   17.28    0.66
  -1   4   2   16.00    0.58
   0  -4   2   24.75    0.79
   0  -4   2   25.44    0.89
   0  -4  -2   25.23    0.81
   0  -4   2   28.03    0.80
   0  -4  -2   25.25    0.87
   0   4   2   23.67    0.78
   0   4  -2   25.47    0.89
   0   4   2   24.35    0.87
   0   4   2   24.42    0.79
   0   4  -2   22.50    0.79
  -1  -4  -2    4.89    0.27
   1  -4   2    4.80    0.26
   1  -4   2    6.00    0.31
  -1  -4  -2    4.86    0.25
   1   4   2    5.13    0.25
   1   4   2    5.06    0.25
  -1   4  -2    5.19    0.29
   1   4   2    4.54    0.25
  -1   4  -2    4.41    0.28
   1   4   2    4.45    0.27
  -2  -4  -2   25.43    0.85
   2  -4   2   24.55    0.82
  -2  -4  -2   25.34    0.80
   2  -4   2   25.51    0.92
   2   4   2   23.89    0.79
   2   4   2   25.97    0.85
   2   4   2   25.03    0.80
  -2   4  -2   25.56    0.91
  -2   4  -2   25.13    0.81
  -3  -4  -2    5.48    0.27
   3  -4   2    5.78    0.30
   3  -4   2    5.93    0.33
   3   4   2    5.63    0.28
  -3   4  -2    5.84    0.30
   3   4   2    5.50    0.26
  -3   4  -2    5.42    0.30
  -3   4  -2    5.65    0.33
  -3   4  -2    5.57    0.21
   3   4   2    5.67    0.26
   4  -4   2   17.99    0.71
   4  -4   2   17.26    0.64
   4   4   2   16.37    0.58
   4   4   2   17.13    0.61
  -4   4  -2   17.31    0.63
  -4   4  -2   17.00    0.63
  -4   4  -2   17.44    0.52
  -4   4  -2   17.60    0.71
   5  -4   2    4.68    0.32
   5  -4   2    5.96    0.32
  -5   4  -2    4.50    0.33
  -5   4  -2    4.84    0.25
  -5   4  -2    4.91    0.33
   5   4   2    4.67    0.28
   6  -4   2    1.24    0.20
  -6   4  -2    1.30    0.19
  -6   4  -2    1.68    0.24
  -6   4  -2    1.62    0.16
   6   4   2    1.69    0.21
   7  -4   2    0.14    0.13
  -7   4  -2   -0.17    0.10
  -7   4  -2   -0.07    0.12
   7   4   2    0.05    0.14
   8   4   2    2.01    0.26
  -8   4  -2    1.54    0.24
  -8   4  -2    1.83    0.21
   9   4   2    0.09    0.18
  -9   4  -2    0.04    0.13
  -9   4  -2   -0.08    0.15
  10   4   2    0.01    0.19
 -10   4  -2   -0.06    0.17
 -10   4  -2    0.06    0.15
  11   4   2   -0.20    0.19
 -11   4  -2    0.08    0.15
 -12   4  -2   -0.13    0.15
 -13   4  -2    0.28    0.19
 -12   5   2    0.33    0.17
 -11   5   2    0.12    0.14
 -11   5   2   -0.10    0.19
 -10   5   2    0.05    0.19
 -10   5   2    0.16    0.14
  -9   5   2    0.69    0.17
  -9   5   2    1.08    0.23
  -8   5   2    0.13    0.12
  -8   5   2    0.07    0.17
  -7   5   2    0.33    0.12
  -7   5   2    0.41    0.18
  -6   5   2    0.15    0.15
  -6   5   2   -0.01    0.09
  -6   5   2    0.15    0.13
   5  -5  -2    0.44    0.15
  -5   5   2    0.53    0.16
  -5   5   2    0.32    0.13
   4  -5  -2    4.39    0.32
  -4   5   2    4.85    0.32
  -4   5   2    4.45    0.20
  -4   5   2    5.00    0.32
   3  -5  -2    6.21    0.34
  -3  -5   2    5.76    0.33
   3  -5  -2    5.46    0.35
  -3   5   2    5.73    0.33
   3   5  -2    6.06    0.33
  -3   5   2    6.26    0.37
  -3   5   2    5.86    0.34
   2  -5  -2    1.38    0.20
  -2  -5   2    1.30    0.18
   2  -5  -2    1.34    0.18
   2   5  -2    1.19    0.14
  -2   5   2    1.42    0.18
   2   5  -2    0.93    0.16
  -2   5   2    1.38    0.18
  -2   5   2    1.43    0.20
   1  -5  -2   12.59    0.54
  -1  -5   2   12.28    0.53
   1  -5  -2   12.57    0.50
  -1  -5   2   11.64    0.45
  -1   5   2   12.40    0.54
  -1   5   2   11.91    0.48
   1   5  -2   10.84    0.46
   1   5  -2   12.28    0.53
  -1   5   2   11.77    0.49
   0  -5   2    0.17    0.10
   0  -5   2    0.08    0.11
   0  -5  -2    0.23    0.12
   0  -5  -2    0.18    0.11
   0   5   2    0.26    0.13
   0   5  -2    0.38    0.13
   0   5   2    0.35    0.12
   0   5   2    0.27    0.12
   0   5  -2    0.28    0.11
   0   5  -2    0.36    0.14
  -1  -5  -2   10.50    0.45
  -1  -5  -2   10.07    0.41
   1  -5   2    9.39    0.41
   1  -5   2   10.09    0.47
  -1   5  -2   10.35    0.48
   1   5   2   10.14    0.41
   1   5   2    7.87    0.41
   1   5   2    9.93    0.41
  -1   5  -2    9.36    0.44
  -2  -5  -2    3.87    0.23
   2  -5   2    3.47    0.25
   2  -5   2    3.99    0.29
  -2  -5  -2    3.94    0.26
  -2   5  -2    3.59    0.28
   2   5   2    4.09    0.26
   2   5   2    3.81    0.23
   2   5   2    3.85    0.26
  -2   5  -2    3.87    0.27
  -2   5  -2    3.82    0.26
  -3  -5  -2   23.44    0.78
   3  -5   2   22.78    0.91
   3  -5   2   23.45    0.83
  -3   5  -2   22.73    0.90
   3   5   2   23.22    0.78
  -3   5  -2   24.95    0.83
  -3   5  -2   22.87    0.80
   3   5   2   23.35    0.79
   4  -5   2    4.64    0.34
  -4   5  -2    5.13    0.35
  -4   5  -2    5.66    0.35
  -4   5  -2    4.73    0.31
  -4   5  -2    4.99    0.22
   4   5   2    5.07    0.30
   5  -5   2    2.59    0.27
   5   5   2    3.14    0.26
  -5   5  -2    2.33    0.19
  -5   5  -2    3.32    0.28
  -5   5  -2    2.00    0.27
  -6   5  -2    6.48    0.31
   6   5   2    6.14    0.37
  -6   5  -2    7.52    0.41
  -7   5  -2    0.04    0.12
   7   5   2    0.04    0.15
  -7   5  -2   -0.10    0.15
  -8   5  -2    0.03    0.18
  -8   5  -2   -0.13    0.12
   8   5   2   -0.08    0.15
  -9   5  -2    1.05    0.19
  -9   5  -2    1.31    0.24
 -10   5  -2   -0.19    0.18
 -10   5  -2   -0.10    0.14
 -11   5  -2   -0.28    0.18
 -11   5  -2   -0.21    0.13
 -12   5  -2    0.26    0.18
 -12   6   2    0.55    0.18
 -12   6   2    0.28    0.24
 -11   6   2    0.17    0.14
 -11   6   2    0.09    0.22
 -10   6   2    1.53    0.22
 -10   6   2    1.52    0.31
  -9   6   2    1.17    0.18
  -9   6   2    1.53    0.31
  -8   6   2    6.32    0.46
  -8   6   2    5.69    0.33
  -7   6   2    2.62    0.34
  -7   6   2    2.39    0.31
  -7   6   2    2.97    0.23
  -6   6   2    2.28    0.30
  -6   6   2    1.83    0.18
  -6   6   2    2.12    0.28
  -5   6   2   11.66    0.57
  -5   6   2   13.23    0.57
  -4   6   2    2.53    0.28
  -4   6   2    2.69    0.28
   3  -6  -2    0.26    0.14
  -3   6   2    0.35    0.16
  -3   6   2    0.30    0.16
  -3   6   2    0.28    0.15
  -2  -6   2    4.95    0.33
   2  -6  -2    4.95    0.35
  -2   6   2    5.29    0.33
   2   6  -2    5.02    0.33
  -2   6   2    4.92    0.36
  -2   6   2    4.90    0.32
  -1  -6   2    4.30    0.32
   1  -6  -2    4.95    0.33
   1  -6  -2    3.74    0.29
  -1   6   2    4.72    0.34
   1   6  -2    4.45    0.29
  -1   6   2    4.10    0.31
  -1   6   2    5.39    0.32
   1   6  -2    4.82    0.34
   0  -6  -2   10.13    0.51
   0  -6  -2   10.39    0.47
   0  -6   2   11.69    0.54
   0  -6   2   10.66    0.45
   0   6  -2   10.97    0.53
   0   6   2   10.78    0.48
   0   6   2   10.52    0.52
   0   6  -2   10.80    0.48
   0   6   2   10.76    0.47
   1  -6   2    1.92    0.21
  -1  -6  -2    1.47    0.22
   1  -6   2    2.36    0.25
  -1  -6  -2    1.78    0.19
  -1   6  -2    2.43    0.24
  -1   6  -2    1.98    0.25
   1   6   2    1.68    0.19
   2  -6   2    1.75    0.21
   2  -6   2    1.81    0.24
   2   6   2    1.74    0.20
  -2   6  -2    1.77    0.21
  -2   6  -2    1.66    0.24
  -2   6  -2    2.13    0.23
   3  -6   2    1.53    0.23
  -3   6  -2    1.91    0.23
  -3   6  -2    1.94    0.24
  -3   6  -2    1.63    0.24
   3   6   2    1.78    0.21
  -4   6  -2    0.58    0.17
   4   6   2    0.35    0.14
  -4   6  -2    0.65    0.18
  -5   6  -2    2.56    0.29
  -5   6  -2    2.96    0.31
  -5   6  -2    2.79    0.17
  -6   6  -2    1.81    0.26
  -6   6  -2    1.46    0.15
  -7   6  -2    0.00    0.17
  -7   6  -2   -0.06    0.11
  -8   6  -2    0.68    0.25
  -8   6  -2    1.00    0.17
  -9   6  -2    0.06    0.14
  -9   6  -2   -0.34    0.19
 -10   6  -2    0.34    0.17
 -10   6  -2    0.45    0.24
 -11   6  -2    0.20    0.16
 -11   6  -2   -0.15    0.21
 -10   7   2   -0.01    0.13
  -9   7   2    0.02    0.12
  -9   7   2    0.13    0.23
  -8   7   2    0.25    0.12
  -8   7   2   -0.10    0.21
  -7   7   2    0.69    0.24
  -7   7   2    0.64    0.24
  -6   7   2    1.06    0.26
  -6   7   2    0.69    0.23
  -5   7   2    4.45    0.38
  -5   7   2    4.08    0.39
  -4   7   2    0.34    0.18
  -4   7   2    0.54    0.18
  -3   7   2    5.69    0.40
  -3   7   2    5.67    0.39
  -2   7   2    0.00    0.14
  -2   7   2    0.05    0.14
   1  -7  -2    6.46    0.43
  -1  -7   2    6.01    0.42
  -1   7   2    7.04    0.41
   1   7  -2    6.68    0.43
  -1   7   2    7.79    0.42
  -1   7   2    7.27    0.45
   0  -7   2    1.06    0.21
   0   7   2    0.67    0.18
   0   7  -2    0.95    0.19
   0   7   2    0.66    0.17
   0   7  -2    0.82    0.20
   1   7   2    6.05    0.37
  -1   7  -2    6.81    0.40
  -2   7  -2    0.40    0.17
  -3   7  -2   -0.08    0.15
  -4   7  -2    0.21    0.16
  -4   7  -2    0.01    0.15
  -5   7  -2   -0.10    0.15
  -5   7  -2    0.02    0.16
  -6   7  -2    0.01    0.19
  -7   7  -2    0.21    0.22
  -7   7  -2    0.03    0.10
  -8   7  -2   -0.41    0.19
  -8   7  -2    0.14    0.12
  -9   7  -2    0.30    0.14
  -9   7  -2    0.09    0.22
 -10   7  -2    0.06    0.13
 -10   7  -2   -0.29    0.20
  -9   8   2    0.35    0.24
  -8   8   2    0.76    0.27
  -7   8   2   -0.03    0.22
  -7   8   2    0.23    0.24
  -6   8   2   -0.06    0.21
  -6   8   2    0.19    0.21
  -5   8   2    0.10    0.19
  -5   8   2    0.05    0.18
  -4   8   2    2.71    0.34
  -4   8   2    2.61    0.34
  -3   8   2    2.59    0.33
  -3   8   2    3.31    0.36
  -2   8   2    0.55    0.20
  -2   8   2    0.34    0.20
  -1   8   2    3.99    0.36
  -1   8  -2    0.42    0.19
  -2   8  -2    1.05    0.24
  -3   8  -2    0.35    0.20
  -4   8  -2   -0.15    0.16
  -5   8  -2    1.58    0.29
  -6   8  -2    0.41    0.22
  -7   8  -2    1.20    0.28
  -8   8  -2    0.21    0.24
  -9   8  -2   -0.02    0.24
  -7   9   2    0.17    0.23
  -6   9   2    0.24    0.24
  -6   9   2    0.00    0.21
  -5   9   2   -0.07    0.22
  -5   9   2   -0.08    0.19
  -4   9   2    0.28    0.22
  -3   9   2    0.13    0.20
  -2   9   2   -0.01    0.18
  -2   9  -2    0.00    0.18
  -3   9  -2    0.65    0.24
  -4   9  -2    0.00    0.19
  -5   9  -2    1.11    0.28
  -6   9  -2   -0.05    0.21
  -7   9  -2    0.29    0.24
  -4  10   2    0.58    0.25
  -3  10   2    0.26    0.22
  -3  10  -2   -0.10    0.21
  -4  10  -2    0.07    0.22
 -14   0   3   -0.29    0.24
 -13   0   3   -0.28    0.26
 -12   0   3   -0.18    0.25
 -11   0   3   -0.40    0.21
 -10   0   3    0.21    0.21
  -9   0   3    0.03    0.17
   8   0  -3   -0.24    0.09
   8   0  -3   -0.16    0.12
  -8   0   3    0.16    0.14
   7   0  -3   -0.02    0.07
   7   0  -3   -0.01    0.09
  -7   0   3    0.00    0.11
  -6   0   3   -0.12    0.08
   6   0  -3   -0.08    0.07
   6   0  -3   -0.08    0.06
   5   0  -3    0.03    0.06
  -5   0   3    0.08    0.04
   5   0  -3    0.01    0.05
  -5   0   3   -0.10    0.07
   4   0  -3   -0.29    0.06
  -4   0   3   -0.14    0.06
   4   0  -3   -0.22    0.05
  -4   0   3   -0.15    0.04
  -3   0   3    0.07    0.04
   3   0  -3   -0.01    0.04
  -3   0   3    0.10    0.03
   3   0  -3    0.12    0.04
  -2   0   3   -0.05    0.04
   2   0  -3   -0.05    0.02
   2   0  -3   -0.03    0.03
  -2   0   3   -0.05    0.02
   1   0  -3   -0.26    0.04
   1   0  -3   -0.36    0.02
  -1   0   3   -0.26    0.04
   0   0  -3   -0.03    0.02
   0   0   3   -0.03    0.02
   0   0  -3   -0.02    0.02
   0   0   3    0.00    0.02
  -1   0  -3    0.01    0.03
  -1   0  -3    0.11    0.03
   1   0   3   -0.03    0.02
   2   0   3   -0.03    0.03
   2   0   3   -0.06    0.03
  -2   0  -3   -0.03    0.04
  -2   0  -3   -0.05    0.03
   2   0   3    0.01    0.04
  -3   0  -3   -0.02    0.03
  -3   0  -3    0.03    0.05
   3   0   3    0.05    0.04
   3   0   3   -0.02    0.04
  -3   0  -3    0.03    0.04
   3   0   3    0.04    0.03
   4   0   3   -0.03    0.05
  -4   0  -3   -0.05    0.07
  -4   0  -3   -0.08    0.04
   4   0   3   -0.03    0.04
  -4   0  -3   -0.03    0.05
   4   0   3   -0.07    0.04
   5   0   3   -0.10    0.07
   5   0   3   -0.22    0.07
  -5   0  -3    0.32    0.10
  -5   0  -3   -0.13    0.07
   6   0   3   -0.02    0.07
  -6   0  -3   -0.14    0.09
   6   0   3   -0.04    0.06
   7   0   3    0.00    0.08
   7   0   3    0.07    0.08
  -7   0  -3   -0.16    0.12
  -8   0  -3   -0.11    0.14
   8   0   3    0.09    0.11
  -9   0  -3    0.26    0.18
 -10   0  -3    0.30    0.21
 -11   0  -3    0.72    0.26
 -12   0  -3    0.14    0.24
 -13   0  -3    0.65    0.31
 -14   0  -3    1.45    0.37
 -14  -1   3   -0.71    0.29
 -14   1   3   -0.19    0.21
 -13  -1   3    0.04    0.30
 -13   1   3    0.18    0.23
 -12  -1   3    0.02    0.27
 -12   1   3    0.12    0.25
 -11  -1   3    1.17    0.30
 -11   1   3    1.12    0.28
 -10  -1   3    0.28    0.22
 -10   1   3    0.41    0.20
  -9  -1   3   16.83    0.87
   9  -1  -3   15.61    0.70
  -9   1   3   16.23    0.81
  -8  -1   3    8.05    0.52
   8  -1  -3    6.08    0.35
   8  -1  -3    6.37    0.40
  -8   1   3    6.79    0.38
  -8   1   3    7.20    0.49
   7  -1  -3   17.27    0.68
   7  -1  -3   16.62    0.62
  -7  -1   3   17.58    0.81
   7   1  -3   17.18    0.59
   7   1  -3   17.35    0.66
  -7   1   3   17.54    0.79
  -7   1   3   17.24    0.60
  -7   1   3   17.42    0.59
  -6  -1   3   28.10    1.15
   6  -1  -3   28.34    0.91
   6  -1  -3   29.88    1.00
  -6  -1   3   28.70    0.86
  -6   1   3   29.09    0.84
  -6   1   3   27.61    0.86
   6   1  -3   25.14    0.95
  -6   1   3   28.26    1.13
   6   1  -3   27.89    0.86
   5  -1  -3    1.05    0.14
  -5  -1   3    0.55    0.12
  -5  -1   3    0.82    0.09
   5  -1  -3    1.03    0.12
  -5   1   3    1.09    0.12
   5   1  -3    1.13    0.09
  -5   1   3    0.97    0.11
  -5   1   3    0.72    0.12
   4  -1  -3  126.70    3.77
   4  -1  -3  125.49    3.48
  -4  -1   3  121.39    3.43
  -4   1   3  127.36    3.48
   4   1  -3  121.89    3.43
  -4   1   3  120.55    4.43
   3  -1  -3   10.29    0.35
  -3  -1   3   10.17    0.38
   3  -1  -3   10.11    0.39
   3   1  -3   10.56    0.38
  -3   1   3   10.13    0.35
  -3   1   3    9.61    0.43
   2  -1  -3   67.64    2.11
  -2  -1   3   68.04    2.09
   2  -1  -3   69.82    1.95
   2  -1  -3   70.11    1.95
  -2   1   3   68.16    2.11
  -2   1   3   69.44    1.95
   2   1  -3   69.74    2.10
   1  -1  -3    6.10    0.21
  -1  -1   3    5.77    0.23
   1  -1  -3    5.95    0.22
   1  -1  -3    5.94    0.23
   1   1  -3    5.86    0.23
  -1   1   3    6.32    0.22
  -1   1   3    5.93    0.21
  -1   1   3    5.76    0.23
   0  -1   3    0.96    0.06
   0  -1  -3    0.96    0.07
   0  -1   3    0.98    0.08
   0  -1  -3    1.06    0.07
   0   1  -3    0.87    0.08
   0   1   3    0.87    0.07
   0   1   3    1.06    0.07
   1  -1   3    9.50    0.34
  -1  -1  -3    9.47    0.32
   1  -1   3    9.43    0.32
   1   1   3    9.56    0.32
  -1   1  -3    9.56    0.32
  -1   1  -3    9.53    0.34
   2  -1   3   54.37    1.67
   2  -1   3   54.64    1.67
  -2  -1  -3   55.97    1.56
   2  -1   3   55.74    1.56
  -2   1  -3   54.40    1.67
   2   1   3   55.16    1.56
  -2   1  -3   50.16    1.96
  -2   1  -3   55.09    1.56
  -3  -1  -3    7.46    0.28
   3  -1   3    7.31    0.29
   3  -1   3    7.51    0.30
   3  -1   3    7.43    0.30
  -3   1  -3    7.29    0.29
  -3   1  -3    7.19    0.29
   3   1   3    7.45    0.28
  -3   1  -3    7.54    0.30
  -3   1  -3    6.83    0.34
   4  -1   3   18.05    0.63
  -4  -1  -3   17.98    0.59
   4  -1   3   18.71    0.61
  -4   1  -3   17.34    0.74
  -4   1  -3   18.77    0.64
   4   1   3   17.86    0.59
   5  -1   3   51.70    1.56
  -5  -1  -3   51.29    1.97
   5   1   3   52.01    1.55
  -5   1  -3   53.45    1.66
  -5   1  -3   51.90    1.49
  -5   1  -3   51.79    1.95
  -5   1  -3   53.05    1.41
   6  -1   3    8.95    0.39
  -6  -1  -3    8.70    0.49
  -6   1  -3    8.86    0.36
  -6   1  -3    9.10    0.37
   6   1   3    9.01    0.37
  -6   1  -3    8.61    0.49
   7  -1   3   21.66    0.79
  -7  -1  -3   22.23    0.98
   7  -1   3   23.17    0.82
  -7   1  -3   23.38    0.73
  -7   1  -3   21.73    0.72
  -7   1  -3   22.07    0.97
   7   1   3   21.39    0.76
  -8  -1  -3    4.06    0.42
  -8   1  -3    3.49    0.41
   8   1   3    3.72    0.26
  -9  -1  -3    6.66    0.53
  -9   1  -3    6.53    0.51
 -10  -1  -3    0.50    0.23
 -10   1  -3    0.35    0.21
 -11  -1  -3    4.62    0.54
 -11   1  -3    4.38    0.50
 -12  -1  -3    0.29    0.30
 -12   1  -3    0.25    0.24
 -13  -1  -3    0.14    0.28
 -13   1  -3    0.04    0.25
 -14  -1  -3    1.28    0.39
  14   1   3    0.77    0.35
 -14   2   3   -0.06    0.20
 -13   2   3   -0.09    0.19
 -12   2   3    1.02    0.26
 -11   2   3    0.03    0.18
 -10   2   3    0.37    0.18
 -10   2   3    0.39    0.17
   9  -2  -3    3.11    0.29
  -9   2   3    2.63    0.36
  -9   2   3    3.18    0.31
   8  -2  -3   -0.17    0.14
  -8   2   3    0.20    0.11
  -8   2   3   -0.23    0.12
  -8   2   3    0.29    0.12
   7  -2  -3   -0.06    0.12
   7  -2  -3   -0.04    0.08
  -7   2   3    0.08    0.10
  -7   2   3    0.06    0.08
   7   2  -3    0.07    0.10
  -7   2   3   -0.18    0.09
   6  -2  -3    2.96    0.21
   6  -2  -3    2.98    0.23
  -6   2   3    2.55    0.26
  -6   2   3    2.72    0.21
   6   2  -3    3.06    0.21
  -6   2   3    2.57    0.21
  -5  -2   3    5.97    0.22
   5  -2  -3    6.43    0.33
   5  -2  -3    6.29    0.29
  -5   2   3    5.03    0.33
   5   2  -3    6.02    0.22
  -5   2   3    5.94    0.28
  -5   2   3    5.78    0.27
   5   2  -3    6.25    0.29
  -5   2   3    6.41    0.31
   4  -2  -3   -0.01    0.06
   4  -2  -3    0.02    0.07
  -4   2   3    0.07    0.08
  -4   2   3   -0.07    0.05
   4   2  -3    0.11    0.07
   3  -2  -3    0.97    0.11
   3  -2  -3    0.83    0.12
   3  -2  -3    0.87    0.11
  -3   2   3    0.86    0.10
  -3   2   3    0.60    0.07
  -3   2   3    0.89    0.11
   2  -2  -3   30.96    1.05
   2  -2  -3   32.77    0.97
   2  -2  -3   32.30    0.97
  -2  -2   3   31.65    1.02
  -2   2   3   32.41    0.97
   2   2  -3   32.36    1.03
   1  -2  -3    1.90    0.13
   1  -2  -3    1.67    0.13
  -1  -2   3    1.47    0.13
   1  -2  -3    1.94    0.12
   1  -2  -3    1.96    0.12
  -1  -2   3    1.82    0.08
  -1   2   3    1.82    0.13
   1   2  -3    1.82    0.08
  -1   2   3    1.94    0.12
  -1   2   3    1.77    0.11
   1   2  -3    1.82    0.13
   0  -2   3   49.39    1.47
   0  -2  -3   48.01    1.36
   0  -2   3   45.34    1.34
   0  -2  -3   46.34    1.45
   0  -2  -3   46.95    1.36
   0  -2  -3   46.85    1.45
   0   2   3   46.79    1.36
   0   2  -3   49.50    1.48
   0   2  -3   43.49    1.33
   0   2   3   47.54    1.45
   1  -2   3   65.93    1.99
  -1  -2  -3   64.45    1.94
   1  -2   3   62.75    1.83
  -1  -2  -3   62.60    1.94
  -1  -2  -3   67.03    1.84
  -1   2  -3   66.61    1.84
   1   2   3   63.93    1.83
   1   2   3   62.08    1.94
  -1   2  -3   65.29    1.99
  -2  -2  -3    5.94    0.23
   2  -2   3    5.79    0.24
   2  -2   3    5.67    0.26
   2   2   3    5.66    0.23
  -2   2  -3    5.80    0.27
  -2   2  -3    5.90    0.25
  -3  -2  -3    0.51    0.08
   3  -2   3    0.48    0.10
   3  -2   3    0.53    0.09
  -3   2  -3    0.48    0.09
  -3   2  -3    0.54    0.10
  -3   2  -3    0.51    0.07
   3   2   3    0.53    0.08
   4  -2   3    2.72    0.19
   4  -2   3    2.81    0.18
  -4  -2  -3    2.67    0.17
  -4   2  -3    2.48    0.19
  -4   2  -3    2.79    0.20
   4   2   3    2.65    0.16
  -4   2  -3    2.91    0.17
  -4   2  -3    2.37    0.19
   4   2   3    2.88    0.19
   5  -2   3    2.66    0.20
   5  -2   3    3.09    0.22
  -5   2  -3    3.14    0.26
  -5   2  -3    2.48    0.22
   5   2   3    2.71    0.18
  -5   2  -3    2.93    0.23
   5   2   3    3.02    0.23
  -5   2  -3    2.72    0.21
   6  -2   3    4.43    0.26
   6  -2   3    4.63    0.27
   6   2   3    4.27    0.28
   6   2   3    4.00    0.23
  -6   2  -3    4.44    0.32
  -6   2  -3    4.38    0.26
  -6   2  -3    4.23    0.26
   7  -2   3    4.96    0.30
   7  -2   3    5.11    0.31
  -7   2  -3    5.40    0.39
   7   2   3    4.52    0.27
   7   2   3    4.55    0.32
  -7   2  -3    4.80    0.30
  -7   2  -3    4.83    0.30
   8  -2   3    0.13    0.11
  -8   2  -3   -0.18    0.12
  -8   2  -3   -0.04    0.14
   8   2   3   -0.24    0.17
  -8   2  -3    0.11    0.13
   9   2   3    3.13    0.33
  -9   2  -3    3.47    0.39
  -9   2  -3    3.30    0.31
  10   2   3    2.88    0.36
 -10   2  -3    2.99    0.39
  11   2   3   -0.07    0.22
 -11   2  -3    0.06    0.19
  12   2   3    0.43    0.27
 -12   2  -3    0.44    0.21
 -13   2  -3    0.73    0.26
  13   2   3    0.85    0.33
  14   2   3    0.41    0.32
 -12   3   3    0.48    0.20
 -11   3   3    0.56    0.19
 -10   3   3    2.68    0.28
  -9   3   3    0.08    0.13
  -9   3   3    0.09    0.13
   8  -3  -3    1.66    0.25
  -8   3   3    1.49    0.21
  -8   3   3    1.47    0.19
   7  -3  -3    4.43    0.33
  -7   3   3    4.74    0.29
   7   3  -3    4.34    0.29
  -7   3   3    4.38    0.30
   6  -3  -3    0.18    0.10
   6  -3  -3    0.32    0.14
   6   3  -3    0.30    0.10
   6   3  -3    0.31    0.12
  -6   3   3    0.16    0.10
  -6   3   3    0.20    0.13
  -6   3   3    0.16    0.09
   5  -3  -3   14.71    0.62
   5  -3  -3   14.57    0.57
   5   3  -3   15.50    0.56
  -5   3   3   15.18    0.55
  -5   3   3   14.56    0.56
  -5   3   3   15.34    0.50
   4  -3  -3    2.00    0.17
   4  -3  -3    2.07    0.19
  -4   3   3    2.09    0.18
  -4   3   3    1.89    0.14
   4   3  -3    2.13    0.16
  -4   3   3    2.13    0.18
   3  -3  -3    4.02    0.22
   3  -3  -3    3.60    0.24
  -3   3   3    3.85    0.22
  -3   3   3    3.58    0.23
  -3   3   3    3.69    0.17
  -2  -3   3    1.27    0.08
   2  -3  -3    1.43    0.13
   2  -3  -3    1.19    0.14
  -2  -3   3    1.29    0.08
  -2   3   3    1.29    0.13
   2   3  -3    1.35    0.12
  -2   3   3    0.86    0.09
  -2   3   3    1.45    0.14
   1  -3  -3   27.68    0.86
   1  -3  -3   26.75    0.91
   1  -3  -3   27.98    0.85
  -1  -3   3   26.74    0.80
  -1  -3   3   27.54    0.80
   1   3  -3   26.50    0.80
  -1   3   3   25.48    0.82
  -1   3   3   27.39    0.85
  -1   3   3   26.86    0.85
   1   3  -3   28.28    0.91
   0  -3  -3    3.60    0.19
   0  -3  -3    3.66    0.19
   0  -3  -3    3.41    0.19
   0  -3   3    3.37    0.17
   0   3  -3    3.49    0.17
   0   3   3    3.51    0.19
   0   3  -3    3.78    0.21
   1  -3   3   22.41    0.72
  -1  -3  -3   23.63    0.73
  -1  -3  -3   22.99    0.72
  -1  -3  -3   23.08    0.75
   1  -3   3   22.77    0.80
  -1  -3  -3   22.51    0.75
   1   3   3   22.57    0.75
  -1   3  -3   22.38    0.71
   1   3   3   22.86    0.75
  -1   3  -3   23.07    0.72
   1   3   3   23.01    0.72
  -1   3  -3   22.94    0.80
  -1   3  -3   23.30    0.60
  -2  -3  -3   20.25    0.65
   2  -3   3   20.53    0.73
   2  -3   3   20.22    0.66
  -2  -3  -3   20.24    0.66
  -2  -3  -3   20.70    0.65
  -2   3  -3   19.55    0.55
  -2   3  -3   19.90    0.65
   2   3   3   20.02    0.65
   2   3   3   19.61    0.64
  -2   3  -3   20.08    0.73
  -3  -3  -3    2.38    0.16
   3  -3   3    2.50    0.17
   3  -3   3    2.53    0.19
  -3   3  -3    2.19    0.19
  -3   3  -3    2.05    0.18
  -3   3  -3    2.19    0.14
   3   3   3    2.49    0.15
   3   3   3    2.21    0.17
   4  -3   3    2.28    0.20
   4  -3   3    2.40    0.18
  -4   3  -3    1.82    0.20
   4   3   3    2.35    0.16
   4   3   3    2.43    0.19
  -4   3  -3    2.07    0.16
  -4   3  -3    2.29    0.20
   5  -3   3    0.28    0.11
   5  -3   3    0.49    0.12
  -5   3  -3    0.28    0.11
  -5   3  -3    0.25    0.09
   5   3   3    0.40    0.12
  -5   3  -3    0.28    0.13
   5   3   3    0.33    0.09
   6  -3   3    4.61    0.29
   6  -3   3    5.02    0.31
   6   3   3    5.02    0.30
  -6   3  -3    5.01    0.28
  -6   3  -3    4.67    0.31
   6   3   3    4.60    0.26
  -6   3  -3    4.93    0.32
   7  -3   3    1.11    0.19
  -7   3  -3    0.89    0.15
  -7   3  -3    1.26    0.19
   7   3   3    1.36    0.21
   8  -3   3   -0.03    0.10
  -8   3  -3   -0.13    0.11
  -8   3  -3   -0.06    0.13
   8   3   3   -0.01    0.15
  -9   3  -3    1.77    0.22
  -9   3  -3    1.82    0.24
   9   3   3    2.25    0.31
  -9   3  -3    2.44    0.29
 -10   3  -3    0.20    0.15
  10   3   3    0.45    0.22
 -11   3  -3    0.94    0.20
  11   3   3    1.43    0.31
 -11   3  -3    0.99    0.22
  12   3   3    0.15    0.25
  13   3   3    1.77    0.39
 -13   4   3    0.23    0.19
 -12   4   3    0.14    0.18
 -11   4   3    0.99    0.21
 -10   4   3    2.65    0.28
 -10   4   3    2.65    0.32
  -9   4   3    0.43    0.18
  -9   4   3    0.27    0.15
  -8   4   3   26.22    0.95
  -8   4   3   27.35    0.87
   7  -4  -3   13.60    0.66
  -7   4   3   14.94    0.61
  -7   4   3   14.52    0.54
   6  -4  -3   18.72    0.80
  -6   4   3   18.95    0.71
  -6   4   3   19.63    0.74
  -6   4   3   19.63    0.63
   5  -4  -3   11.97    0.56
   5  -4  -3   11.56    0.51
  -5   4   3   11.49    0.43
  -5   4   3   12.59    0.52
  -5   4   3   12.77    0.52
   5   4  -3   11.94    0.49
   4  -4  -3    0.42    0.13
   4  -4  -3    0.29    0.12
  -4   4   3    0.28    0.13
   4   4  -3    0.28    0.10
  -4   4   3    0.16    0.08
  -4   4   3    0.27    0.11
  -3  -4   3   18.89    0.60
   3  -4  -3   19.58    0.70
   3  -4  -3   19.77    0.76
  -3   4   3   20.21    0.55
  -3   4   3   19.90    0.69
  -3   4   3   20.41    0.69
  -2  -4   3   40.40    1.16
   2  -4  -3   40.88    1.25
  -2  -4   3   39.01    1.16
   2  -4  -3   41.14    1.35
  -2   4   3   38.05    1.22
   2   4  -3   41.63    1.32
  -2   4   3   39.19    1.21
   1  -4  -3    8.84    0.38
  -1  -4   3    9.32    0.33
  -1  -4   3    8.97    0.33
   1  -4  -3    8.77    0.40
   1   4  -3    9.34    0.33
   1   4  -3    8.60    0.40
  -1   4   3    9.36    0.38
   1   4  -3    8.63    0.35
  -1   4   3    8.41    0.37
  -1   4   3    7.77    0.41
   0  -4   3  111.42    3.14
   0  -4   3  116.58    3.14
   0  -4  -3  114.70    3.41
   0  -4  -3  111.89    3.17
   0  -4   3  113.45    3.43
   0   4   3  108.75    3.16
   0   4  -3  102.26    3.13
   0   4   3  108.61    3.07
   0   4   3  106.36    3.13
   0   4  -3  111.25    3.07
   0   4  -3  116.80    3.43
   0   4   3  111.38    3.40
  -1  -4  -3   71.35    2.06
   1  -4   3   69.67    2.05
  -1  -4  -3   71.01    2.19
   1  -4   3   71.77    2.24
   1   4   3   66.42    2.03
  -1   4  -3   69.87    2.00
  -1   4  -3   72.00    2.24
   1   4   3   69.03    1.98
   1   4   3   73.61    2.19
   1   4   3   69.92    2.05
  -2  -4  -3    0.66    0.11
  -2  -4  -3    0.82    0.12
   2  -4   3    0.71    0.12
   2  -4   3    0.77    0.14
  -2   4  -3    0.69    0.14
  -2   4  -3    0.41    0.13
   2   4   3    0.66    0.11
  -2   4  -3    0.58    0.07
   3  -4   3   26.39    0.88
  -3  -4  -3   27.64    0.86
   3  -4   3   27.31    0.97
   3   4   3   26.20    0.84
  -3   4  -3   26.29    0.72
   3   4   3   27.37    0.86
  -3   4  -3   27.05    0.86
   3   4   3   25.75    0.85
  -3   4  -3   22.65    0.83
  -3   4  -3   26.74    0.96
   4  -4   3   11.48    0.53
   4  -4   3   11.36    0.49
  -4   4  -3   11.34    0.39
   4   4   3   12.66    0.47
  -4   4  -3   11.86    0.54
   4   4   3   11.42    0.44
  -4   4  -3   11.73    0.50
   5  -4   3    4.24    0.27
   5  -4   3    3.86    0.29
  -5   4  -3    3.42    0.23
  -5   4  -3    3.83    0.29
  -5   4  -3    3.85    0.30
   5   4   3    4.14    0.27
   5   4   3    3.79    0.23
   6  -4   3    3.20    0.28
  -6   4  -3    3.32    0.30
  -6   4  -3    3.09    0.29
   6   4   3    3.11    0.27
  -6   4  -3    2.74    0.23
   7  -4   3    0.00    0.11
   7   4   3    0.13    0.15
  -7   4  -3   -0.10    0.13
  -7   4  -3   -0.17    0.10
   8   4   3    7.48    0.45
  -8   4  -3    7.49    0.39
  -8   4  -3    7.69    0.44
  -9   4  -3    3.69    0.31
  -9   4  -3    3.53    0.34
   9   4   3    3.72    0.36
 -10   4  -3    0.71    0.18
  10   4   3    0.92    0.26
 -10   4  -3    0.64    0.21
 -11   4  -3    0.19    0.16
  11   4   3    0.27    0.23
  12   4   3    0.13    0.24
 -12   4  -3    0.04    0.16
 -13   4  -3    0.31    0.19
 -12   5   3    0.20    0.17
 -11   5   3    0.22    0.22
 -11   5   3   -0.09    0.14
 -10   5   3    0.06    0.19
 -10   5   3    0.01    0.14
  -9   5   3    0.83    0.22
  -9   5   3    0.57    0.16
  -8   5   3    0.52    0.14
  -8   5   3    0.36    0.18
  -7   5   3    0.23    0.16
  -7   5   3    0.01    0.15
  -7   5   3   -0.01    0.10
  -6   5   3    2.94    0.30
  -6   5   3    2.42    0.21
  -6   5   3    3.00    0.28
   5  -5  -3   -0.02    0.12
  -5   5   3    0.10    0.13
  -5   5   3   -0.12    0.08
  -5   5   3   -0.07    0.10
   4  -5  -3   11.48    0.56
  -4   5   3   12.02    0.51
  -4   5   3   11.88    0.37
  -4   5   3   11.11    0.51
   3  -5  -3    2.17    0.24
   3  -5  -3    2.35    0.22
  -3   5   3    2.31    0.24
  -3   5   3    2.95    0.26
   2  -5  -3    6.49    0.35
   2  -5  -3    6.98    0.38
  -2  -5   3    6.64    0.36
  -2   5   3    6.83    0.38
   2   5  -3    6.91    0.37
  -2   5   3    6.19    0.35
  -2   5   3    7.19    0.36
  -1  -5   3   13.80    0.57
   1  -5  -3   12.82    0.53
  -1  -5   3   13.62    0.48
   1  -5  -3   12.94    0.57
  -1   5   3   13.60    0.53
  -1   5   3   13.85    0.57
  -1   5   3   12.17    0.52
   1   5  -3   13.67    0.57
   1   5  -3   12.75    0.49
   0  -5  -3    0.04    0.11
   0  -5   3    0.19    0.12
   0  -5   3    0.25    0.11
   0  -5  -3   -0.17    0.09
   0   5   3   -0.14    0.11
   0   5  -3   -0.02    0.12
   0   5  -3    0.04    0.10
   0   5   3    0.06    0.11
   0   5   3   -0.06    0.10
  -1  -5  -3    1.00    0.17
  -1  -5  -3    1.56    0.17
   1  -5   3    1.90    0.18
   1  -5   3    2.20    0.23
   1   5   3    1.41    0.19
  -1   5  -3    1.50    0.21
   1   5   3    1.90    0.20
  -1   5  -3    1.11    0.19
   1   5   3    1.66    0.18
   1   5   3    1.59    0.17
  -2  -5  -3    1.49    0.16
   2  -5   3    1.60    0.22
   2  -5   3    1.55    0.19
  -2   5  -3    1.61    0.22
   2   5   3    1.96    0.19
  -2   5  -3    1.67    0.18
   2   5   3    1.66    0.18
   2   5   3    1.64    0.17
  -2   5  -3    1.68    0.20
   3  -5   3    5.56    0.37
  -3  -5  -3    6.14    0.31
   3  -5   3    6.06    0.34
  -3   5  -3    6.54    0.23
  -3   5  -3    5.82    0.36
   3   5   3    6.88    0.33
   3   5   3    6.45    0.32
  -3   5  -3    6.20    0.34
  -3   5  -3    6.00    0.38
   4  -5   3    0.11    0.12
  -4   5  -3   -0.01    0.07
  -4   5  -3   -0.11    0.13
  -4   5  -3    0.17    0.13
   4   5   3    0.21    0.12
  -4   5  -3   -0.02    0.13
   5  -5   3   14.19    0.67
   5   5   3   14.19    0.58
  -5   5  -3   14.14    0.47
  -5   5  -3   14.35    0.67
  -5   5  -3   15.42    0.61
  -6   5  -3    0.09    0.13
   6   5   3    0.29    0.14
  -6   5  -3   -0.14    0.10
  -7   5  -3    1.15    0.22
  -7   5  -3    1.16    0.17
   7   5   3    1.81    0.25
  -8   5  -3    1.24    0.18
  -8   5  -3    0.93    0.23
   8   5   3    1.46    0.26
   9   5   3    0.46    0.21
  -9   5  -3    0.28    0.19
  -9   5  -3    0.25    0.15
 -10   5  -3   -0.12    0.14
 -10   5  -3    0.09    0.20
 -11   5  -3   -0.14    0.15
 -11   5  -3   -0.02    0.21
 -12   5  -3   -0.04    0.16
 -12   6   3    0.83    0.20
 -11   6   3    0.31    0.24
 -11   6   3    0.30    0.15
 -10   6   3    0.83    0.27
 -10   6   3    0.45    0.16
  -9   6   3    3.02    0.27
  -9   6   3    2.58    0.36
  -8   6   3    2.11    0.32
  -8   6   3    2.60    0.25
  -7   6   3    0.58    0.21
  -7   6   3    0.31    0.11
  -7   6   3    0.46    0.20
  -6   6   3    0.45    0.11
  -6   6   3    0.79    0.20
  -6   6   3    0.66    0.21
  -5   6   3    4.07    0.37
  -5   6   3    4.16    0.35
  -4   6   3    0.39    0.15
  -4   6   3    0.22    0.16
   3  -6  -3    3.48    0.31
  -3   6   3    3.94    0.31
  -3   6   3    4.02    0.31
  -2  -6   3    2.90    0.27
   2  -6  -3    3.45    0.29
  -2   6   3    3.89    0.29
  -2   6   3    2.75    0.27
   2   6  -3    3.05    0.27
   1  -6  -3    0.20    0.13
   1  -6  -3    0.33    0.14
  -1  -6   3    0.08    0.13
  -1   6   3    0.27    0.15
   1   6  -3    0.06    0.14
   1   6  -3    0.19    0.13
  -1   6   3    0.58    0.14
  -1   6   3    0.18    0.15
   0  -6  -3   26.34    0.94
   0  -6   3   27.03    1.03
   0  -6  -3   27.49    1.01
   0   6  -3   27.83    1.03
   0   6   3   27.67    1.00
   0   6   3   25.81    0.91
   0   6   3   27.64    0.91
   1  -6   3   10.29    0.46
   1  -6   3    9.88    0.52
  -1  -6  -3   10.17    0.46
  -1   6  -3   11.22    0.47
   1   6   3   10.62    0.47
  -1   6  -3   10.02    0.52
   1   6   3   11.17    0.46
   2  -6   3    0.97    0.17
  -2  -6  -3    1.04    0.16
   2  -6   3    1.09    0.19
   2   6   3    0.89    0.15
   2   6   3    1.30    0.19
  -2   6  -3    0.92    0.19
  -2   6  -3    1.08    0.18
   3  -6   3    0.91    0.20
  -3   6  -3    1.16    0.19
  -3   6  -3    1.00    0.19
   3   6   3    0.97    0.17
  -3   6  -3    0.96    0.21
  -4   6  -3    0.22    0.14
   4   6   3    0.31    0.15
  -4   6  -3    0.15    0.15
  -5   6  -3    4.22    0.36
   5   6   3    3.82    0.31
  -5   6  -3    3.58    0.20
   6   6   3    3.21    0.31
  -6   6  -3    3.66    0.35
  -6   6  -3    3.50    0.23
  -7   6  -3    0.47    0.13
  -7   6  -3    0.62    0.21
  -8   6  -3    0.53    0.24
  -8   6  -3    0.53    0.15
  -9   6  -3    1.44    0.30
  -9   6  -3    1.49    0.20
 -10   6  -3    0.76    0.27
 -10   6  -3    0.83    0.20
 -11   6  -3   -0.08    0.20
 -11   6  -3   -0.19    0.15
 -10   7   3    0.18    0.24
 -10   7   3    0.32    0.15
  -9   7   3    0.14    0.22
  -9   7   3    0.05    0.13
  -8   7   3   -0.19    0.20
  -8   7   3    0.11    0.11
  -7   7   3    0.01    0.19
  -7   7   3   -0.11    0.19
  -6   7   3    0.83    0.24
  -6   7   3    0.75    0.23
  -5   7   3    0.83    0.22
  -5   7   3    0.49    0.21
  -4   7   3    2.93    0.32
  -4   7   3    3.24    0.33
  -3   7   3    4.09    0.36
  -3   7   3    3.86    0.34
  -2   7   3    0.97    0.21
  -2   7   3    0.84    0.20
   1  -7  -3    3.23    0.31
  -1  -7   3    2.88    0.30
  -1   7   3    3.25    0.32
  -1   7   3    3.55    0.31
   1   7  -3    2.67    0.31
  -1   7   3    3.50    0.31
   0  -7   3   -0.12    0.13
   0   7  -3    0.04    0.14
   0   7  -3   -0.25    0.15
   0   7   3    0.33    0.17
   0   7   3    0.39    0.16
   1   7   3    5.67    0.37
  -1   7  -3    5.93    0.38
  -2   7  -3    2.08    0.26
   2   7   3    1.63    0.24
  -3   7  -3    0.94    0.21
  -4   7  -3    1.53    0.25
  -5   7  -3    0.34    0.18
  -6   7  -3    0.38    0.20
  -7   7  -3   -0.18    0.19
  -7   7  -3   -0.03    0.10
  -8   7  -3    0.05    0.12
  -8   7  -3   -0.22    0.21
  -9   7  -3   -0.10    0.22
  -9   7  -3    0.25    0.14
 -10   7  -3   -0.21    0.13
 -10   7  -3    0.06    0.23
  -9   8   3    0.71    0.28
  -8   8   3    1.84    0.33
  -7   8   3    1.60    0.31
  -7   8   3    0.97    0.28
  -6   8   3   -0.10    0.18
  -6   8   3    0.12    0.21
  -5   8   3    0.00    0.19
  -5   8   3    0.38    0.21
  -4   8   3    1.03    0.25
  -4   8   3    0.85    0.25
  -3   8   3    0.15    0.19
  -3   8   3    0.41    0.19
  -2   8   3    1.33    0.27
  -2   8   3    1.25    0.24
  -1   8   3    2.09    0.29
  -1   8   3    2.03    0.30
  -1   8  -3    0.39    0.19
  -2   8  -3    1.48    0.27
  -3   8  -3   -0.32    0.16
  -4   8  -3    1.19    0.27
  -5   8  -3    0.45    0.21
  -6   8  -3    0.16    0.20
  -7   8  -3    0.44    0.24
  -8   8  -3    0.41    0.26
  -9   8  -3    0.33    0.26
  -7   9   3    0.06    0.22
  -7   9   3    0.17    0.24
  -6   9   3    0.07    0.23
  -6   9   3   -0.04    0.21
  -5   9   3   -0.11    0.20
  -5   9   3    0.20    0.21
  -4   9   3    0.47    0.24
  -4   9   3   -0.05    0.21
  -3   9   3    0.27    0.21
  -2   9   3    0.23    0.20
  -2   9  -3   -0.11    0.19
  -3   9  -3    0.05    0.20
  -4   9  -3    0.31    0.22
  -5   9  -3    0.66    0.24
  -6   9  -3    0.42    0.24
  -7   9  -3    0.27    0.23
  -4  10   3    0.13    0.21
  -3  10   3    0.35    0.23
  -3  10  -3    0.00    0.21
  -4  10  -3    0.20    0.23
 -14   0   4    0.04    0.25
 -13   0   4    1.43    0.36
 -12   0   4    0.85    0.30
 -11   0   4    0.34    0.25
 -10   0   4    4.78    0.51
  -9   0   4   -0.09    0.17
   8   0  -4    8.91    0.48
  -8   0   4   11.10    0.62
   7   0  -4    2.26    0.22
   7   0  -4    2.07    0.17
  -7   0   4    2.58    0.26
   6   0  -4   34.31    1.15
  -6   0   4   33.57    1.35
   6   0  -4   33.96    1.04
  -6   0   4   34.41    1.04
  -5   0   4    8.99    0.47
   5   0  -4    9.56    0.40
   5   0  -4    9.43    0.35
  -5   0   4    9.73    0.35
   4   0  -4  221.68    6.59
  -4   0   4  214.79    7.82
  -4   0   4  217.43    6.08
   4   0  -4  226.77    6.08
   3   0  -4    4.07    0.17
  -3   0   4    3.96    0.23
   3   0  -4    4.26    0.21
  -3   0   4    4.19    0.16
   3   0  -4    4.09    0.17
   2   0  -4    3.93    0.15
  -2   0   4    3.90    0.15
   2   0  -4    3.71    0.14
  -2   0   4    4.07    0.19
   2   0  -4    4.14    0.19
  -2   0   4    3.86    0.14
   1   0  -4   61.83    1.89
  -1   0   4   61.63    1.73
  -1   0   4   62.13    1.89
   0   0   4  143.72    3.85
   0   0  -4  134.95    4.15
   0   0  -4  141.48    3.85
   0   0   4  135.90    4.15
   1   0   4  266.69    7.27
   1   0   4  259.18    7.82
  -1   0  -4  267.38    7.27
  -1   0  -4  261.67    7.82
  -2   0  -4  465.46   13.93
  -2   0  -4  478.19   12.87
   2   0   4  464.40   13.98
   2   0   4  467.99   12.87
   3   0   4    3.22    0.15
  -3   0  -4    3.65    0.16
  -3   0  -4    3.45    0.18
   3   0   4    3.52    0.18
   3   0   4    3.57    0.16
   4   0   4   51.31    1.62
   4   0   4   53.04    1.56
  -4   0  -4   51.80    1.96
  -4   0  -4   52.85    1.62
   4   0   4   54.28    1.62
  -5   0  -4   20.51    0.70
   5   0   4   20.92    0.70
   5   0   4   20.41    0.70
  -5   0  -4   20.44    0.87
   5   0   4   21.59    0.70
   6   0   4   13.20    0.51
   6   0   4   13.67    0.50
  -6   0  -4   13.08    0.64
  -6   0  -4   12.51    0.44
   6   0   4   13.80    0.45
  -7   0  -4    0.19    0.15
   7   0   4    0.38    0.12
  -8   0  -4    9.53    0.58
   8   0   4    9.10    0.44
  -9   0  -4    1.20    0.25
 -10   0  -4    3.42    0.45
 -11   0  -4    2.96    0.39
 -12   0  -4    0.34    0.25
 -13   0  -4    4.07    0.56
 -14  -1   4   -0.51    0.29
 -14   1   4   -0.10    0.22
 -13  -1   4    0.25    0.31
 -13   1   4    0.16    0.22
 -12  -1   4    0.58    0.30
 -12   1   4    0.33    0.25
 -11  -1   4    0.76    0.28
 -11   1   4    0.46    0.24
 -10  -1   4    3.17    0.37
 -10   1   4    2.93    0.42
   9  -1  -4    3.05    0.29
  -9  -1   4    3.49    0.48
  -9   1   4    3.11    0.41
   8  -1  -4    3.21    0.32
   8  -1  -4    3.87    0.27
   8   1  -4    3.38    0.29
  -8   1   4    4.61    0.31
   7  -1  -4    0.58    0.16
  -7  -1   4    0.67    0.17
   7  -1  -4    0.93    0.15
  -7   1   4    0.59    0.12
  -7   1   4    0.60    0.15
  -7   1   4    0.55    0.12
   6  -1  -4    3.16    0.23
  -6  -1   4    2.43    0.32
  -6  -1   4    3.21    0.16
   6  -1  -4    2.94    0.19
   6   1  -4    2.19    0.19
  -6   1   4    2.51    0.29
  -6   1   4    3.04    0.23
  -6   1   4    2.92    0.20
   6   1  -4    3.22    0.17
   5  -1  -4    0.44    0.11
  -5  -1   4    0.31    0.06
   5  -1  -4    0.42    0.09
  -5  -1   4    0.18    0.09
  -5   1   4    0.46    0.08
   5   1  -4    0.40    0.10
  -5   1   4    0.35    0.11
  -5   1   4    0.37    0.08
   5   1  -4    0.31    0.07
   4  -1  -4    9.56    0.40
  -4  -1   4    9.16    0.30
   4  -1  -4    8.97    0.35
  -4   1   4    9.39    0.35
  -4   1   4    8.57    0.44
   4   1  -4    9.94    0.31
   4   1  -4   10.58    0.39
   3  -1  -4    8.37    0.30
   3  -1  -4    8.21    0.30
   3  -1  -4    7.80    0.34
  -3   1   4    8.11    0.30
  -3   1   4    7.70    0.36
   3   1  -4    8.36    0.33
   2  -1  -4   39.22    1.13
   2  -1  -4   38.49    1.13
   2  -1  -4   38.82    1.22
  -2  -1   4   37.70    1.21
  -2   1   4   38.45    1.41
  -2   1   4   39.22    1.13
  -2   1   4   37.84    1.22
   2   1  -4   39.43    1.22
  -2   1   4   39.10    1.13
   1  -1  -4    0.52    0.06
   1  -1  -4    0.51    0.07
  -1  -1   4    0.79    0.08
   1  -1  -4    0.53    0.06
  -1   1   4    0.47    0.05
   1   1  -4    0.53    0.04
  -1   1   4    0.40    0.06
   1   1  -4    0.61    0.07
   0  -1   4   73.19    2.23
   0  -1  -4   73.02    2.21
   0  -1   4   74.49    2.05
   0  -1  -4   74.79    2.07
   0   1   4   74.42    2.07
   0   1  -4   73.50    2.23
   0   1   4   70.98    2.21
   1  -1   4  428.14   11.64
  -1  -1  -4  419.39   12.51
  -1  -1  -4  437.64   11.63
   1  -1   4  422.61   12.62
  -1   1  -4  420.12   12.57
   1   1   4  415.43   11.62
  -1   1  -4  421.30   11.65
   2  -1   4   23.93    0.77
  -2  -1  -4   23.79    0.73
   2  -1   4   23.39    0.73
   2  -1   4   24.31    0.77
   2   1   4   23.75    0.73
  -2   1  -4   24.28    0.73
  -2   1  -4   22.39    0.89
  -2   1  -4   23.96    0.78
   3  -1   4   58.51    1.79
   3  -1   4   57.20    1.68
  -3  -1  -4   57.97    1.67
   3   1   4   57.31    1.67
  -3   1  -4   60.06    1.68
  -3   1  -4   54.00    2.10
  -3   1  -4   58.44    1.79
  -4  -1  -4    4.70    0.23
   4  -1   4    4.09    0.21
   4  -1   4    5.12    0.24
  -4   1  -4    4.20    0.29
   4   1   4    4.46    0.22
  -4   1  -4    4.64    0.22
  -4   1  -4    5.17    0.24
   5  -1   4    8.77    0.34
   5  -1   4    8.76    0.38
  -5   1  -4    8.55    0.34
   5   1   4    8.48    0.36
  -5   1  -4    8.36    0.35
  -5   1  -4    8.93    0.46
  -5   1  -4    9.08    0.38
   6  -1   4    0.50    0.12
  -6  -1  -4    0.35    0.14
   6  -1   4    0.57    0.11
   6  -1   4    0.63    0.12
  -6   1  -4    0.43    0.10
   6   1   4    0.50    0.11
  -6   1  -4    0.41    0.13
  -6   1  -4    0.29    0.11
   7  -1   4    2.24    0.20
  -7  -1  -4    1.85    0.25
   7  -1   4    2.11    0.20
   7  -1   4    2.76    0.23
   7   1   4    1.94    0.19
  -7   1  -4    1.80    0.24
  -7   1  -4    1.98    0.20
  -7   1  -4    1.79    0.20
  -8  -1  -4    1.53    0.25
  -8   1  -4    1.59    0.25
   8   1   4    1.43    0.19
  -9  -1  -4    1.15    0.25
  -9   1  -4    1.20    0.25
 -10  -1  -4    0.59    0.24
 -10   1  -4    0.57    0.23
 -11  -1  -4    0.50    0.26
 -11   1  -4    0.62    0.26
 -12  -1  -4    2.61    0.42
 -12   1  -4    2.59    0.38
 -13   1  -4    0.61    0.28
  13   1   4    0.54    0.32
 -14  -1  -4    5.59    0.68
  14   1   4    5.10    0.57
 -14   2   4   -0.07    0.20
 -13   2   4    0.13    0.20
 -12   2   4    0.41    0.21
 -11   2   4    5.53    0.47
 -10   2   4    0.70    0.20
 -10   2   4    0.82    0.19
   9  -2  -4   -0.02    0.13
  -9   2   4   -0.09    0.12
  -9   2   4   -0.22    0.11
   8  -2  -4   10.67    0.56
  -8   2   4   12.78    0.51
  -8   2   4   10.11    0.50
  -8   2   4   12.98    0.62
   7  -2  -4   -0.01    0.10
   7  -2  -4   -0.05    0.13
  -7   2   4   -0.08    0.09
   7   2  -4    0.27    0.12
  -7   2   4    0.22    0.10
  -7   2   4    0.38    0.11
   6  -2  -4    1.76    0.20
   6  -2  -4    2.10    0.18
  -6   2   4    1.97    0.19
  -6   2   4    1.85    0.19
   6   2  -4    1.95    0.19
  -6   2   4    1.67    0.23
   5  -2  -4   12.15    0.47
   5  -2  -4   12.87    0.53
  -5   2   4   12.38    0.43
  -5   2   4   12.30    0.47
  -5   2   4   12.01    0.54
  -5   2   4   12.25    0.46
   4  -2  -4    7.25    0.32
   4  -2  -4    7.98    0.36
  -4   2   4    7.89    0.33
  -4   2   4    7.40    0.32
  -4   2   4    7.18    0.29
   3  -2  -4   14.26    0.50
   3  -2  -4   14.21    0.55
   3  -2  -4   15.41    0.51
   3   2  -4   14.69    0.53
  -3   2   4   14.05    0.49
  -3   2   4   14.67    0.50
  -3   2   4   14.25    0.43
   2  -2  -4  210.46    5.94
   2  -2  -4  217.35    5.94
   2  -2  -4  212.56    6.41
  -2   2   4  215.76    5.93
   2   2  -4  213.64    6.39
   1  -2  -4   44.96    1.42
   1  -2  -4   45.46    1.33
   1  -2  -4   45.78    1.42
  -1  -2   4   43.87    1.27
   1  -2  -4   46.37    1.32
   1   2  -4   45.00    1.27
  -1   2   4   45.61    1.32
   1   2  -4   45.27    1.42
  -1   2   4   45.08    1.42
   0  -2  -4   28.13    0.84
   0  -2   4   27.53    0.81
   0  -2  -4   27.98    0.89
   0  -2  -4   27.76    0.88
   0   2   4   27.20    0.84
   0   2  -4   27.26    0.81
   0   2   4   28.27    0.89
   0   2  -4   28.14    0.91
  -1  -2  -4    3.09    0.15
  -1  -2  -4    3.53    0.17
   1  -2   4    3.26    0.16
  -1  -2  -4    3.37    0.15
  -1   2  -4    3.84    0.20
  -1   2  -4    3.27    0.16
   1   2   4    3.24    0.17
   1   2   4    3.31    0.15
   2  -2   4   44.78    1.44
   2  -2   4   45.19    1.33
  -2  -2  -4   45.74    1.32
  -2   2  -4   43.72    1.29
   2   2   4   45.30    1.33
  -2   2  -4   46.12    1.33
  -2   2  -4   44.99    1.44
   3  -2   4   28.26    0.94
   3  -2   4   27.47    0.87
  -3  -2  -4   27.71    0.86
  -3   2  -4   28.05    0.84
  -3   2  -4   26.38    1.03
  -3   2  -4   27.72    0.94
  -3   2  -4   28.83    0.77
   3   2   4   27.77    0.86
   4  -2   4   10.59    0.44
   4  -2   4   10.59    0.42
   4   2   4   10.54    0.40
   4   2   4   10.38    0.41
  -4   2  -4   10.67    0.36
  -4   2  -4   10.63    0.44
  -4   2  -4   10.47    0.47
  -4   2  -4   10.47    0.40
   5  -2   4   62.71    1.88
   5  -2   4   65.78    2.01
  -5   2  -4   63.30    2.01
   5   2   4   61.70    1.85
  -5   2  -4   64.03    1.80
  -5   2  -4   63.88    2.31
   5   2   4   58.63    1.84
  -5   2  -4   61.63    1.67
   6  -2   4    0.25    0.10
   6  -2   4    0.16    0.09
  -6   2  -4    0.25    0.10
   6   2   4    0.20    0.09
  -6   2  -4    0.08    0.10
  -6   2  -4    0.21    0.10
  -6   2  -4    0.08    0.11
   6   2   4    0.32    0.12
   7  -2   4    9.66    0.44
  -7   2  -4    8.97    0.40
   7   2   4    7.74    0.38
  -7   2  -4    9.15    0.41
  -7   2  -4    8.74    0.50
   7   2   4    9.15    0.44
   8  -2   4    1.40    0.20
   8  -2   4    1.21    0.21
  -8   2  -4    1.02    0.18
  -8   2  -4    1.08    0.17
   8   2   4    1.05    0.23
  -8   2  -4    1.10    0.20
   8   2   4    0.90    0.15
  -9   2  -4    0.10    0.17
  -9   2  -4    0.19    0.14
   9   2   4   -0.23    0.18
 -10   2  -4    1.67    0.27
  10   2   4    1.87    0.31
 -11   2  -4    0.02    0.19
  11   2   4    0.02    0.22
  12   2   4    0.14    0.25
 -12   2  -4    0.27    0.22
  13   2   4    0.58    0.30
 -13   2  -4    0.45    0.22
 -12   3   4    0.27    0.18
 -11   3   4    0.13    0.16
 -10   3   4    0.20    0.15
  -9   3   4    0.21    0.15
  -9   3   4    0.02    0.14
   8  -3  -4    4.02    0.35
  -8   3   4    4.82    0.32
  -8   3   4    4.10    0.33
   7  -3  -4    0.38    0.16
  -7   3   4    0.33    0.13
  -7   3   4    0.60    0.13
   6  -3  -4    5.89    0.32
   6  -3  -4    5.36    0.35
  -6   3   4    6.00    0.30
   6   3  -4    5.66    0.31
  -6   3   4    5.39    0.33
  -6   3   4    6.28    0.36
   5  -3  -4    1.45    0.18
   5  -3  -4    1.17    0.18
  -5   3   4    1.09    0.12
  -5   3   4    1.16    0.15
   5   3  -4    1.35    0.16
  -5   3   4    1.35    0.18
   4  -3  -4    1.00    0.15
   4  -3  -4    1.14    0.15
  -4   3   4    1.06    0.14
  -4   3   4    0.91    0.10
   4   3  -4    0.58    0.10
  -4   3   4    1.10    0.14
   3  -3  -4   21.90    0.74
   3  -3  -4   22.52    0.81
  -3   3   4   21.43    0.72
  -3   3   4   21.77    0.72
  -3   3   4   22.38    0.62
   3   3  -4   22.73    0.77
   2  -3  -4    4.24    0.24
   2  -3  -4    4.09    0.22
   2   3  -4    4.20    0.23
  -2   3   4    3.81    0.21
  -2   3   4    4.07    0.22
  -2   3   4    4.31    0.16
  -1  -3   4   28.51    0.85
   1  -3  -4   30.29    0.92
   1  -3  -4   29.20    0.97
   1   3  -4   29.30    0.85
  -1   3   4   28.33    0.91
  -1   3   4   28.38    0.88
   1   3  -4   30.04    0.98
   0  -3   4   18.78    0.61
   0  -3  -4   19.97    0.67
   0  -3  -4   19.99    0.65
   0  -3  -4   19.78    0.64
   0   3  -4   20.17    0.61
   0   3  -4   18.36    0.61
   0   3  -4   20.12    0.70
   0   3   4   19.47    0.64
   1  -3   4    0.52    0.10
  -1  -3  -4    0.36    0.08
   1  -3   4    0.32    0.08
  -1  -3  -4    0.29    0.06
  -1  -3  -4    0.36    0.08
  -1   3  -4    0.36    0.10
  -1   3  -4    0.46    0.10
  -1   3  -4    0.23    0.07
   1   3   4    0.21    0.06
  -1   3  -4    0.36    0.05
   1   3   4    0.44    0.08
   2  -3   4   15.52    0.59
  -2  -3  -4   15.59    0.53
  -2  -3  -4   15.61    0.52
   2  -3   4   15.54    0.54
   2   3   4   15.33    0.53
  -2   3  -4   15.67    0.60
  -2   3  -4   15.91    0.53
  -2   3  -4   15.46    0.45
   2   3   4   15.27    0.53
   3  -3   4    2.17    0.17
   3  -3   4    2.31    0.19
   3   3   4    2.44    0.16
  -3   3  -4    2.18    0.19
  -3   3  -4    2.14    0.14
  -3   3  -4    2.16    0.18
   3   3   4    1.97    0.17
   4  -3   4   17.25    0.65
   4  -3   4   16.04    0.60
   4   3   4   16.53    0.58
  -4   3  -4   16.92    0.52
  -4   3  -4   16.60    0.66
  -4   3  -4   16.11    0.58
   4   3   4   16.61    0.59
   5  -3   4    4.46    0.29
   5  -3   4    4.83    0.28
   5   3   4    4.53    0.29
  -5   3  -4    4.70    0.28
  -5   3  -4    4.60    0.31
  -5   3  -4    4.94    0.25
   5   3   4    4.73    0.26
   6  -3   4   17.68    0.71
   6  -3   4   16.87    0.66
  -6   3  -4   16.78    0.71
   6   3   4   16.42    0.62
   6   3   4   17.54    0.66
  -6   3  -4   17.97    0.59
  -6   3  -4   18.66    0.65
   7  -3   4   -0.03    0.09
   7   3   4   -0.05    0.12
  -7   3  -4   -0.16    0.11
  -7   3  -4   -0.28    0.10
   8  -3   4    0.01    0.11
  -8   3  -4   -0.07    0.12
  -8   3  -4   -0.10    0.12
   8   3   4   -0.12    0.13
  -8   3  -4   -0.28    0.12
  -9   3  -4    3.59    0.33
   9   3   4    4.13    0.37
  -9   3  -4    4.85    0.37
  -9   3  -4    3.98    0.32
  10   3   4    0.18    0.20
 -10   3  -4    0.19    0.17
 -10   3  -4    0.11    0.14
 -11   3  -4   -0.03    0.15
  11   3   4   -0.07    0.20
 -11   3  -4   -0.05    0.15
  12   3   4   -0.39    0.21
  13   3   4    0.16    0.27
 -13   4   4    0.26    0.19
 -12   4   4    0.16    0.17
 -11   4   4    0.18    0.16
 -10   4   4    0.08    0.18
 -10   4   4    0.02    0.14
  -9   4   4    0.42    0.18
  -9   4   4    0.40    0.16
  -8   4   4    5.57    0.36
  -8   4   4    5.01    0.38
  -7   4   4    6.87    0.37
  -7   4   4    8.04    0.43
  -7   4   4    8.13    0.45
   6  -4  -4    0.90    0.19
  -6   4   4    1.13    0.18
  -6   4   4    1.02    0.15
  -6   4   4    1.77    0.23
   5  -4  -4    9.89    0.46
   5  -4  -4    9.72    0.50
  -5   4   4   11.01    0.47
   5   4  -4    9.77    0.44
  -5   4   4    9.76    0.39
  -5   4   4    9.93    0.46
   4  -4  -4    3.27    0.24
   4  -4  -4    3.60    0.28
  -4   4   4    3.52    0.26
   4   4  -4    3.38    0.23
  -4   4   4    3.53    0.20
  -4   4   4    3.68    0.27
   3  -4  -4    3.91    0.25
   3  -4  -4    3.62    0.28
  -3   4   4    3.57    0.19
  -3   4   4    3.89    0.27
  -3   4   4    4.69    0.27
   3   4  -4    4.06    0.25
  -2  -4   4    3.74    0.18
   2  -4  -4    3.97    0.26
  -2  -4   4    3.59    0.21
   2  -4  -4    4.03    0.24
  -2  -4   4    4.05    0.18
  -2   4   4    4.81    0.26
   2   4  -4    3.27    0.21
   2   4  -4    3.86    0.26
  -2   4   4    4.15    0.25
   1  -4  -4    8.12    0.36
  -1  -4   4    8.16    0.32
   1  -4  -4    8.28    0.38
  -1  -4   4    8.55    0.31
  -1  -4   4    8.38    0.31
   1   4  -4    7.66    0.38
  -1   4   4    7.53    0.35
   1   4  -4    7.62    0.33
  -1   4   4    7.90    0.35
   1   4  -4    8.05    0.30
   0  -4   4   69.71    2.17
   0  -4  -4   68.49    2.13
   0  -4   4   66.29    1.96
   0  -4  -4   67.65    2.00
   0   4  -4   70.36    2.17
   0   4   4   66.04    1.97
   0   4  -4   66.73    1.93
   0   4  -4   67.92    1.96
   0   4   4   67.86    2.00
   0   4   4   68.17    1.93
  -1  -4  -4    9.19    0.41
   1  -4   4   10.04    0.45
   1  -4   4    9.72    0.40
  -1  -4  -4    9.61    0.40
   1   4   4   10.39    0.41
   1   4   4   10.84    0.41
  -1   4  -4   10.23    0.46
  -1   4  -4    9.53    0.41
   1   4   4   10.51    0.39
   2  -4   4   31.08    0.99
   2  -4   4   31.40    1.09
  -2  -4  -4   30.95    1.00
  -2   4  -4   31.11    0.97
   2   4   4   29.96    0.97
   2   4   4   30.93    0.92
  -2   4  -4   31.27    0.82
  -2   4  -4   31.04    1.09
   2   4   4   29.78    0.96
   3  -4   4    0.62    0.12
   3  -4   4    0.11    0.10
  -3   4  -4    0.08    0.12
  -3   4  -4    0.21    0.12
   3   4   4    0.29    0.09
  -3   4  -4    0.25    0.06
   4  -4   4   19.01    0.76
   4  -4   4   19.26    0.70
   4   4   4   19.30    0.68
  -4   4  -4   19.59    0.58
   4   4   4   18.30    0.66
  -4   4  -4   19.14    0.69
  -4   4  -4   18.73    0.76
   5  -4   4    5.92    0.34
   5  -4   4    6.28    0.38
  -5   4  -4    6.22    0.39
  -5   4  -4    6.24    0.30
   5   4   4    5.96    0.31
   5   4   4    6.46    0.35
  -5   4  -4    6.47    0.36
   6  -4   4    2.48    0.26
  -6   4  -4    2.49    0.26
  -6   4  -4    2.76    0.24
  -6   4  -4    2.68    0.28
   6   4   4    2.85    0.26
   7  -4   4    0.03    0.12
  -7   4  -4   -0.16    0.12
  -7   4  -4   -0.02    0.14
  -7   4  -4   -0.11    0.14
   7   4   4    0.04    0.14
   8   4   4    2.05    0.28
  -8   4  -4    1.74    0.25
  -8   4  -4    1.71    0.22
  -9   4  -4    0.26    0.18
  -9   4  -4    0.55    0.17
   9   4   4    0.40    0.21
  10  -4   4    3.18    0.34
 -10   4  -4    2.42    0.30
 -10   4  -4    2.90    0.28
 -11   4  -4    0.53    0.19
  11   4   4    0.48    0.25
  12   4   4    0.01    0.23
 -12   4  -4    0.01    0.17
 -13   4  -4    0.40    0.21
  13   4   4    0.25    0.29
 -12   5   4    0.22    0.17
 -11   5   4    1.27    0.21
 -11   5   4    1.22    0.28
 -10   5   4    0.06    0.19
 -10   5   4   -0.03    0.13
  -9   5   4    0.06    0.13
  -9   5   4    0.21    0.18
  -8   5   4    0.19    0.17
  -8   5   4    0.11    0.12
  -7   5   4    0.15    0.16
  -7   5   4    0.21    0.11
  -7   5   4    0.37    0.18
  -6   5   4   -0.18    0.08
  -6   5   4    0.08    0.12
  -6   5   4    0.10    0.13
   5  -5  -4    2.75    0.27
  -5   5   4    2.47    0.27
  -5   5   4    2.51    0.19
  -5   5   4    3.40    0.29
   4  -5  -4    1.23    0.21
   4   5  -4    1.27    0.18
  -4   5   4    1.16    0.11
  -4   5   4    1.50    0.19
  -4   5   4    1.52    0.21
   3  -5  -4   15.64    0.67
   3  -5  -4   15.81    0.63
  -3   5   4   16.18    0.61
   3   5  -4   15.26    0.63
  -3   5   4   15.64    0.61
   2  -5  -4    0.78    0.17
   2  -5  -4    0.62    0.16
  -2  -5   4    1.20    0.14
  -2   5   4    0.78    0.17
   2   5  -4    0.98    0.17
   2   5  -4    0.86    0.13
  -2   5   4    1.07    0.16
   1  -5  -4   24.57    0.91
   1  -5  -4   24.40    0.85
  -1  -5   4   24.65    0.91
  -1  -5   4   23.58    0.78
  -1   5   4   25.29    0.83
   1   5  -4   23.58    0.78
   1   5  -4   25.36    0.92
  -1   5   4   24.27    0.83
   0  -5   4   11.33    0.45
   0  -5  -4   11.86    0.49
   0  -5  -4   12.62    0.52
   0  -5   4   11.45    0.53
   0   5   4   11.56    0.49
   0   5  -4   12.05    0.46
   0   5   4   11.86    0.47
   0   5   4   11.57    0.48
   0   5  -4   12.10    0.54
  -1  -5  -4   26.82    0.89
  -1  -5  -4   26.78    0.93
   1  -5   4   27.58    1.00
   1  -5   4   26.44    0.88
   1   5   4   26.82    0.93
   1   5   4   26.40    0.85
   1   5   4   24.98    0.87
   1   5   4   25.89    0.88
  -1   5  -4   27.05    0.99
  -1   5  -4   26.58    0.87
   2  -5   4    1.52    0.21
  -2  -5  -4    1.55    0.17
   2  -5   4    1.48    0.17
  -2   5  -4    1.65    0.23
   2   5   4    2.12    0.21
  -2   5  -4    1.73    0.20
  -2   5  -4    1.65    0.18
   2   5   4    1.61    0.17
   3  -5   4    8.67    0.41
  -3  -5  -4    8.60    0.38
   3  -5   4    8.53    0.46
  -3   5  -4    7.98    0.45
   3   5   4    8.18    0.38
  -3   5  -4    8.05    0.39
  -3   5  -4    7.76    0.42
   3   5   4    9.25    0.40
  -3   5  -4    9.50    0.29
   4  -5   4    0.14    0.13
   4   5   4    0.13    0.13
  -4   5  -4    0.01    0.13
  -4   5  -4    0.09    0.08
   4   5   4    0.10    0.10
  -4   5  -4    0.11    0.15
   5  -5   4    5.63    0.39
  -5   5  -4    6.33    0.29
  -5   5  -4    6.24    0.38
  -5   5  -4    5.60    0.40
   5   5   4    7.00    0.38
   6   5   4    0.08    0.14
  -6   5  -4    0.19    0.15
  -6   5  -4   -0.25    0.10
   7   5   4    0.03    0.15
  -7   5  -4    0.09    0.16
  -7   5  -4   -0.36    0.10
   8   5   4    0.27    0.19
  -8   5  -4    0.49    0.20
  -8   5  -4    0.46    0.15
   9   5   4    0.67    0.22
  -9   5  -4    0.55    0.22
  -9   5  -4    0.36    0.17
 -10   5  -4    0.12    0.20
 -10   5  -4    0.05    0.15
  10   5   4    0.11    0.20
  11  -5   4    0.21    0.23
 -11   5  -4    0.26    0.22
 -11   5  -4   -0.04    0.16
 -12   5  -4   -0.32    0.15
 -11   6   4    0.06    0.22
 -11   6   4    0.21    0.14
 -10   6   4    0.23    0.15
 -10   6   4    0.48    0.24
  -9   6   4    0.05    0.22
  -9   6   4    0.46    0.15
  -8   6   4    0.22    0.13
  -8   6   4    0.08    0.20
  -7   6   4    0.75    0.13
  -7   6   4    0.43    0.21
  -7   6   4    0.74    0.21
  -6   6   4    4.92    0.39
  -6   6   4    5.22    0.26
  -6   6   4    6.17    0.43
  -5   6   4    1.27    0.22
  -5   6   4    1.53    0.25
  -4   6   4    6.93    0.40
  -4   6   4    6.17    0.39
  -3  -6   4   17.65    0.72
   3  -6  -4   17.12    0.76
  -3   6   4   17.30    0.69
   3   6  -4   16.84    0.72
  -3   6   4   19.15    0.70
  -2  -6   4    1.47    0.21
   2  -6  -4    1.41    0.22
  -2   6   4    1.84    0.23
  -2   6   4    1.88    0.23
   2   6  -4    1.59    0.21
  -1  -6   4    1.55    0.23
   1  -6  -4    2.16    0.24
  -1   6   4    2.31    0.25
   1   6  -4    1.81    0.20
   1   6  -4    1.72    0.24
  -1   6   4    2.53    0.24
   0  -6  -4   25.13    0.92
   0  -6  -4   23.68    0.86
   0  -6   4   22.71    0.93
   0   6   4   24.23    0.85
   0   6  -4   24.04    0.94
   0   6  -4   23.31    0.82
   0   6   4   25.12    0.83
   1  -6   4    2.72    0.27
  -1  -6  -4    1.87    0.21
   1  -6   4    1.99    0.21
   1   6   4    2.34    0.24
  -1   6  -4    2.42    0.26
   1   6   4    2.55    0.25
  -1   6  -4    1.49    0.23
   2  -6   4    2.15    0.21
   2  -6   4    2.19    0.25
  -2  -6  -4    1.65    0.19
   2   6   4    1.80    0.19
  -2   6  -4    2.22    0.24
  -2   6  -4    1.72    0.24
   2   6   4    1.97    0.23
  -3   6  -4    5.21    0.34
   3   6   4    4.13    0.31
   4   6   4    0.15    0.14
  -4   6  -4    0.06    0.15
  -5   6  -4    0.74    0.20
  -5   6  -4    0.86    0.11
   5   6   4    0.69    0.19
   6   6   4    4.55    0.36
  -6   6  -4    4.64    0.38
  -6   6  -4    4.48    0.25
   7   6   4    0.08    0.17
  -7   6  -4   -0.02    0.12
  -7   6  -4    0.28    0.20
  -8   6  -4    2.03    0.31
  -8   6  -4    1.96    0.21
  -9   6  -4    0.70    0.17
  -9   6  -4    0.71    0.26
 -10   6  -4   -0.03    0.15
 -10   6  -4    0.15    0.22
  11  -6   4    0.36    0.24
 -11   6  -4    0.09    0.23
 -11   6  -4   -0.06    0.16
 -10   7   4   -0.19    0.21
 -10   7   4    0.13    0.14
  -9   7   4    0.01    0.21
  -9   7   4    0.10    0.13
  -8   7   4   -0.36    0.20
  -8   7   4    0.20    0.11
  -7   7   4   -0.09    0.19
  -7   7   4    0.06    0.20
  -6   7   4    0.14    0.18
  -6   7   4    0.31    0.20
  -5   7   4    0.12    0.17
  -5   7   4   -0.05    0.17
  -4   7   4    0.82    0.22
  -4   7   4    0.80    0.21
  -3   7   4    0.67    0.20
  -3   7   4    0.59    0.20
  -2   7   4    2.42    0.29
  -2   7   4    2.38    0.29
   1  -7  -4    2.55    0.29
  -1  -7   4    1.87    0.26
  -1   7   4    3.17    0.31
   1   7  -4    2.51    0.30
  -1   7   4    2.69    0.29
   0   7  -4    0.54    0.17
   0   7   4    1.05    0.20
   0   7   4    0.62    0.19
   1   7   4    4.49    0.34
  -1   7  -4    3.30    0.32
  -2   7  -4    1.38    0.23
   2   7   4    1.47    0.23
  -3   7  -4    3.66    0.33
   3   7   4    3.76    0.33
   4   7   4    3.65    0.33
  -4   7  -4    3.19    0.33
  -5   7  -4    0.88    0.23
  -6   7  -4    3.78    0.37
  -7   7  -4   -0.11    0.10
  -7   7  -4    0.06    0.20
  -8   7  -4    0.33    0.13
  -8   7  -4    0.12    0.23
  -9   7  -4    0.26    0.14
  -9   7  -4    0.04    0.22
  10  -7   4   -0.03    0.22
 -10   7  -4   -0.11    0.22
 -10   7  -4    0.03    0.14
  -9   8   4    0.98    0.30
  -8   8   4    0.91    0.28
  -7   8   4    2.29    0.35
  -7   8   4    3.63    0.44
  -6   8   4    0.44    0.24
  -6   8   4    1.10    0.28
  -5   8   4    2.59    0.36
  -5   8   4    2.21    0.33
  -4   8   4    1.81    0.29
  -4   8   4    1.46    0.27
  -3   8   4    0.46    0.20
  -3   8   4    0.42    0.22
  -2   8   4    0.49    0.20
  -2   8   4    0.03    0.18
  -1   8   4    0.46    0.20
  -1   8   4    0.33    0.18
   0   8   4    4.20    0.37
   1   8   4    0.55    0.19
  -1   8  -4    0.17    0.18
  -2   8  -4    0.93    0.25
  -3   8  -4   -0.36    0.15
  -4   8  -4    0.06    0.19
  -5   8  -4    0.38    0.21
  -6   8  -4    0.12    0.20
  -7   8  -4    0.73    0.27
  -8   8  -4   -0.02    0.22
   9  -8   4    0.77    0.28
  -9   8  -4    0.15    0.24
  -7   9   4    0.15    0.23
  -7   9   4    0.33    0.24
  -6   9   4    0.09    0.22
  -6   9   4    0.09    0.24
  -5   9   4    0.27    0.22
  -5   9   4    0.22    0.23
  -4   9   4    0.46    0.22
  -4   9   4    0.69    0.24
  -3   9   4    0.64    0.24
  -3   9   4    0.75    0.25
  -2   9   4    0.71    0.23
  -2   9  -4   -0.09    0.18
  -3   9  -4   -0.29    0.17
  -4   9  -4    0.15    0.21
  -5   9  -4   -0.14    0.20
  -6   9  -4    0.63    0.24
  -7   9  -4    0.49    0.24
  -4  10   4    0.30    0.23
  -3  10   4    0.56    0.25
   3 -10   4    0.55    0.26
  -3  10  -4    0.40    0.23
   4 -10   4    0.00    0.23
  -4  10  -4    0.03    0.21
 -14   0   5   -0.16    0.24
 -13   0   5   -0.43    0.26
 -12   0   5   -0.16    0.24
 -11   0   5    0.08    0.22
 -10   0   5   -0.02    0.18
   9   0  -5    0.06    0.14
  -9   0   5   -0.19    0.16
   8   0  -5    0.07    0.19
   7   0  -5   -0.09    0.08
  -7   0   5    0.09    0.11
   7   0  -5   -0.11    0.12
  -6   0   5    0.12    0.05
  -6   0   5    0.02    0.12
   6   0  -5    0.09    0.06
  -6   0   5    0.16    0.06
   6   0  -5    0.08    0.09
  -6   0   5   -0.03    0.05
   5   0  -5    0.00    0.05
  -5   0   5    0.03    0.04
   5   0  -5    0.05    0.08
  -5   0   5   -0.10    0.09
   4   0  -5    0.01    0.05
   4   0  -5   -0.07    0.04
  -4   0   5   -0.02    0.03
  -4   0   5   -0.18    0.07
   4   0  -5    0.01    0.07
   3   0  -5    0.10    0.04
   3   0  -5    0.07    0.06
  -3   0   5    0.14    0.04
   3   0  -5    0.10    0.04
  -3   0   5    0.08    0.06
   2   0  -5    0.00    0.02
  -2   0   5    0.04    0.03
   2   0  -5    0.05    0.03
  -2   0   5    0.00    0.04
   2   0  -5    0.07    0.05
   1   0  -5   -0.01    0.01
   1   0  -5    0.01    0.04
  -1   0   5    0.05    0.04
  -1   0   5   -0.02    0.02
   0   0   5   -0.03    0.02
   0   0   5    0.00    0.03
   0   0  -5   -0.01    0.03
   0   0  -5    0.01    0.03
  -1   0  -5    0.02    0.04
   1   0   5    0.01    0.03
  -1   0  -5   -0.05    0.03
   1   0   5   -0.04    0.03
   2   0   5    0.00    0.04
  -2   0  -5   -0.03    0.04
  -2   0  -5   -0.05    0.04
   2   0   5   -0.03    0.03
   3   0   5    0.06    0.05
  -3   0  -5    0.09    0.06
  -3   0  -5    0.16    0.05
   3   0   5    0.18    0.05
   3   0   5    0.09    0.04
   4   0   5   -0.07    0.04
   4   0   5    0.03    0.06
   4   0   5   -0.01    0.04
  -4   0  -5   -0.05    0.05
   5   0   5    0.07    0.08
   5   0   5   -0.10    0.05
   5   0   5   -0.09    0.06
  -5   0  -5   -0.10    0.10
  -6   0  -5   -0.04    0.12
   6   0   5    0.05    0.06
   6   0   5    0.02    0.06
   6   0   5    0.05    0.08
   7   0   5   -0.03    0.09
  -7   0  -5   -0.29    0.13
  -8   0  -5   -0.32    0.15
  -9   0  -5    0.07    0.18
 -10   0  -5    0.05    0.21
 -11   0  -5    0.15    0.25
 -12   0  -5    0.07    0.24
 -13   0  -5    0.37    0.27
 -14  -1   5   -0.40    0.30
 -14   1   5   -0.31    0.21
 -13  -1   5   -0.06    0.29
 -13   1   5   -0.07    0.21
 -12  -1   5   -0.11    0.25
 -12   1   5    0.07    0.23
 -11  -1   5    0.90    0.29
 -11   1   5    1.21    0.28
 -10  -1   5    0.22    0.21
 -10   1   5    0.19    0.18
   9  -1  -5    4.86    0.34
  -9  -1   5    4.16    0.52
  -9   1   5    4.40    0.46
   8  -1  -5    8.21    0.41
  -8  -1   5   11.18    0.64
   8  -1  -5    8.32    0.48
  -8   1   5    8.78    0.44
  -7  -1   5   24.39    1.03
   7  -1  -5   23.03    0.79
   7  -1  -5   23.60    0.89
  -7   1   5   22.11    0.75
  -7   1   5   23.65    0.76
  -7   1   5   24.40    1.00
   7   1  -5   20.96    0.84
   6  -1  -5   11.52    0.50
   6  -1  -5   11.56    0.44
  -6  -1   5   10.98    0.58
   6   1  -5   11.40    0.48
  -6   1   5   11.40    0.57
   6   1  -5   11.29    0.39
  -6   1   5   11.03    0.42
  -6   1   5   11.14    0.43
  -5  -1   5    7.91    0.44
   5  -1  -5    8.64    0.33
  -5  -1   5    8.14    0.28
   5  -1  -5    8.15    0.38
  -5   1   5    8.19    0.32
  -5   1   5    7.88    0.34
  -5   1   5    7.80    0.42
  -5   1   5    7.88    0.32
   5   1  -5    8.07    0.29
   5   1  -5    8.35    0.37
   4  -1  -5   52.35    1.62
   4  -1  -5   50.72    1.48
   4  -1  -5   51.98    1.48
   4   1  -5   50.04    1.60
   4   1  -5   50.13    1.42
  -4   1   5   48.43    1.86
  -4   1   5   48.50    1.43
  -4   1   5   51.11    1.48
  -4   1   5   50.18    1.34
   3  -1  -5    6.18    0.25
   3  -1  -5    5.83    0.28
   3  -1  -5    5.76    0.24
  -3   1   5    5.76    0.24
  -3   1   5    5.90    0.30
   3   1  -5    5.91    0.27
   2  -1  -5   85.59    2.40
   2  -1  -5   84.85    2.40
   2  -1  -5   87.27    2.60
   2   1  -5   84.95    2.59
  -2   1   5   83.30    3.04
  -2   1   5   84.35    2.40
   1  -1  -5   18.85    0.59
   1  -1  -5   18.90    0.64
  -1  -1   5   19.84    0.56
  -1  -1   5   18.67    0.64
   1   1  -5   18.37    0.64
   1   1  -5   19.34    0.56
  -1   1   5   18.86    0.59
  -1   1   5   18.36    0.63
   0  -1   5   10.05    0.33
   0  -1   5   10.43    0.38
   0  -1  -5    9.97    0.36
   0  -1  -5   10.74    0.35
   0   1   5   10.29    0.35
   0   1  -5   10.34    0.38
   0   1   5   10.01    0.36
  -1  -1  -5   -0.02    0.04
  -1  -1  -5   -0.09    0.04
   1  -1   5   -0.05    0.04
   1  -1   5   -0.07    0.04
   1   1   5   -0.02    0.05
   1   1   5   -0.06    0.03
  -1   1  -5   -0.12    0.05
  -1   1  -5   -0.02    0.05
  -2  -1  -5   11.63    0.40
   2  -1   5   11.96    0.42
   2  -1   5   11.58    0.40
  -2   1  -5   11.46    0.40
  -2   1  -5   11.59    0.42
   2   1   5   11.44    0.40
  -3  -1  -5    0.52    0.09
   3  -1   5    0.51    0.09
   3  -1   5    0.65    0.09
   3   1   5    0.66    0.09
  -3   1  -5    0.57    0.09
  -3   1  -5    0.58    0.10
  -3   1  -5    0.52    0.09
   4  -1   5   11.69    0.42
   4  -1   5   12.06    0.45
  -4   1  -5   11.58    0.54
  -4   1  -5   12.37    0.47
   4   1   5   12.47    0.45
   4   1   5   11.92    0.45
  -4   1  -5   12.75    0.42
   5  -1   5    6.71    0.32
   5  -1   5    6.68    0.30
   5  -1   5    7.03    0.32
  -5   1  -5    6.92    0.30
   5   1   5    7.04    0.32
  -5   1  -5    7.60    0.41
  -5   1  -5    7.38    0.33
  -5   1  -5    6.37    0.29
   6  -1   5    5.28    0.27
  -6  -1  -5    5.29    0.42
   6  -1   5    5.51    0.28
   6  -1   5    4.80    0.28
   6   1   5    4.67    0.27
  -6   1  -5    5.29    0.28
  -6   1  -5    5.10    0.26
  -6   1  -5    4.47    0.28
  -6   1  -5    4.81    0.38
  -7  -1  -5   21.78    1.00
   7  -1   5   22.34    0.80
   7  -1   5   22.10    0.73
   7  -1   5   23.10    0.81
   7   1   5   21.22    0.78
  -7   1  -5   22.46    0.74
  -7   1  -5   20.66    0.71
  -7   1  -5   22.42    0.98
  -8  -1  -5    2.68    0.31
   8   1   5    2.35    0.22
  -8   1  -5    2.46    0.30
  -9  -1  -5    4.98    0.50
  -9   1  -5    4.66    0.46
 -10   1  -5   -0.10    0.20
 -11   1  -5    3.20    0.45
 -12  -1  -5    0.30    0.27
 -12   1  -5    0.68    0.29
  12   1   5    0.74    0.29
 -13  -1  -5    0.55    0.30
  13   1   5    0.86    0.33
  14   1   5    0.26    0.32
 -13   2   5   -0.03    0.19
 -12   2   5    0.39    0.20
 -11   2   5    0.30    0.19
 -10   2   5    2.85    0.37
 -10   2   5    2.75    0.29
   9  -2  -5    0.99    0.22
  -9   2   5    0.75    0.19
  -9   2   5    0.65    0.17
   8  -2  -5   13.08    0.58
   8  -2  -5   13.92    0.65
  -8   2   5   15.41    0.58
  -8   2   5   13.91    0.57
   7  -2  -5   29.31    1.09
   7  -2  -5   29.12    0.99
  -7   2   5   30.55    0.92
  -7   2   5   31.60    1.19
  -7   2   5   27.85    0.95
   7   2  -5   28.03    1.03
   6  -2  -5    0.46    0.14
   6  -2  -5    0.41    0.11
  -6   2   5    0.47    0.11
  -6   2   5    0.42    0.12
  -6   2   5    0.45    0.10
  -6   2   5    0.44    0.11
   5  -2  -5   12.00    0.51
   5  -2  -5   11.71    0.46
   5   2  -5   10.26    0.47
  -5   2   5   12.37    0.53
  -5   2   5   11.97    0.42
  -5   2   5   12.44    0.47
  -5   2   5   11.75    0.45
   4  -2  -5   38.09    1.26
   4  -2  -5   37.03    1.15
  -4   2   5   36.58    1.12
  -4   2   5   37.67    1.39
  -4   2   5   37.34    1.03
  -4   2   5   36.92    1.14
   4   2  -5   38.74    1.23
   3  -2  -5    0.32    0.09
   3  -2  -5    0.18    0.09
  -3   2   5    0.18    0.06
  -3   2   5    0.24    0.07
   3   2  -5    0.30    0.08
   2  -2  -5    1.97    0.15
   2  -2  -5    2.05    0.14
   2  -2  -5    2.00    0.15
  -2   2   5    1.79    0.14
   2   2  -5    1.88    0.15
  -2   2   5    2.00    0.14
  -2   2   5    1.94    0.15
   1  -2  -5   21.37    0.66
   1  -2  -5   21.20    0.66
  -1  -2   5   20.04    0.60
   1  -2  -5   20.09    0.69
   1   2  -5   20.73    0.70
   1   2  -5   20.24    0.60
  -1   2   5   20.39    0.65
   0  -2  -5   12.98    0.46
   0  -2  -5   13.02    0.45
   0  -2   5   13.20    0.42
   0   2  -5   13.10    0.42
   0   2   5   13.46    0.46
   0   2  -5   13.15    0.49
   0   2   5   13.32    0.45
  -1  -2  -5   42.46    1.21
  -1  -2  -5   41.00    1.26
  -1  -2  -5   39.90    1.26
   1  -2   5   39.54    1.20
  -1   2  -5   42.33    1.32
   1   2   5   39.81    1.26
   1   2   5   40.66    1.21
  -1   2  -5   42.37    1.20
   2  -2   5    8.52    0.35
   2  -2   5   10.02    0.39
   2  -2   5    9.13    0.36
  -2  -2  -5   10.35    0.37
  -2   2  -5    9.99    0.36
  -2   2  -5    9.27    0.31
  -2   2  -5    9.90    0.40
  -2   2  -5    9.52    0.35
   2   2   5   10.10    0.37
   3  -2   5   17.66    0.61
   3  -2   5   20.03    0.69
   3  -2   5   19.25    0.64
  -3  -2  -5   19.84    0.63
  -3   2  -5   19.35    0.69
  -3   2  -5   17.98    0.74
   3   2   5   18.80    0.63
  -3   2  -5   19.22    0.62
  -3   2  -5   18.69    0.56
   3   2   5   18.88    0.63
   4  -2   5    5.58    0.27
   4  -2   5    6.36    0.31
   4  -2   5    5.72    0.28
  -4   2  -5    6.13    0.26
   4   2   5    5.64    0.28
  -4   2  -5    5.83    0.30
  -4   2  -5    5.48    0.31
  -4   2  -5    5.78    0.28
   4   2   5    5.62    0.27
   5  -2   5    2.43    0.20
   5  -2   5    2.65    0.21
   5  -2   5    2.54    0.21
  -5   2  -5    3.00    0.26
   5   2   5    2.70    0.23
  -5   2  -5    2.51    0.22
  -5   2  -5    2.20    0.21
  -5   2  -5    2.61    0.21
   5   2   5    2.53    0.19
   6  -2   5    1.15    0.17
   6  -2   5    1.22    0.17
   6  -2   5    1.25    0.18
  -6   2  -5    1.05    0.16
  -6   2  -5    1.02    0.14
  -6   2  -5    1.06    0.14
   6   2   5    0.85    0.14
  -6   2  -5    1.27    0.18
   6   2   5    1.08    0.18
   7  -2   5   -0.02    0.08
   7   2   5    0.03    0.09
  -7   2  -5   -0.02    0.10
   7   2   5   -0.08    0.12
  -7   2  -5   -0.20    0.13
  -7   2  -5   -0.28    0.10
   8  -2   5    0.02    0.14
  -8   2  -5    0.33    0.13
  -8   2  -5    0.04    0.15
   8   2   5    0.29    0.18
   8   2   5    0.38    0.12
  -8   2  -5   -0.03    0.12
  -9   2  -5    0.04    0.13
  -9   2  -5    0.01    0.17
   9   2   5   -0.07    0.18
 -10   2  -5    0.02    0.18
  10   2   5    0.32    0.21
 -11   2  -5   -0.02    0.20
  11   2   5    0.22    0.24
  12   2   5    0.27    0.26
 -12   2  -5   -0.01    0.21
  13   2   5    0.37    0.30
 -13   2  -5    0.04    0.21
 -12   3   5    0.12    0.18
 -11   3   5    1.63    0.25
 -10   3   5    2.01    0.26
  -9   3   5    2.00    0.24
  -9   3   5    1.89    0.25
   8  -3  -5    6.38    0.42
  -8   3   5    7.24    0.39
  -8   3   5    6.37    0.39
   7  -3  -5    0.40    0.17
  -7   3   5    0.68    0.17
  -7   3   5    0.59    0.15
  -7   3   5    0.35    0.12
   6  -3  -5   15.25    0.61
   6  -3  -5   14.96    0.66
  -6   3   5   16.09    0.55
  -6   3   5   15.77    0.61
   6   3  -5   15.32    0.61
  -6   3   5   15.54    0.59
   5  -3  -5    0.74    0.16
   5  -3  -5    0.68    0.14
   5   3  -5    0.31    0.09
  -5   3   5    0.64    0.13
  -5   3   5    0.59    0.10
  -5   3   5    0.58    0.13
   4  -3  -5    6.76    0.32
   4  -3  -5    7.22    0.36
  -4   3   5    6.59    0.27
  -4   3   5    6.26    0.32
   4   3  -5    6.50    0.32
  -4   3   5    6.90    0.33
   3  -3  -5   11.76    0.50
   3  -3  -5   11.74    0.46
  -3   3   5   11.53    0.45
   3   3  -5   12.77    0.48
  -3   3   5   11.69    0.38
  -3   3   5   11.64    0.45
   2  -3  -5    4.83    0.24
   2  -3  -5    4.74    0.26
  -2   3   5    4.37    0.24
  -2   3   5    4.59    0.18
  -2   3   5    4.56    0.24
   2   3  -5    5.12    0.26
  -1  -3   5    0.08    0.05
   1  -3  -5    0.21    0.08
   1  -3  -5   -0.01    0.07
  -1   3   5    0.15    0.03
   1   3  -5    0.15    0.08
  -1   3   5    0.23    0.08
   1   3  -5    0.14    0.05
  -1   3   5    0.06    0.08
  -1   3   5    0.05    0.06
   0  -3  -5    1.08    0.12
   0  -3  -5    1.07    0.13
   0  -3   5    1.28    0.12
   0  -3   5    1.09    0.09
   0   3  -5    1.12    0.10
   0   3  -5    0.97    0.11
   0   3   5    1.25    0.13
   0   3   5    1.01    0.11
   0   3  -5    1.10    0.14
   0   3   5    1.07    0.12
  -1  -3  -5   20.05    0.66
  -1  -3  -5   19.96    0.66
   1  -3   5   18.07    0.62
   1  -3   5   19.33    0.64
   1   3   5   19.68    0.66
  -1   3  -5   20.27    0.55
   1   3   5   18.92    0.64
  -1   3  -5   19.69    0.72
  -1   3  -5   19.83    0.63
   1   3   5   19.92    0.66
  -1   3  -5   20.89    0.64
   2  -3   5    3.43    0.22
   2  -3   5    3.71    0.20
  -2   3  -5    3.80    0.21
   2   3   5    3.71    0.20
  -2   3  -5    3.23    0.16
  -2   3  -5    3.73    0.23
   2   3   5    3.68    0.21
   3  -3   5   31.51    1.05
   3  -3   5   29.80    0.96
  -3   3  -5   30.09    0.93
   3   3   5   29.31    0.94
  -3   3  -5   29.29    0.83
   3   3   5   29.98    0.95
  -3   3  -5   30.80    1.05
   4  -3   5    1.15    0.15
   4  -3   5    1.05    0.16
  -4   3  -5    0.90    0.14
  -4   3  -5    0.94    0.11
  -4   3  -5    0.89    0.16
   4   3   5    0.94    0.13
   4   3   5    1.18    0.16
   5  -3   5   27.49    0.99
   5  -3   5   26.79    0.92
  -5   3  -5   27.63    0.80
   5   3   5   26.59    0.90
  -5   3  -5   27.50    0.89
   5   3   5   25.77    0.88
  -5   3  -5   26.64    0.99
   6  -3   5    0.49    0.13
  -6   3  -5    0.52    0.16
  -6   3  -5    0.50    0.12
   6   3   5    0.49    0.12
   6   3   5    0.76    0.16
  -6   3  -5    0.23    0.12
   7  -3   5    3.49    0.27
  -7   3  -5    3.47    0.28
   7   3   5    3.00    0.23
   7   3   5    2.95    0.28
  -7   3  -5    3.15    0.25
  -7   3  -5    2.70    0.28
   8  -3   5   -0.24    0.14
   8  -3   5    0.02    0.11
  -8   3  -5   -0.28    0.13
   8   3   5   -0.10    0.14
  -8   3  -5   -0.02    0.13
  -8   3  -5   -0.15    0.12
   9  -3   5    4.86    0.35
   9   3   5    4.20    0.39
  -9   3  -5    4.61    0.35
  -9   3  -5    4.52    0.37
  -9   3  -5    4.34    0.34
 -10   3  -5    0.10    0.15
  10   3   5    0.20    0.19
 -11   3  -5    0.56    0.19
 -11   3  -5    0.23    0.17
  11   3   5    0.37    0.23
  12   3   5   -0.08    0.23
  13   3   5   -0.17    0.24
 -13   4   5    0.32    0.20
 -12   4   5    0.73    0.22
 -11   4   5    0.17    0.15
 -10   4   5    0.19    0.19
 -10   4   5    0.23    0.16
  -9   4   5    0.16    0.17
  -9   4   5   -0.08    0.13
  -8   4   5    0.18    0.14
  -8   4   5    0.44    0.17
  -7   4   5    3.26    0.28
  -7   4   5    3.78    0.33
  -7   4   5    3.02    0.30
   6  -4  -5   14.54    0.69
  -6   4   5   16.46    0.65
  -6   4   5   15.74    0.55
  -6   4   5   17.11    0.65
   5  -4  -5    4.95    0.35
   5  -4  -5    5.82    0.33
  -5   4   5    6.03    0.35
  -5   4   5    4.61    0.27
  -5   4   5    5.29    0.33
   5   4  -5    5.71    0.31
   4  -4  -5   19.06    0.78
   4  -4  -5   20.03    0.73
  -4   4   5   19.93    0.71
  -4   4   5   20.19    0.72
  -4   4   5   19.85    0.59
   3  -4  -5   34.18    1.10
   3  -4  -5   32.84    1.18
   3   4  -5   34.73    1.15
  -3   4   5   34.39    0.91
  -3   4   5   33.84    1.08
  -3   4   5   32.54    1.06
  -2  -4   5    7.44    0.32
   2  -4  -5    8.61    0.38
   2  -4  -5    8.61    0.41
  -2  -4   5    7.89    0.29
  -2   4   5    8.38    0.37
   2   4  -5    8.59    0.39
  -2   4   5    8.33    0.37
  -1  -4   5   27.45    0.91
   1  -4  -5   31.70    1.00
  -1  -4   5   29.79    0.92
  -1  -4   5   32.35    0.93
   1  -4  -5   31.50    1.06
   1   4  -5   30.93    0.93
  -1   4   5   29.83    0.97
   1   4  -5   31.72    0.93
  -1   4   5   30.91    0.99
  -1   4   5   30.80    0.96
   1   4  -5   32.55    1.08
   0  -4  -5    0.81    0.14
   0  -4   5    1.16    0.14
   0  -4   5    0.69    0.12
   0   4  -5    0.57    0.12
   0   4  -5    0.62    0.15
   0   4  -5    0.74    0.15
  -1  -4  -5   30.26    0.96
  -1  -4  -5   30.87    0.99
   1  -4   5   29.27    0.94
   1  -4   5   30.82    1.05
  -1   4  -5   30.01    1.06
  -1   4  -5   29.01    0.93
   1   4   5   29.67    0.96
   1   4   5   29.24    0.91
   1   4   5   29.42    0.94
  -2  -4  -5   24.18    0.80
   2  -4   5   23.28    0.79
   2  -4   5   24.45    0.89
   2   4   5   23.39    0.79
  -2   4  -5   24.04    0.79
   2   4   5   23.24    0.79
   2   4   5   24.43    0.75
  -2   4  -5   24.34    0.66
  -2   4  -5   23.80    0.89
   3  -4   5    2.24    0.21
   3  -4   5    2.23    0.19
  -3   4  -5    2.39    0.23
  -3   4  -5    2.24    0.15
   3   4   5    2.23    0.21
   3   4   5    2.15    0.18
  -3   4  -5    2.35    0.22
   4  -4   5    1.23    0.19
   4  -4   5    1.24    0.18
  -4   4  -5    1.08    0.12
  -4   4  -5    1.12    0.17
   4   4   5    1.36    0.18
   4   4   5    1.18    0.16
  -4   4  -5    0.89    0.18
   5  -4   5   27.66    1.04
   5   4   5   27.32    0.93
  -5   4  -5   28.14    0.81
   5   4   5   25.82    0.91
  -5   4  -5   28.27    0.93
  -5   4  -5   27.70    1.04
   6  -4   5   11.29    0.56
  -6   4  -5   11.65    0.45
   6   4   5   11.43    0.51
  -6   4  -5   11.47    0.51
  -6   4  -5   10.78    0.56
   7  -4   5    1.24    0.21
  -7   4  -5    1.37    0.25
  -7   4  -5    1.29    0.18
   7   4   5    1.75    0.24
  -7   4  -5    1.10    0.20
  -8   4  -5    8.91    0.47
   8   4   5    7.84    0.47
  -8   4  -5    8.07    0.42
   9  -4   5    0.07    0.18
  -9   4  -5    0.29    0.15
  -9   4  -5   -0.16    0.16
   9   4   5    0.07    0.19
  10  -4   5    4.07    0.38
 -10   4  -5    4.16    0.37
  10   4   5    3.77    0.38
 -10   4  -5    4.14    0.37
 -11   4  -5    0.12    0.17
  11   4   5    0.16    0.22
 -12   4  -5    0.14    0.18
  12   4   5    0.21    0.25
 -13   4  -5    0.34    0.20
  13   4   5   -0.31    0.26
 -12   5   5    0.14    0.17
 -11   5   5    0.59    0.18
 -11   5   5    0.21    0.22
 -10   5   5    0.96    0.19
 -10   5   5    0.12    0.20
  -9   5   5    0.11    0.17
  -9   5   5   -0.06    0.12
  -8   5   5   -0.13    0.16
  -8   5   5    0.10    0.18
  -8   5   5    0.13    0.12
  -7   5   5    1.39    0.24
  -7   5   5    1.09    0.16
  -7   5   5    1.12    0.23
  -6   5   5    0.87    0.19
  -6   5   5    0.76    0.13
  -6   5   5    0.94    0.20
   5  -5  -5    5.88    0.40
  -5   5   5    6.91    0.39
  -5   5   5    6.49    0.28
  -5   5   5    6.32    0.38
   4  -5  -5    0.06    0.12
  -4   5   5    0.13    0.13
  -4   5   5   -0.11    0.06
   4   5  -5    0.04    0.08
  -4   5   5   -0.10    0.10
   3  -5  -5   18.13    0.76
   3   5  -5   19.00    0.73
  -3   5   5   19.34    0.70
  -3   5   5   18.10    0.70
  -2  -5   5    5.44    0.27
   2  -5  -5    5.93    0.33
   2  -5  -5    5.83    0.35
  -2   5   5    5.88    0.33
   2   5  -5    5.71    0.28
  -2   5   5    5.10    0.33
   2   5  -5    5.87    0.35
   1  -5  -5   14.80    0.64
  -1  -5   5   15.65    0.56
   1  -5  -5   15.54    0.61
  -1   5   5   15.64    0.60
  -1   5   5   16.46    0.60
   1   5  -5   15.92    0.66
   1   5  -5   15.19    0.56
   0  -5   5    1.19    0.16
   0  -5  -5    1.06    0.17
   0  -5   5    0.74    0.12
   0  -5   5    0.49    0.14
   0  -5  -5    0.80    0.15
   0   5   5    0.99    0.15
   0   5   5    1.22    0.17
   0   5  -5    0.70    0.17
   0   5   5    0.80    0.15
   0   5  -5    0.70    0.13
   1  -5   5    8.55    0.39
  -1  -5  -5    9.15    0.42
   1  -5   5    8.99    0.47
  -1  -5  -5   10.09    0.44
  -1   5  -5    9.18    0.42
  -1   5  -5    9.37    0.47
   1   5   5   10.16    0.43
   1   5   5   10.14    0.41
   1   5   5    9.25    0.42
  -2  -5  -5    2.77    0.22
   2  -5   5    2.77    0.21
   2  -5   5    2.53    0.25
  -2   5  -5    2.39    0.25
  -2   5  -5    2.34    0.24
   2   5   5    2.93    0.22
   2   5   5    2.63    0.24
   3  -5   5    1.05    0.19
   3  -5   5    1.13    0.17
  -3  -5  -5    1.25    0.17
  -3   5  -5    0.89    0.19
   3   5   5    1.04    0.15
  -3   5  -5    1.01    0.18
  -3   5  -5    1.21    0.11
   3   5   5    1.39    0.19
   4  -5   5    1.34    0.21
  -4   5  -5    1.45    0.23
   4   5   5    1.33    0.19
  -4   5  -5    1.22    0.19
   4   5   5    0.92    0.16
  -4   5  -5    1.37    0.13
   5  -5   5    1.01    0.20
  -5   5  -5    1.35    0.14
  -5   5  -5    1.31    0.22
   5   5   5    1.67    0.22
  -5   5  -5    1.40    0.24
   6   5   5    2.69    0.30
  -6   5  -5    2.86    0.30
  -6   5  -5    2.33    0.23
   7   5   5    1.64    0.26
  -7   5  -5    1.32    0.23
  -7   5  -5    1.10    0.17
  -8   5  -5    0.21    0.15
   8   5   5    0.28    0.19
  -8   5  -5    0.28    0.19
   9  -5   5    0.11    0.20
   9   5   5    0.07    0.18
  -9   5  -5   -0.01    0.18
  -9   5  -5   -0.26    0.13
  10  -5   5    0.09    0.21
  10   5   5    0.43    0.22
 -10   5  -5    0.27    0.17
 -10   5  -5    0.43    0.22
  11  -5   5    0.11    0.21
  11   5   5    0.07    0.21
 -11   5  -5   -0.05    0.16
 -11   5  -5    0.03    0.20
 -12   5  -5   -0.26    0.16
 -11   6   5    0.34    0.15
 -11   6   5   -0.04    0.21
 -10   6   5    0.96    0.19
 -10   6   5    0.88    0.27
  -9   6   5    0.31    0.15
  -9   6   5    0.08    0.22
  -8   6   5    5.10    0.43
  -8   6   5    5.35    0.32
  -8   6   5    6.07    0.47
  -7   6   5   13.47    0.48
  -7   6   5   12.80    0.63
  -7   6   5   12.44    0.64
  -6   6   5    0.24    0.17
  -6   6   5    0.34    0.11
  -6   6   5    0.40    0.19
  -5   6   5    2.62    0.29
  -5   6   5    2.35    0.29
  -4   6   5    1.07    0.22
  -4   6   5    1.02    0.19
  -3   6   5    0.88    0.18
  -3   6   5    1.21    0.20
  -2  -6   5    0.23    0.13
   2  -6  -5    0.29    0.15
  -2   6   5    0.25    0.14
  -2   6   5    0.24    0.14
   2   6  -5    0.18    0.14
   1  -6  -5    0.10    0.13
  -1  -6   5    0.47    0.14
  -1  -6   5    0.08    0.13
  -1   6   5    0.21    0.13
  -1   6   5    0.18    0.14
   1   6  -5    0.02    0.12
   1   6  -5   -0.18    0.13
   0  -6   5    2.05    0.23
   0  -6  -5    2.01    0.23
   0   6   5    2.51    0.27
   1  -6   5   14.79    0.67
  -1  -6  -5   14.70    0.60
   1   6   5   14.40    0.59
  -1   6  -5   15.44    0.59
   1   6   5   15.37    0.58
  -1   6  -5   15.49    0.68
   1   6   5   14.61    0.61
   2  -6   5    6.89    0.36
   2  -6   5    6.07    0.40
  -2  -6  -5    6.88    0.36
   2   6   5    6.37    0.35
   2   6   5    6.54    0.36
  -2   6  -5    5.89    0.40
  -2   6  -5    7.11    0.37
  -3   6  -5    0.12    0.14
   3   6   5    0.21    0.14
   4   6   5    2.14    0.26
  -4   6  -5    2.34    0.27
  -4   6  -5    2.11    0.16
  -5   6  -5    1.58    0.25
  -5   6  -5    1.97    0.17
   5   6   5    1.94    0.26
  -6   6  -5    0.25    0.19
   6   6   5    0.15    0.17
  -6   6  -5    0.21    0.11
   7   6   5    1.56    0.27
  -7   6  -5    1.49    0.18
  -7   6  -5    1.66    0.28
  -8   6  -5    0.21    0.22
   8   6   5    0.53    0.22
  -8   6  -5    0.49    0.15
   9  -6   5    0.08    0.21
  -9   6  -5    0.09    0.21
  -9   6  -5   -0.09    0.14
  10  -6   5    0.38    0.24
 -10   6  -5    0.33    0.24
 -10   6  -5    0.01    0.15
  11  -6   5    0.28    0.23
 -11   6  -5    0.05    0.23
 -11   6  -5   -0.19    0.15
 -10   7   5    0.09    0.22
 -10   7   5   -0.09    0.13
  -9   7   5    0.26    0.13
  -9   7   5    0.56    0.25
  -8   7   5    0.05    0.11
  -8   7   5   -0.17    0.21
  -8   7   5    0.04    0.20
  -7   7   5   -0.25    0.17
  -7   7   5   -0.01    0.20
  -6   7   5   -0.07    0.18
  -6   7   5   -0.23    0.17
  -5   7   5   -0.07    0.17
  -5   7   5    0.06    0.17
  -4   7   5    0.27    0.18
  -4   7   5    0.07    0.16
  -3   7   5    0.24    0.17
  -3   7   5    0.05    0.16
  -2  -7   5    0.06    0.15
  -2   7   5    0.33    0.17
   2   7  -5    0.19    0.17
  -2   7   5    0.34    0.17
  -1   7   5    5.81    0.39
  -1   7   5    5.21    0.39
   0  -7   5    2.26    0.27
   0   7   5    2.30    0.28
   0   7   5    2.16    0.25
   0   7  -5    1.89    0.24
  -1   7  -5    1.28    0.23
   1   7   5    1.79    0.24
   2   7   5    0.22    0.17
  -2   7  -5    0.14    0.17
  -3   7  -5    3.73    0.33
   3   7   5    3.68    0.34
   4   7   5    0.34    0.18
  -4   7  -5    0.26    0.19
   5   7   5    2.14    0.29
  -5   7  -5    2.24    0.30
  -6   7  -5    3.59    0.36
  -7   7  -5    0.47    0.13
  -7   7  -5    0.41    0.22
  -8   7  -5   -0.12    0.21
  -8   7  -5   -0.03    0.12
   9  -7   5   -0.02    0.23
  -9   7  -5    0.03    0.22
  -9   7  -5    0.28    0.14
  10  -7   5    0.52    0.26
 -10   7  -5    0.06    0.22
 -10   7  -5    0.07    0.15
  -9   8   5    0.60    0.27
  -8   8   5    0.62    0.27
  -8   8   5    0.22    0.24
  -7   8   5    0.54    0.25
  -7   8   5    0.42    0.25
  -6   8   5    1.15    0.29
  -6   8   5    0.84    0.26
  -5   8   5    1.09    0.27
  -5   8   5    1.16    0.27
  -4   8   5    0.56    0.23
  -4   8   5    0.33    0.20
  -3   8   5    0.45    0.21
  -3   8   5    0.61    0.22
  -2   8   5    0.12    0.17
  -2   8   5   -0.06    0.18
  -1   8   5   -0.03    0.17
  -1   8   5    0.00    0.18
   0   8   5    5.13    0.41
   1  -8   5    3.57    0.35
   1   8   5    4.06    0.37
   2   8   5    0.01    0.16
  -2   8  -5   -0.05    0.17
  -3   8  -5   -0.29    0.15
  -4   8  -5   -0.23    0.17
  -5   8  -5    0.08    0.20
  -6   8  -5    1.36    0.30
  -7   8  -5    0.00    0.23
   8  -8   5    0.22    0.25
  -8   8  -5   -0.34    0.21
   9  -8   5    0.55    0.27
  -9   8  -5    0.10    0.24
  -7   9   5    0.04    0.24
  -7   9   5    0.19    0.23
  -6   9   5    0.20    0.23
  -6   9   5   -0.02    0.22
  -5   9   5    0.07    0.20
  -5   9   5    0.15    0.23
  -4   9   5    0.48    0.24
  -4   9   5    0.22    0.22
  -3   9   5    0.15    0.20
  -3   9   5    0.42    0.23
  -2   9   5    0.05    0.19
  -2   9   5    0.10    0.19
  -1   9   5    0.18    0.20
   2  -9   5    0.29    0.22
  -2   9  -5    0.09    0.22
   3  -9   5    0.63    0.24
  -3   9  -5    0.25    0.22
   4  -9   5    0.55    0.24
  -4   9  -5    0.67    0.24
   5  -9   5    0.21    0.23
  -5   9  -5   -0.14    0.20
   6  -9   5    0.30    0.25
  -6   9  -5    0.23    0.22
   7  -9   5    0.49    0.27
  -7   9  -5    0.25    0.22
  -4  10   5    0.51    0.25
  -3  10   5    0.10    0.22
   3 -10   5    0.62    0.26
  -3  10  -5    0.10    0.21
   4 -10   5    0.12    0.23
  -4  10  -5    0.06    0.21
 -14   0   6   -0.16    0.23
 -13   0   6   -0.19    0.28
 -12   0   6    0.21    0.26
 -11   0   6    5.54    0.56
 -10   0   6    3.51    0.38
   9   0  -6    0.04    0.14
   8   0  -6  121.51    3.91
  -8   0   6  129.58    4.62
   7   0  -6   41.18    1.27
   7   0  -6   40.73    1.41
  -7   0   6   42.51    1.65
  -6   0   6    0.26    0.13
  -6   0   6    0.45    0.08
   6   0  -6    0.37    0.12
  -6   0   6    0.41    0.08
   6   0  -6    0.38    0.09
  -6   0   6    0.46    0.10
  -5   0   6   49.78    1.93
   5   0  -6   52.33    1.49
   5   0  -6   51.90    1.49
   5   0  -6   51.27    1.65
  -5   0   6   49.83    1.48
  -4   0   6   94.62    3.51
  -4   0   6   95.29    2.71
   4   0  -6   98.34    2.98
   4   0  -6   98.91    2.72
   4   0  -6   96.93    2.72
  -3   0   6   75.61    2.90
   3   0  -6   80.97    2.25
   3   0  -6   82.92    2.47
   3   0  -6   80.72    2.25
   2   0  -6  357.31    9.68
   2   0  -6  342.61    9.67
   2   0  -6  367.32   10.48
  -2   0   6  351.79    9.83
  -2   0   6  344.71   12.45
   1   0  -6    0.37    0.05
   1   0  -6    0.61    0.09
  -1   0   6    0.55    0.08
   0   0  -6   57.67    1.76
   0   0   6   56.05    1.75
   0   0  -6   58.86    1.63
   0   0   6   56.50    1.62
   1   0   6  588.51   17.54
  -1   0  -6  607.40   16.28
  -1   0  -6  585.95   17.63
   1   0   6  593.84   16.35
  -2   0  -6   29.90    0.91
   2   0   6   28.99    0.90
  -2   0  -6   29.48    0.93
   2   0   6   29.99    0.93
   3   0   6  233.01    7.00
   3   0   6  225.97    6.49
  -3   0  -6  233.59    6.96
   3   0   6  239.91    6.95
  -3   0  -6  237.43    6.50
   4   0   6   18.65    0.63
  -4   0  -6   18.52    0.63
   4   0   6   18.77    0.63
   4   0   6   18.91    0.64
  -5   0  -6    3.00    0.19
   5   0   6    3.10    0.18
  -5   0  -6    3.24    0.31
   5   0   6    3.31    0.21
   5   0   6    3.14    0.19
   6   0   6    2.48    0.19
   6   0   6    2.34    0.20
   6   0   6    2.46    0.17
  -6   0  -6    2.50    0.26
   7   0   6    2.55    0.22
  -7   0  -6    2.33    0.28
  -8   0  -6    0.61    0.22
  -9   0  -6    0.55    0.22
 -10   0  -6    0.10    0.23
 -11   0  -6    0.01    0.22
 -12   0  -6    0.25    0.26
 -13   0  -6    0.50    0.28
 -14  -1   6   -0.29    0.30
 -13  -1   6   -0.39    0.26
 -13   1   6    0.01    0.22
 -12  -1   6    1.22    0.33
 -12   1   6    1.35    0.31
 -11  -1   6    1.22    0.30
 -11   1   6    1.39    0.28
 -10  -1   6    3.52    0.51
 -10   1   6    3.40    0.44
  -9  -1   6    1.00    0.26
   9  -1  -6    1.87    0.26
  -9   1   6    1.24    0.24
  -8  -1   6    0.91    0.22
   8  -1  -6    0.74    0.15
   8  -1  -6    0.73    0.19
   8   1  -6    0.92    0.21
  -8   1   6    0.81    0.16
   7  -1  -6    7.68    0.44
  -7  -1   6    9.80    0.57
   7  -1  -6    8.09    0.38
  -7   1   6    9.46    0.52
  -7   1   6    8.27    0.39
   7   1  -6    7.88    0.42
  -7   1   6    7.59    0.37
  -6  -1   6    8.47    0.50
   6  -1  -6    8.03    0.36
   6  -1  -6    8.48    0.42
  -6   1   6    8.44    0.47
  -6   1   6    8.08    0.35
   6   1  -6    8.04    0.31
  -6   1   6    8.64    0.36
   6   1  -6    8.37    0.40
   5  -1  -6    2.03    0.19
  -5  -1   6    1.93    0.10
   5  -1  -6    1.81    0.14
  -5  -1   6    1.60    0.18
   5   1  -6    1.80    0.18
  -5   1   6    1.71    0.23
   5   1  -6    1.83    0.11
   5   1  -6    1.97    0.11
  -5   1   6    1.80    0.17
  -5   1   6    2.03    0.17
  -5   1   6    1.64    0.15
   4  -1  -6   13.57    0.48
  -4  -1   6   13.04    0.61
   4  -1  -6   14.53    0.55
   4  -1  -6   14.29    0.49
  -4   1   6   13.42    0.59
  -4   1   6   13.62    0.45
  -4   1   6   13.69    0.47
  -4   1   6   14.07    0.48
   4   1  -6   14.06    0.53
   3  -1  -6   40.49    1.30
   3  -1  -6   39.53    1.18
   3  -1  -6   41.50    1.18
   3   1  -6   39.19    1.29
  -3   1   6   40.09    1.18
  -3   1   6   38.64    1.48
   2  -1  -6   15.82    0.51
   2  -1  -6   16.36    0.51
   2  -1  -6   15.79    0.56
  -2  -1   6   15.55    0.46
   2   1  -6   16.19    0.57
  -2   1   6   14.77    0.62
  -2   1   6   15.55    0.51
   1  -1  -6    2.75    0.16
   1  -1  -6    3.03    0.15
  -1  -1   6    2.87    0.12
  -1   1   6    2.84    0.16
   1   1  -6    2.74    0.16
   1   1  -6    2.85    0.12
  -1   1   6    2.74    0.14
   0  -1   6   31.07    0.93
   0  -1  -6   32.71    0.95
   0  -1  -6   31.19    1.00
   0   1   6   31.90    1.01
   0   1  -6   31.66    1.02
   0   1   6   31.64    0.95
  -1  -1  -6   53.60    1.52
  -1  -1  -6   51.69    1.59
   1  -1   6   51.82    1.50
  -1   1  -6   52.05    1.50
   1   1   6   50.92    1.59
   1   1   6   52.07    1.51
  -1   1  -6   53.22    1.63
   2  -1   6   38.38    1.14
  -2  -1  -6   38.61    1.14
   2   1   6   36.54    1.13
  -2   1  -6   38.26    1.13
  -2   1  -6   37.94    1.21
   3  -1   6  113.70    3.42
   3  -1   6  110.97    3.09
   3  -1   6  114.51    3.20
  -3   1  -6  116.08    3.42
  -3   1  -6  109.63    3.09
   3   1   6  111.67    3.19
   4  -1   6    1.52    0.14
   4  -1   6    1.33    0.14
   4   1   6    1.28    0.13
  -4   1  -6    1.48    0.13
  -4   1  -6    1.38    0.16
  -4   1  -6    1.34    0.14
   4   1   6    1.65    0.17
  -4   1  -6    1.38    0.15
   5  -1   6    4.63    0.27
   5  -1   6    4.85    0.26
   5  -1   6    5.39    0.27
  -5   1  -6    4.89    0.26
  -5   1  -6    5.44    0.26
   5   1   6    5.20    0.29
   5   1   6    4.50    0.26
  -5   1  -6    5.80    0.37
  -5   1  -6    5.08    0.27
   6  -1   6   18.53    0.63
   6  -1   6   18.19    0.69
   6  -1   6   18.60    0.69
  -6   1  -6   18.78    0.69
   6   1   6   17.70    0.67
  -6   1  -6   19.60    0.85
  -6   1  -6   19.21    0.64
  -6   1  -6   19.07    0.63
   7  -1   6    2.31    0.21
  -7  -1  -6    1.35    0.25
   7   1   6    1.86    0.19
  -7   1  -6    1.70    0.21
  -7   1  -6    1.30    0.24
  -7   1  -6    2.02    0.19
  -8  -1  -6    0.35    0.21
  -8   1  -6    0.33    0.19
  -9   1  -6    0.25    0.19
 -10   1  -6    0.17    0.23
 -11   1  -6    0.13    0.22
  11   1   6    0.58    0.26
 -12   1  -6    0.25    0.25
  12   1   6    0.22    0.26
 -13  -1  -6    0.27    0.29
  13   1   6    0.19    0.30
 -13   1  -6    0.21    0.25
 -13   2   6    1.69    0.31
 -12   2   6    1.68    0.29
 -11   2   6    0.17    0.20
 -10   2   6    0.40    0.18
 -10   2   6    0.44    0.17
  -9   2   6    1.62    0.23
  -9   2   6    1.64    0.24
   8  -2  -6   63.05    2.18
  -8   2   6   64.64    1.92
  -8   2   6   65.58    1.83
  -8   2   6   67.30    2.46
   7  -2  -6   15.22    0.60
   7  -2  -6   14.72    0.67
  -7   2   6   16.12    0.71
  -7   2   6   14.92    0.59
  -7   2   6   15.89    0.57
   6  -2  -6    0.81    0.17
   6  -2  -6    0.84    0.14
  -6   2   6    0.93    0.14
  -6   2   6    0.83    0.13
  -6   2   6    0.90    0.13
  -6   2   6    0.98    0.16
   6   2  -6    0.81    0.15
   5  -2  -6   10.55    0.48
   5  -2  -6   10.41    0.42
  -5   2   6   10.44    0.48
   5   2  -6   10.80    0.46
  -5   2   6   10.45    0.39
  -5   2   6   10.33    0.43
  -5   2   6   10.34    0.42
   4  -2  -6    3.40    0.22
   4  -2  -6    2.85    0.19
   4   2  -6    3.14    0.22
  -4   2   6    3.10    0.18
  -4   2   6    2.75    0.20
  -4   2   6    3.36    0.21
  -4   2   6    2.82    0.20
   3  -2  -6   28.83    1.01
   3  -2  -6   30.01    0.93
  -3   2   6   28.90    0.81
   3   2  -6   30.41    0.99
  -3   2   6   30.18    0.92
  -3   2   6   28.66    0.90
   2  -2  -6   51.23    1.52
   2  -2  -6   53.32    1.52
   2  -2  -6   51.78    1.64
   2   2  -6   53.02    1.64
  -2   2   6   49.61    1.47
  -2   2   6   51.08    1.52
   1  -2  -6    2.56    0.16
  -1  -2   6    2.94    0.13
   1  -2  -6    2.87    0.17
   1  -2  -6    3.17    0.18
  -1   2   6    2.82    0.16
   1   2  -6    3.19    0.19
   1   2  -6    2.84    0.12
  -1   2   6    2.83    0.16
   0  -2   6   89.58    2.48
   0  -2  -6   88.10    2.69
   0  -2  -6   90.43    2.52
   0   2   6   87.60    2.52
   0   2  -6   86.33    2.48
   0   2   6   88.53    2.69
   0   2  -6   89.39    2.72
   1  -2   6   49.11    1.41
  -1  -2  -6   50.10    1.43
   1  -2   6   45.83    1.38
  -1  -2  -6   47.74    1.48
   1   2   6   48.76    1.49
  -1   2  -6   50.24    1.41
  -1   2  -6   49.15    1.54
   1   2   6   48.11    1.43
  -1   2  -6   47.11    1.26
  -1   2  -6   48.60    1.38
   2  -2   6  122.63    3.48
   2  -2   6  117.15    3.37
  -2   2  -6  129.73    3.76
  -2   2  -6  120.80    3.38
   2   2   6  120.83    3.45
  -2   2  -6  130.28    3.48
   2   2   6  123.98    3.48
  -2   2  -6  119.94    4.38
  -2   2  -6  124.84    3.11
   3  -2   6    0.84    0.12
   3  -2   6    0.82    0.12
   3  -2   6    0.86    0.12
   3   2   6    0.93    0.12
  -3   2  -6    0.76    0.10
  -3   2  -6    0.88    0.09
  -3   2  -6    0.83    0.12
  -3   2  -6    0.99    0.13
   3   2   6    0.72    0.11
   4  -2   6   34.08    1.10
   4  -2   6   34.49    1.05
   4  -2   6   36.74    1.18
   4   2   6   33.61    1.08
   4   2   6   34.07    1.08
  -4   2  -6   35.56    0.98
  -4   2  -6   34.08    1.32
  -4   2  -6   35.72    1.18
  -4   2  -6   35.17    1.06
   5  -2   6    9.21    0.41
   5  -2   6    9.51    0.42
   5  -2   6    9.66    0.40
  -5   2  -6    9.78    0.48
  -5   2  -6    9.76    0.44
  -5   2  -6    9.34    0.40
  -5   2  -6    9.36    0.38
   5   2   6    8.60    0.39
   5   2   6    9.30    0.42
   6  -2   6    0.02    0.10
   6  -2   6    0.15    0.12
   6  -2   6    0.12    0.09
  -6   2  -6    0.25    0.13
  -6   2  -6    0.33    0.11
  -6   2  -6    0.18    0.10
   6   2   6    0.17    0.10
   6   2   6    0.05    0.11
  -6   2  -6    0.17    0.12
   7  -2   6    1.16    0.20
   7  -2   6    1.09    0.17
  -7   2  -6    1.00    0.17
  -7   2  -6    1.15    0.20
  -7   2  -6    1.05    0.16
  -7   2  -6    0.77    0.19
   7   2   6    1.54    0.24
   7   2   6    1.04    0.16
   8  -2   6    0.11    0.13
  -8   2  -6   -0.06    0.15
  -8   2  -6    0.03    0.12
  -8   2  -6    0.22    0.13
   8   2   6    0.38    0.18
  -9   2  -6    1.84    0.27
   9   2   6    2.42    0.32
  -9   2  -6    2.04    0.24
 -10   2  -6    0.16    0.20
  10   2   6    0.33    0.22
  11   2   6    0.24    0.24
 -11   2  -6    0.03    0.20
 -12   2  -6   -0.09    0.21
  12   2   6   -0.10    0.24
 -13   2  -6   -0.13    0.20
  13   2   6   -0.21    0.26
 -12   3   6    1.16    0.24
 -11   3   6    0.84    0.21
 -10   3   6    2.62    0.28
  -9   3   6   -0.06    0.13
  -9   3   6   -0.05    0.13
  -8   3   6    0.29    0.14
  -8   3   6    0.32    0.13
   7  -3  -6    2.39    0.29
  -7   3   6    2.38    0.22
  -7   3   6    2.53    0.28
  -7   3   6    2.81    0.28
   6  -3  -6   19.14    0.71
   6  -3  -6   18.90    0.79
  -6   3   6   18.67    0.69
  -6   3   6   19.46    0.72
  -6   3   6   20.15    0.64
   5  -3  -6    4.09    0.29
   5  -3  -6    4.15    0.26
   5   3  -6    4.34    0.27
  -5   3   6    4.43    0.28
  -5   3   6    4.17    0.24
  -5   3   6    4.24    0.28
   4  -3  -6   16.85    0.68
   4  -3  -6   17.10    0.63
  -4   3   6   17.18    0.63
  -4   3   6   17.08    0.62
  -4   3   6   17.82    0.54
   4   3  -6   17.94    0.66
   3  -3  -6   66.27    1.95
   3  -3  -6   66.54    2.11
  -3   3   6   67.25    1.71
  -3   3   6   64.65    1.93
  -3   3   6   63.60    1.89
   3   3  -6   67.35    2.09
   2  -3  -6    2.28    0.17
   2  -3  -6    2.18    0.19
  -2   3   6    2.24    0.16
   2   3  -6    2.52    0.19
  -2   3   6    2.11    0.13
  -2   3   6    1.91    0.17
  -2   3   6    2.11    0.17
   1  -3  -6   55.45    1.71
  -1  -3   6   53.08    1.52
  -1  -3   6   49.86    1.51
   1  -3  -6   56.22    1.61
  -1   3   6   51.35    1.57
  -1   3   6   53.23    1.60
   1   3  -6   55.99    1.53
  -1   3   6   52.59    1.54
   1   3  -6   55.36    1.72
   0  -3   6    2.83    0.18
   0  -3  -6    3.28    0.19
   0  -3   6    3.32    0.16
   0  -3  -6    3.20    0.19
   0   3   6    3.14    0.19
   0   3  -6    3.00    0.18
   0   3   6    2.71    0.19
   0   3  -6    3.37    0.17
   0   3   6    3.05    0.19
   0   3  -6    3.29    0.22
  -1  -3  -6   93.21    2.78
   1  -3   6   88.97    2.60
   1  -3   6   90.17    2.54
  -1  -3  -6   92.37    2.78
   1   3   6   87.45    2.60
   1   3   6   88.96    2.53
  -1   3  -6   93.36    2.61
   1   3   6   93.41    2.78
  -1   3  -6   92.54    2.55
  -1   3  -6   92.62    2.85
  -1   3  -6   93.85    2.32
   1   3   6   92.20    2.63
   2  -3   6    4.21    0.22
   2  -3   6    3.68    0.23
   2  -3   6    4.43    0.25
   2   3   6    3.87    0.23
   2   3   6    4.20    0.23
  -2   3  -6    4.69    0.24
  -2   3  -6    4.02    0.19
  -2   3  -6    3.95    0.25
   3  -3   6    0.08    0.08
   3  -3   6    0.11    0.08
  -3   3  -6    0.02    0.09
   3   3   6    0.17    0.08
  -3   3  -6    0.07    0.07
  -3   3  -6    0.01    0.09
   3   3   6    0.14    0.08
   4  -3   6    8.84    0.42
   4  -3   6    8.42    0.39
   4  -3   6    8.97    0.38
  -4   3  -6    8.88    0.39
  -4   3  -6    8.75    0.33
  -4   3  -6    8.85    0.43
   4   3   6    8.36    0.39
   4   3   6    8.76    0.38
   5  -3   6    0.98    0.16
   5  -3   6    1.23    0.18
   5  -3   6    1.43    0.19
   5   3   6    0.85    0.15
  -5   3  -6    0.94    0.13
   5   3   6    1.04    0.16
  -5   3  -6    0.91    0.18
  -5   3  -6    1.07    0.17
   6  -3   6    0.81    0.17
   6  -3   6    0.60    0.15
  -6   3  -6    0.71    0.18
   6   3   6    0.83    0.17
  -6   3  -6    0.67    0.13
   6   3   6    0.70    0.14
  -6   3  -6    0.59    0.15
   7  -3   6    2.08    0.23
   7  -3   6    2.84    0.29
  -7   3  -6    2.29    0.23
  -7   3  -6    3.18    0.28
  -7   3  -6    1.96    0.29
  -7   3  -6    2.10    0.26
   7   3   6    2.24    0.21
   7   3   6    2.44    0.28
   8  -3   6    2.57    0.26
   8  -3   6    3.09    0.31
  -8   3  -6    2.32    0.31
  -8   3  -6    2.85    0.30
   8   3   6    2.82    0.32
  -8   3  -6    2.88    0.26
   9  -3   6    0.04    0.16
  -9   3  -6   -0.02    0.15
  -9   3  -6   -0.08    0.13
  -9   3  -6    0.15    0.16
   9   3   6    0.09    0.18
  10   3   6    0.20    0.21
 -10   3  -6   -0.23    0.15
 -10   3  -6   -0.06    0.14
  11   3   6    0.74    0.25
 -11   3  -6    0.63    0.21
  12   3   6   -0.05    0.22
  13   3   6    0.06    0.27
 -13   4   6    0.19    0.19
 -12   4   6    0.12    0.18
 -11   4   6    0.80    0.21
 -10   4   6   -0.09    0.17
 -10   4   6   -0.31    0.13
  -9   4   6   -0.17    0.13
  -9   4   6   -0.04    0.15
  -8   4   6    7.39    0.44
  -8   4   6    7.05    0.40
  -7   4   6    2.44    0.29
  -7   4   6    1.58    0.19
  -7   4   6    2.06    0.27
   6  -4  -6    0.36    0.15
  -6   4   6    0.31    0.13
  -6   4   6    0.32    0.12
  -6   4   6    0.38    0.15
   5  -4  -6    4.54    0.33
  -5   4   6    4.80    0.32
  -5   4   6    5.03    0.32
  -5   4   6    4.45    0.26
   4  -4  -6    4.57    0.29
   4  -4  -6    4.53    0.31
   4   4  -6    4.69    0.29
  -4   4   6    4.89    0.31
  -4   4   6    3.90    0.23
  -4   4   6    4.69    0.30
   3  -4  -6   18.73    0.73
   3  -4  -6   18.21    0.67
   3   4  -6   18.25    0.70
  -3   4   6   17.92    0.54
  -3   4   6   18.07    0.65
  -3   4   6   18.05    0.66
  -2  -4   6    2.03    0.17
   2  -4  -6    2.34    0.21
  -2   4   6    2.64    0.21
   2   4  -6    2.45    0.21
  -2   4   6    2.73    0.22
   1  -4  -6    0.54    0.12
  -1  -4   6    0.28    0.08
   1  -4  -6    0.67    0.12
  -1  -4   6    0.48    0.11
   1   4  -6    0.20    0.08
   1   4  -6    0.35    0.11
  -1   4   6    0.49    0.11
  -1   4   6    0.78    0.12
   1   4  -6    0.42    0.13
   0  -4  -6    0.40    0.12
   0  -4  -6    0.56    0.11
   0  -4   6    0.14    0.08
   0  -4   6    0.26    0.11
   0   4  -6    0.31    0.09
   0   4   6    0.43    0.10
   0   4   6    0.34    0.10
   0   4   6    0.32    0.11
   0   4  -6    0.08    0.11
   0   4  -6    0.33    0.13
   1  -4   6   11.95    0.53
  -1  -4  -6   12.90    0.48
  -1  -4  -6   12.07    0.48
   1  -4   6   11.94    0.46
   1  -4   6   11.60    0.46
   1   4   6   12.92    0.48
  -1   4  -6   11.91    0.47
   1   4   6   12.76    0.46
   1   4   6   12.97    0.48
  -1   4  -6   12.23    0.54
   2  -4   6   -0.21    0.11
   2  -4   6    0.04    0.09
   2  -4   6   -0.09    0.08
   2   4   6    0.16    0.08
  -2   4  -6   -0.14    0.11
  -2   4  -6   -0.04    0.06
   2   4   6    0.25    0.10
   2   4   6    0.19    0.09
  -2   4  -6   -0.04    0.10
   3  -4   6    1.42    0.17
   3  -4   6    1.29    0.19
  -3   4  -6    1.39    0.12
  -3   4  -6    1.33    0.17
   3   4   6    1.16    0.15
  -3   4  -6    1.21    0.19
   3   4   6    1.57    0.18
   4  -4   6   10.09    0.50
   4  -4   6   10.07    0.45
  -4   4  -6   10.55    0.37
  -4   4  -6    9.95    0.45
   4   4   6    9.77    0.45
  -4   4  -6    9.88    0.50
   4   4   6    9.94    0.43
   5  -4   6    0.49    0.15
  -5   4  -6    0.44    0.16
   5   4   6    0.63    0.16
  -5   4  -6    0.38    0.16
   5   4   6    0.60    0.14
  -5   4  -6    0.55    0.11
   6  -4   6   15.87    0.62
   6  -4   6   15.07    0.69
   6   4   6   15.81    0.65
  -6   4  -6   16.36    0.63
  -6   4  -6   14.52    0.69
   6   4   6   14.04    0.60
  -6   4  -6   15.95    0.56
   7  -4   6    3.07    0.32
  -7   4  -6    2.47    0.23
  -7   4  -6    2.81    0.29
   7   4   6    2.65    0.30
   8  -4   6    1.15    0.24
  -8   4  -6    0.78    0.20
  -8   4  -6    0.39    0.16
   8   4   6    0.83    0.23
   9  -4   6   -0.04    0.17
  -9   4  -6   -0.01    0.14
  -9   4  -6    0.07    0.17
   9   4   6   -0.07    0.17
  10  -4   6    0.34    0.20
 -10   4  -6    0.39    0.17
  10   4   6    0.34    0.22
 -10   4  -6    0.42    0.20
  11   4   6   -0.12    0.22
 -11   4  -6   -0.05    0.16
  12   4   6    0.05    0.26
 -12   4  -6    0.03    0.18
 -12   5   6    0.22    0.18
 -11   5   6    0.63    0.26
 -11   5   6    0.50    0.18
 -10   5   6   -0.13    0.18
 -10   5   6    0.17    0.15
  -9   5   6    1.17    0.26
  -9   5   6    0.76    0.17
  -8   5   6    3.43    0.38
  -8   5   6    3.40    0.37
  -8   5   6    3.17    0.29
  -7   5   6    0.70    0.20
  -7   5   6    1.02    0.22
  -7   5   6    0.48    0.13
  -6   5   6    0.18    0.10
  -6   5   6    0.44    0.17
  -6   5   6    0.48    0.17
   5  -5  -6    0.04    0.13
  -5   5   6    0.09    0.08
  -5   5   6    0.24    0.13
  -5   5   6    0.21    0.13
   4  -5  -6    0.38    0.15
  -4   5   6    0.45    0.08
   4   5  -6    0.38    0.14
  -4   5   6    0.44    0.14
  -4   5   6    0.55    0.15
   3  -5  -6    3.82    0.31
  -3   5   6    4.44    0.32
  -3   5   6    5.00    0.33
   3   5  -6    4.58    0.31
  -2  -5   6    0.57    0.12
   2  -5  -6    0.59    0.16
   2  -5  -6    0.44    0.14
   2   5  -6    0.49    0.13
  -2   5   6    0.62    0.14
  -2   5   6    0.65    0.17
   2   5  -6    0.45    0.15
  -1  -5   6   24.95    0.82
   1  -5  -6   26.19    0.95
   1  -5  -6   25.33    0.90
  -1   5   6   26.30    0.89
   1   5  -6   26.86    0.97
  -1   5   6   25.28    0.89
  -1   5   6   25.94    0.87
   1   5  -6   25.71    0.83
   0  -5   6    2.23    0.22
   0  -5  -6    2.06    0.21
   0  -5   6    1.84    0.17
   0  -5   6    2.25    0.24
   0  -5  -6    2.30    0.23
   0   5   6    1.69    0.19
   0   5  -6    1.98    0.24
   0   5  -6    2.22    0.22
   0   5   6    2.32    0.23
   0   5   6    1.92    0.21
   1  -5   6    4.29    0.29
  -1  -5  -6    4.26    0.28
   1  -5   6    4.81    0.32
   1  -5   6    4.34    0.26
   1   5   6    5.11    0.29
   1   5   6    4.91    0.30
  -1   5  -6    4.73    0.31
  -1   5  -6    4.28    0.32
   1   5   6    4.57    0.28
   2  -5   6   11.00    0.53
   2  -5   6   10.73    0.46
  -2  -5  -6   10.89    0.47
  -2   5  -6   11.09    0.54
   2   5   6   10.46    0.47
   2   5   6   10.75    0.47
  -2   5  -6   12.48    0.49
   3  -5   6    4.84    0.30
   3  -5   6    5.11    0.35
  -3   5  -6    5.19    0.36
   3   5   6    5.35    0.30
  -3   5  -6    5.90    0.35
   3   5   6    5.24    0.32
  -3   5  -6    5.53    0.23
   4  -5   6   10.17    0.53
   4   5   6    9.97    0.46
  -4   5  -6   10.92    0.37
   4   5   6   10.38    0.48
  -4   5  -6    9.77    0.53
  -4   5  -6   11.37    0.49
   5   5   6    2.45    0.27
  -5   5  -6    2.39    0.26
  -5   5  -6    2.43    0.21
  -6   5  -6   12.68    0.56
  -6   5  -6   12.49    0.47
   6   5   6   11.58    0.56
   7  -5   6    0.20    0.19
  -7   5  -6    0.10    0.13
   7   5   6    0.06    0.18
  -7   5  -6    0.32    0.17
   8  -5   6    0.05    0.18
   8   5   6    0.25    0.18
  -8   5  -6   -0.01    0.13
  -8   5  -6    0.08    0.18
   9  -5   6    0.63    0.24
  -9   5  -6    0.48    0.22
  -9   5  -6    0.30    0.16
   9   5   6    0.60    0.23
  10  -5   6    0.53    0.24
  10   5   6    0.57    0.24
 -10   5  -6    0.53    0.22
  11  -5   6    0.32    0.22
 -11   5  -6    0.24    0.20
 -11   5  -6    0.24    0.18
  11   5   6    0.34    0.24
  12   5   6    0.03    0.24
 -12   5  -6   -0.06    0.18
 -11   6   6    0.12    0.22
 -11   6   6    0.16    0.15
 -10   6   6    0.33    0.17
 -10   6   6    0.30    0.24
  -9   6   6    0.78    0.26
  -9   6   6    0.79    0.17
  -8   6   6    1.50    0.20
  -8   6   6    1.78    0.31
  -8   6   6    2.48    0.35
  -7   6   6    3.70    0.37
  -7   6   6    3.02    0.25
  -7   6   6    2.67    0.35
  -6   6   6    0.17    0.15
  -6   6   6    0.17    0.18
  -6   6   6   -0.18    0.10
  -5   6   6    0.63    0.21
  -5   6   6    0.79    0.19
  -4   6   6    1.24    0.22
  -4   6   6    0.90    0.21
   3  -6  -6    0.18    0.16
   3   6  -6    0.18    0.14
  -3   6   6    0.27    0.15
  -3   6   6    0.31    0.15
   2  -6  -6    3.81    0.31
  -2  -6   6    3.74    0.30
   2   6  -6    3.82    0.31
  -2   6   6    3.83    0.31
  -2   6   6    4.15    0.31
  -1  -6   6    1.46    0.19
   1  -6  -6    1.42    0.21
  -1  -6   6    1.25    0.21
  -1   6   6    1.51    0.22
   1   6  -6    1.55    0.19
  -1   6   6    1.76    0.22
   1   6  -6    1.34    0.22
   0  -6   6    2.33    0.24
   0  -6   6    1.60    0.23
   0   6   6    2.16    0.23
   0   6  -6    1.70    0.22
   0   6  -6    1.93    0.25
   0   6   6    2.19    0.24
   1  -6   6    1.77    0.22
   1  -6   6    1.27    0.21
   1   6   6    1.64    0.22
  -1   6  -6    1.30    0.22
  -1   6  -6    1.59    0.21
   1   6   6    2.34    0.25
   2  -6   6    1.30    0.18
   2  -6   6    1.21    0.21
  -2   6  -6    1.62    0.21
   2   6   6    1.57    0.21
  -2   6  -6    1.17    0.22
  -3   6  -6    0.01    0.13
   3   6   6    0.01    0.13
  -4   6  -6    0.01    0.08
  -4   6  -6   -0.06    0.14
   4   6   6   -0.03    0.14
  -5   6  -6    2.63    0.19
   5   6   6    2.76    0.31
  -5   6  -6    2.44    0.30
   6   6   6    0.16    0.17
  -6   6  -6    0.02    0.18
  -6   6  -6    0.42    0.12
   7  -6   6    3.23    0.36
  -7   6  -6    3.06    0.35
  -7   6  -6    3.40    0.27
   7   6   6    3.20    0.35
   8  -6   6    1.55    0.30
  -8   6  -6    1.07    0.28
  -8   6  -6    1.32    0.19
   8   6   6    1.16    0.26
   9  -6   6   -0.25    0.20
  -9   6  -6   -0.09    0.19
   9   6   6    0.09    0.20
  -9   6  -6    0.00    0.14
  10  -6   6    1.47    0.29
 -10   6  -6    0.98    0.27
 -10   6  -6    0.58    0.18
  11  -6   6    0.25    0.23
 -11   6  -6    0.12    0.22
 -11   6  -6    0.44    0.17
 -10   7   6    0.35    0.26
 -10   7   6    0.04    0.13
  -9   7   6    0.22    0.13
  -9   7   6    0.14    0.22
  -8   7   6    0.33    0.24
  -8   7   6    0.53    0.13
  -8   7   6    0.06    0.22
  -7   7   6    0.26    0.22
  -7   7   6    0.35    0.23
  -6   7   6   -0.17    0.18
  -6   7   6    0.14    0.20
  -5   7   6    0.50    0.21
  -5   7   6    0.38    0.20
  -4   7   6    0.21    0.18
  -4   7   6    0.12    0.18
  -3   7   6    1.48    0.25
  -3   7   6    1.43    0.25
  -2   7   6   -0.01    0.16
  -2   7   6    0.18    0.17
  -1   7   6    0.66    0.18
  -1   7   6    1.18    0.23
   0  -7   6   -0.19    0.15
   0   7   6    0.16    0.14
   0   7   6   -0.10    0.14
   0   7  -6    0.07    0.15
   1  -7   6    4.36    0.33
  -1   7  -6    3.79    0.34
   1   7   6    3.93    0.34
   2  -7   6    0.34    0.16
  -2   7  -6    0.07    0.16
   2   7   6    0.20    0.17
  -3   7  -6    3.54    0.34
   3   7   6    3.59    0.34
  -4   7  -6    0.00    0.17
   4   7   6    0.19    0.18
  -5   7  -6    0.92    0.23
   5   7   6    1.41    0.25
   6  -7   6    0.61    0.24
  -6   7  -6    0.66    0.23
  -6   7  -6    0.45    0.12
   6   7   6    0.43    0.21
   7  -7   6    1.21    0.29
  -7   7  -6    1.00    0.15
  -7   7  -6    0.97    0.27
   8  -7   6    0.77    0.27
  -8   7  -6    0.36    0.25
  -8   7  -6    0.51    0.14
   9  -7   6    0.21    0.24
  -9   7  -6    0.18    0.14
  -9   7  -6    0.28    0.22
  10  -7   6    0.98    0.27
 -10   7  -6    0.26    0.24
 -10   7  -6    0.32    0.16
  -9   8   6    0.19    0.24
  -8   8   6    0.75    0.28
  -8   8   6    0.18    0.26
  -7   8   6    1.23    0.30
  -7   8   6    0.59    0.27
  -6   8   6    0.36    0.22
  -6   8   6    0.24    0.23
  -5   8   6    2.32    0.33
  -5   8   6    2.43    0.34
  -4   8   6    0.11    0.19
  -4   8   6   -0.03    0.17
  -3   8   6    3.71    0.37
  -3   8   6    3.62    0.40
  -2   8   6    2.14    0.31
  -2   8   6    2.95    0.36
  -1   8   6   -0.05    0.17
  -1   8   6    0.15    0.19
   0   8   6    4.25    0.39
   1  -8   6    3.39    0.34
  -1   8  -6    3.35    0.32
   1   8   6    3.53    0.36
   2  -8   6    0.00    0.19
  -2   8  -6    0.12    0.18
   2   8   6   -0.14    0.17
   3  -8   6    1.83    0.30
  -3   8  -6    1.01    0.24
   3   8   6    0.86    0.23
   4  -8   6    0.99    0.27
  -4   8  -6    0.99    0.26
   5  -8   6   -0.21    0.19
  -5   8  -6   -0.36    0.17
   6  -8   6    1.40    0.31
  -6   8  -6    0.66    0.25
   7  -8   6    0.26    0.24
  -7   8  -6    0.05    0.23
   8  -8   6    0.65    0.27
  -8   8  -6    0.23    0.25
  -7   9   6   -0.14    0.23
  -7   9   6    0.08    0.22
  -6   9   6   -0.16    0.20
  -6   9   6   -0.04    0.22
  -5   9   6    0.18    0.22
  -5   9   6   -0.16    0.20
  -4   9   6   -0.06    0.20
  -4   9   6    0.17    0.21
  -3   9   6    0.32    0.21
  -3   9   6    0.15    0.22
  -2   9   6    0.25    0.20
  -2   9   6   -0.10    0.19
  -1   9   6    0.61    0.24
   0   9   6    0.36    0.21
   2  -9   6    0.02    0.20
  -2   9  -6    0.10    0.20
   3  -9   6    0.43    0.22
  -3   9  -6    0.06    0.20
   4  -9   6    0.38    0.24
  -4   9  -6    0.12    0.21
   5  -9   6    0.50    0.26
  -5   9  -6   -0.05    0.23
   6  -9   6    0.53    0.26
  -6   9  -6    0.09    0.21
   7  -9   6    0.31    0.26
  -7   9  -6    0.22    0.23
  -4  10   6    0.16    0.23
  -4  10   6   -0.03    0.21
  -3  10   6   -0.19    0.21
   3 -10   6   -0.03    0.23
  -3  10  -6    0.21    0.23
 -14   0   7   -0.04    0.24
 -13   0   7   -0.05    0.27
 -12   0   7    0.00    0.24
 -11   0   7    0.24    0.23
 -10   0   7   -0.20    0.17
  -9   0   7   -0.11    0.15
   9   0  -7    0.12    0.15
   8   0  -7    0.49    0.18
  -8   0   7    0.31    0.16
  -7   0   7    0.30    0.13
   7   0  -7    0.11    0.15
  -6   0   7    0.13    0.08
  -6   0   7   -0.02    0.05
  -6   0   7    0.05    0.11
   6   0  -7   -0.05    0.10
   6   0  -7    0.07    0.06
   6   0  -7    0.00    0.07
  -6   0   7   -0.03    0.07
   5   0  -7   -0.01    0.08
   5   0  -7    0.02    0.05
   5   0  -7   -0.03    0.05
  -5   0   7   -0.06    0.04
  -5   0   7   -0.01    0.09
  -5   0   7   -0.04    0.03
   4   0  -7   -0.03    0.08
  -4   0   7    0.00    0.08
   4   0  -7   -0.03    0.05
   4   0  -7   -0.04    0.05
   3   0  -7   -0.02    0.05
  -3   0   7   -0.06    0.04
   3   0  -7    0.02    0.08
   3   0  -7   -0.07    0.05
  -3   0   7   -0.02    0.08
   2   0  -7    0.07    0.06
   2   0  -7    0.05    0.04
  -2   0   7    0.06    0.03
  -2   0   7   -0.02    0.06
   1   0  -7   -0.01    0.05
  -1   0   7   -0.07    0.06
  -1   0   7    0.12    0.04
   1   0  -7    0.00    0.03
   0   0   7   -0.04    0.03
   0   0  -7   -0.02    0.05
   0   0   7   -0.01    0.05
   0   0  -7   -0.04    0.04
   0   0   7   -0.07    0.04
   1   0   7    0.01    0.04
  -1   0  -7    0.01    0.06
  -1   0  -7    0.01    0.06
   1   0   7   -0.04    0.05
   2   0   7    0.12    0.06
   2   0   7    0.01    0.04
  -2   0  -7    0.03    0.06
  -2   0  -7    0.05    0.06
   3   0   7    0.06    0.07
   3   0   7    0.08    0.06
  -3   0  -7    0.00    0.06
   3   0   7    0.02    0.05
  -4   0  -7    0.08    0.06
   4   0   7    0.04    0.06
   4   0   7    0.03    0.04
   4   0   7    0.03    0.07
   4   0   7    0.05    0.06
   5   0   7    0.10    0.07
  -5   0  -7    0.26    0.16
   5   0   7    0.08    0.06
  -5   0  -7    0.08    0.08
   5   0   7   -0.01    0.08
   6   0   7    0.05    0.09
  -6   0  -7    0.33    0.16
   6   0   7    0.15    0.10
  -8   0  -7   -0.43    0.17
  -9   0  -7   -0.21    0.19
 -10   0  -7   -0.05    0.22
 -11   0  -7   -0.04    0.23
 -12   0  -7    0.20    0.26
 -13   0  -7    0.05    0.26
 -14  -1   7   -0.37    0.29
 -13  -1   7    0.20    0.30
 -13   1   7    0.18    0.23
 -12  -1   7    0.27    0.28
 -12   1   7    0.47    0.26
 -11  -1   7    1.58    0.32
 -11   1   7    1.66    0.30
 -10  -1   7    0.67    0.25
 -10   1   7    0.80    0.23
   9  -1  -7    2.29    0.27
  -9  -1   7    2.18    0.31
  -9   1   7    1.97    0.28
   8  -1  -7    8.92    0.49
  -8  -1   7    9.94    0.65
  -8   1   7    9.80    0.47
  -8   1   7   10.25    0.61
   8   1  -7    8.88    0.49
   7  -1  -7    8.47    0.39
   7  -1  -7    8.38    0.46
  -7  -1   7    9.94    0.60
   7   1  -7    8.19    0.45
  -7   1   7    9.04    0.41
  -7   1   7    9.41    0.41
   6  -1  -7   22.86    0.77
   6  -1  -7   23.50    0.87
  -6  -1   7   23.80    1.01
  -6   1   7   22.45    0.75
  -6   1   7   23.26    0.74
   6   1  -7   23.02    0.85
  -6   1   7   23.67    0.98
  -5  -1   7    2.53    0.28
   5  -1  -7    2.59    0.21
   5  -1  -7    2.87    0.18
  -5   1   7    2.94    0.20
  -5   1   7    2.71    0.26
   5   1  -7    2.82    0.21
  -5   1   7    2.52    0.20
  -5   1   7    2.57    0.21
   5   1  -7    2.71    0.14
  -4  -1   7   13.87    0.64
   4  -1  -7   14.69    0.50
   4  -1  -7   15.32    0.51
   4  -1  -7   14.76    0.57
   4   1  -7   15.05    0.57
  -4   1   7   15.10    0.50
  -4   1   7   14.67    0.47
  -4   1   7   13.43    0.50
  -4   1   7   14.94    0.64
  -4   1   7   14.00    0.49
   3  -1  -7   10.08    0.42
   3  -1  -7    9.56    0.37
   3  -1  -7   10.30    0.37
  -3   1   7    9.79    0.36
  -3   1   7   10.28    0.47
   3   1  -7   10.42    0.42
  -3   1   7    9.17    0.37
   2  -1  -7   26.75    0.81
   2  -1  -7   26.74    0.89
   2  -1  -7   27.62    0.82
  -2  -1   7   26.69    0.77
   2   1  -7   27.45    0.77
  -2   1   7   24.88    1.01
  -2   1   7   26.41    0.81
  -2   1   7   26.23    0.80
   2   1  -7   25.96    0.89
  -1  -1   7    5.97    0.21
   1  -1  -7    6.14    0.24
   1  -1  -7    5.94    0.26
  -1   1   7    5.47    0.24
   1   1  -7    6.10    0.22
   1   1  -7    5.84    0.27
   0  -1  -7   18.19    0.62
   0  -1   7   18.16    0.57
   0  -1  -7   18.18    0.59
   0   1   7   18.96    0.63
   0   1  -7   18.88    0.64
   0   1   7   18.18    0.59
   1  -1   7    5.26    0.22
  -1  -1  -7    5.23    0.22
  -1  -1  -7    5.25    0.24
  -1   1  -7    5.28    0.23
   1   1   7    5.17    0.23
   1   1   7    5.18    0.23
  -1   1  -7    5.13    0.25
   2  -1   7    0.39    0.08
  -2  -1  -7    0.27    0.08
  -2  -1  -7    0.36    0.06
   2  -1   7    0.31    0.07
   2   1   7    0.28    0.05
  -2   1  -7    0.45    0.09
  -2   1  -7    0.50    0.09
   2   1   7    0.25    0.08
   3  -1   7    3.40    0.20
   3  -1   7    3.78    0.22
   3   1   7    4.05    0.22
   3   1   7    4.38    0.23
  -3   1  -7    3.95    0.22
   4  -1   7    4.73    0.26
   4  -1   7    4.63    0.24
   4   1   7    4.98    0.25
  -4   1  -7    4.51    0.24
  -4   1  -7    4.40    0.33
   4   1   7    4.59    0.25
  -4   1  -7    4.53    0.25
   5  -1   7    9.09    0.41
   5  -1   7    9.34    0.39
   5  -1   7    9.60    0.38
  -5   1  -7    9.22    0.40
   5   1   7    9.02    0.40
  -5   1  -7    9.27    0.50
   5   1   7    8.71    0.40
  -5   1  -7    9.09    0.37
   6  -1   7    0.32    0.12
   6  -1   7    0.49    0.11
   6  -1   7    0.34    0.11
  -6   1  -7    0.51    0.16
   6   1   7    0.87    0.17
  -6   1  -7    0.30    0.13
   6   1   7    0.35    0.11
  -6   1  -7    0.27    0.12
   7  -1   7   12.20    0.46
  -7  -1  -7   11.03    0.67
  -7   1  -7    9.97    0.64
   7   1   7   11.01    0.52
  -7   1  -7   11.11    0.49
   7   1   7   11.13    0.49
  -8  -1  -7   -0.34    0.18
  -8   1  -7   -0.29    0.16
   8   1   7   -0.34    0.17
  -9   1  -7    7.83    0.56
   9   1   7    6.78    0.46
 -10   1  -7    0.14    0.23
  10   1   7    0.31    0.23
 -11   1  -7    1.71    0.33
  11   1   7    1.59    0.33
 -12   1  -7    0.23    0.25
  12   1   7   -0.07    0.24
 -13  -1  -7    0.43    0.31
 -13   1  -7    0.35    0.27
  13   1   7    0.36    0.29
 -13   2   7   -0.09    0.19
 -12   2   7    0.08    0.18
 -11   2   7    0.49    0.21
 -10   2   7    1.78    0.26
 -10   2   7    2.01    0.26
  -9   2   7    0.54    0.17
  -9   2   7    0.69    0.18
   8  -2  -7   11.14    0.58
  -8   2   7   12.39    0.63
  -8   2   7   10.70    0.51
  -8   2   7   11.66    0.50
   7  -2  -7    2.67    0.24
   7  -2  -7    2.72    0.29
  -7   2   7    4.06    0.36
  -7   2   7    3.18    0.28
   7   2  -7    3.19    0.29
  -7   2   7    2.96    0.29
   6  -2  -7   20.01    0.72
   6  -2  -7   20.54    0.82
   6   2  -7   20.67    0.79
  -6   2   7   20.95    0.74
  -6   2   7   20.94    0.67
  -6   2   7   21.54    0.87
  -6   2   7   19.91    0.71
   5  -2  -7   21.17    0.73
   5  -2  -7   20.50    0.81
  -5   2   7   20.81    0.72
  -5   2   7   21.24    0.73
   5   2  -7   22.40    0.80
  -5   2   7   22.00    0.87
  -5   2   7   21.69    0.67
   4  -2  -7    4.57    0.27
   4  -2  -7    4.34    0.24
   4   2  -7    4.26    0.26
  -4   2   7    3.83    0.24
  -4   2   7    4.23    0.24
  -4   2   7    4.41    0.25
  -4   2   7    4.45    0.21
   3  -2  -7   56.26    1.66
   3  -2  -7   56.44    1.80
  -3   2   7   53.60    1.61
   3   2  -7   57.96    1.79
  -3   2   7   55.63    1.64
   2  -2  -7   42.42    1.26
   2  -2  -7   42.96    1.36
  -2   2   7   39.03    1.22
  -2   2   7   41.40    1.25
   2   2  -7   42.93    1.36
   1  -2  -7    5.16    0.25
  -1  -2   7    5.13    0.19
   1   2  -7    5.26    0.20
   1   2  -7    5.34    0.27
  -1   2   7    5.26    0.24
  -1   2   7    5.42    0.24
   0  -2   7   18.75    0.59
   0  -2   7   17.39    0.59
   0  -2  -7   18.75    0.64
   0   2  -7   19.59    0.59
   0   2   7   19.50    0.64
   0   2   7   18.33    0.62
   0   2   7   18.27    0.59
   0   2  -7   19.10    0.67
   1  -2   7    4.28    0.20
   1  -2   7    3.58    0.20
  -1  -2  -7    4.18    0.19
   1   2   7    4.42    0.20
  -1   2  -7    4.44    0.24
  -1   2  -7    3.94    0.18
  -1   2  -7    4.15    0.20
   1   2   7    4.00    0.21
   2  -2   7   21.33    0.68
   2  -2   7   21.61    0.70
  -2   2  -7   21.05    0.83
   2   2   7   22.33    0.71
  -2   2  -7   20.48    0.61
  -2   2  -7   21.54    0.69
  -2   2  -7   21.78    0.76
   2   2   7   21.53    0.70
   3  -2   7   26.08    0.88
   3  -2   7   25.11    0.79
   3  -2   7   25.62    0.83
   3   2   7   24.92    0.81
  -3   2  -7   25.58    0.80
  -3   2  -7   24.28    0.97
  -3   2  -7   24.88    0.88
   3   2   7   24.72    0.82
  -3   2  -7   25.25    0.72
   4  -2   7    1.78    0.17
   4  -2   7    1.80    0.18
   4  -2   7    1.78    0.18
  -4   2  -7    1.93    0.23
  -4   2  -7    1.73    0.19
   4   2   7    1.80    0.16
  -4   2  -7    1.85    0.18
  -4   2  -7    1.68    0.15
   4   2   7    1.91    0.19
   5  -2   7    7.14    0.36
   5  -2   7    7.82    0.37
   5  -2   7    7.84    0.36
   5   2   7    7.06    0.35
  -5   2  -7    8.04    0.42
  -5   2  -7    7.42    0.33
  -5   2  -7    6.97    0.35
   5   2   7    7.03    0.36
  -5   2  -7    7.78    0.38
   6  -2   7   11.51    0.47
   6  -2   7   10.62    0.49
   6  -2   7   11.84    0.51
   6   2   7   10.16    0.47
  -6   2  -7   11.72    0.52
  -6   2  -7   11.94    0.59
  -6   2  -7   11.84    0.46
   6   2   7   11.70    0.51
  -6   2  -7   11.49    0.47
   7  -2   7    3.93    0.30
  -7   2  -7    4.59    0.29
  -7   2  -7    3.41    0.29
  -7   2  -7    3.73    0.40
   7   2   7    4.08    0.33
   7   2   7    3.53    0.26
  -7   2  -7    4.12    0.30
   8  -2   7    6.35    0.37
  -8   2  -7    5.64    0.35
  -8   2  -7    5.98    0.37
  -8   2  -7    5.93    0.47
   8   2   7    5.38    0.39
   9   2   7    0.01    0.19
  -9   2  -7   -0.05    0.17
 -10   2  -7    0.41    0.22
  10   2   7    0.53    0.24
 -11   2  -7    0.10    0.21
  11   2   7   -0.14    0.22
 -12   2  -7   -0.04    0.22
  12   2   7    0.02    0.26
 -13   2  -7   -0.01    0.23
  13   2   7   -0.34    0.24
 -12   3   7    0.32    0.20
 -11   3   7    1.13    0.23
 -10   3   7   -0.10    0.13
  -9   3   7    2.17    0.25
  -9   3   7    2.15    0.28
  -8   3   7    5.25    0.37
  -8   3   7    5.10    0.35
   7  -3  -7    2.16    0.26
  -7   3   7    3.02    0.28
  -7   3   7    2.90    0.30
  -7   3   7    2.61    0.26
   6  -3  -7   14.42    0.64
   6  -3  -7   14.71    0.58
  -6   3   7   14.13    0.52
  -6   3   7   14.20    0.59
   6   3  -7   14.08    0.60
  -6   3   7   14.83    0.58
   5  -3  -7   18.31    0.74
   5  -3  -7   18.15    0.67
   5   3  -7   18.40    0.71
  -5   3   7   18.40    0.59
  -5   3   7   18.28    0.66
  -5   3   7   18.21    0.67
   4  -3  -7   33.93    1.21
   4  -3  -7   34.66    1.12
   4   3  -7   36.30    1.19
  -4   3   7   33.53    1.10
  -4   3   7   34.28    1.09
  -4   3   7   35.55    0.97
   3  -3  -7   14.79    0.56
   3  -3  -7   14.77    0.60
  -3   3   7   15.29    0.55
  -3   3   7   14.43    0.46
   3   3  -7   15.79    0.60
  -3   3   7   14.39    0.54
   2  -3  -7   27.21    0.95
   2  -3  -7   27.40    0.89
  -2  -3   7   26.61    0.82
  -2   3   7   26.86    0.87
  -2   3   7   27.77    0.89
   2   3  -7   28.61    0.96
  -2   3   7   27.14    0.86
  -1  -3   7   16.40    0.51
   1  -3  -7   16.35    0.60
   1  -3  -7   16.38    0.58
  -1  -3   7   15.46    0.53
   1   3  -7   16.68    0.62
  -1   3   7   16.80    0.57
   1   3  -7   16.41    0.51
  -1   3   7   15.32    0.56
  -1   3   7   16.30    0.58
   0  -3   7    5.73    0.26
   0  -3  -7    5.82    0.28
   0  -3   7    5.90    0.24
   0   3   7    6.01    0.27
   0   3  -7    5.89    0.25
   0   3   7    5.43    0.27
   0   3   7    5.78    0.28
   0   3  -7    6.00    0.31
   0   3  -7    6.23    0.27
   1  -3   7    1.58    0.14
  -1  -3  -7    1.75    0.14
  -1  -3  -7    1.51    0.14
   1  -3   7    1.57    0.16
   1   3   7    1.84    0.15
   1   3   7    1.95    0.16
   1   3   7    2.03    0.17
  -1   3  -7    1.61    0.18
   1   3   7    1.74    0.16
  -1   3  -7    1.81    0.13
  -1   3  -7    1.74    0.17
  -1   3  -7    1.19    0.14
   2  -3   7    2.31    0.19
   2  -3   7    2.48    0.18
   2   3   7    2.59    0.18
  -2   3  -7    2.36    0.15
  -2   3  -7    2.47    0.19
  -2   3  -7    2.60    0.21
   2   3   7    2.66    0.18
   2   3   7    2.47    0.19
   3  -3   7    4.32    0.25
   3  -3   7    4.10    0.26
   3  -3   7    4.28    0.26
   3   3   7    4.04    0.25
  -3   3  -7    4.12    0.25
  -3   3  -7    4.23    0.27
   3   3   7    4.22    0.24
  -3   3  -7    4.10    0.21
   4  -3   7    2.72    0.22
   4  -3   7    2.66    0.22
   4  -3   7    2.64    0.21
   4   3   7    2.83    0.23
  -4   3  -7    2.49    0.19
   4   3   7    2.49    0.20
  -4   3  -7    2.59    0.23
  -4   3  -7    2.61    0.22
   5  -3   7    3.01    0.25
   5  -3   7    3.60    0.26
   5  -3   7    2.99    0.24
   5   3   7    3.19    0.23
  -5   3  -7    2.83    0.26
  -5   3  -7    3.66    0.23
   5   3   7    3.44    0.27
  -5   3  -7    3.04    0.27
   6  -3   7   11.40    0.54
   6  -3   7   12.11    0.52
   6   3   7   11.84    0.53
  -6   3  -7   11.34    0.55
   6   3   7   10.27    0.48
  -6   3  -7   11.66    0.51
  -6   3  -7   11.70    0.46
   7  -3   7   10.05    0.52
   7  -3   7   10.88    0.50
   7   3   7   10.47    0.52
  -7   3  -7   11.13    0.55
  -7   3  -7    9.89    0.53
  -7   3  -7   10.69    0.49
  -7   3  -7   11.12    0.47
   8  -3   7    1.12    0.21
  -8   3  -7    0.88    0.20
  -8   3  -7    0.52    0.17
  -8   3  -7    0.48    0.18
   8   3   7    0.71    0.21
   9  -3   7    2.47    0.29
  -9   3  -7    2.40    0.26
  -9   3  -7    2.24    0.32
   9   3   7    2.53    0.33
  -9   3  -7    2.27    0.28
  10   3   7    0.89    0.25
 -10   3  -7    0.56    0.19
 -10   3  -7    0.47    0.19
  11   3   7    0.31    0.24
 -12   3  -7    0.07    0.18
  12   3   7    0.20    0.24
  13   3   7   -0.06    0.26
 -13   4   7   -0.06    0.18
 -12   4   7    1.04    0.24
 -11   4   7    0.18    0.17
 -10   4   7    0.83    0.23
 -10   4   7    0.91    0.21
  -9   4   7    3.48    0.37
  -9   4   7    3.24    0.32
  -8   4   7    0.35    0.15
  -8   4   7    0.64    0.19
  -8   4   7    0.75    0.22
  -7   4   7    9.08    0.49
  -7   4   7    9.36    0.44
  -7   4   7    9.53    0.50
   6  -4  -7    2.64    0.27
  -6   4   7    3.01    0.29
  -6   4   7    2.82    0.28
  -6   4   7    2.30    0.23
   5  -4  -7    1.90    0.24
  -5   4   7    1.46    0.20
   5   4  -7    1.36    0.19
  -5   4   7    1.55    0.21
  -5   4   7    1.46    0.15
   4  -4  -7    1.70    0.19
   4  -4  -7    1.89    0.22
  -4   4   7    1.48    0.13
  -4   4   7    1.63    0.20
  -4   4   7    1.94    0.22
   4   4  -7    1.92    0.21
   3  -4  -7    1.07    0.16
   3  -4  -7    1.20    0.19
  -3   4   7    0.79    0.09
  -3   4   7    1.22    0.17
   3   4  -7    1.25    0.18
  -3   4   7    1.33    0.17
   2  -4  -7    9.12    0.43
  -2  -4   7    8.82    0.35
   2  -4  -7    9.10    0.41
   2   4  -7    9.02    0.43
  -2   4   7    8.40    0.30
  -2   4   7    9.48    0.40
  -2   4   7    9.25    0.40
  -2   4   7    8.87    0.40
   1  -4  -7    0.02    0.09
  -1  -4   7   -0.05    0.08
   1  -4  -7    0.04    0.08
  -1  -4   7   -0.12    0.06
  -1   4   7    0.16    0.10
  -1   4   7    0.15    0.09
   1   4  -7   -0.03    0.09
   1   4  -7   -0.08    0.08
  -1   4   7    0.07    0.08
  -1   4   7    0.06    0.04
   0  -4  -7    0.02    0.09
   0  -4   7   -0.03    0.09
   0  -4  -7    0.01    0.09
   0  -4   7   -0.01    0.07
   0   4   7   -0.06    0.07
   0   4  -7   -0.01    0.07
   0   4   7    0.06    0.04
   0   4   7    0.07    0.09
   0   4  -7   -0.17    0.09
   0   4   7    0.12    0.09
   0   4  -7    0.07    0.10
   1  -4   7    0.58    0.12
  -1  -4  -7    0.83    0.12
   1  -4   7    0.79    0.14
   1   4   7    0.67    0.13
  -1   4  -7    0.86    0.16
  -1   4  -7    0.61    0.15
   1   4   7    0.96    0.14
   2  -4   7    4.23    0.25
   2  -4   7    4.57    0.28
   2  -4   7    5.09    0.31
   2   4   7    5.22    0.26
   2   4   7    4.93    0.28
  -2   4  -7    4.59    0.28
  -2   4  -7    4.63    0.21
  -2   4  -7    4.70    0.31
   2   4   7    4.77    0.27
   3  -4   7    0.77    0.16
   3  -4   7    0.83    0.16
   3  -4   7    0.72    0.13
  -3   4  -7    0.48    0.16
  -3   4  -7    0.64    0.15
  -3   4  -7    0.63    0.10
   3   4   7    0.81    0.14
   3   4   7    0.73    0.13
   4  -4   7    0.06    0.12
   4  -4   7    0.17    0.11
   4  -4   7   -0.03    0.10
  -4   4  -7    0.25    0.09
  -4   4  -7   -0.10    0.12
   4   4   7    0.44    0.14
   4   4   7    0.33    0.11
  -4   4  -7    0.28    0.14
   5  -4   7    0.43    0.15
   5  -4   7    0.69    0.17
  -5   4  -7    0.53    0.12
  -5   4  -7    0.50    0.18
   5   4   7    0.49    0.16
  -5   4  -7    0.18    0.16
   5   4   7    0.43    0.14
   6  -4   7    0.18    0.14
   6  -4   7    0.42    0.17
  -6   4  -7    0.53    0.13
   6   4   7    0.44    0.15
   6   4   7    0.57    0.18
  -6   4  -7    0.34    0.16
  -6   4  -7    0.28    0.18
   7  -4   7    9.62    0.51
  -7   4  -7   10.12    0.45
   7   4   7    9.66    0.51
  -7   4  -7   10.51    0.51
   8  -4   7    0.94    0.22
  -8   4  -7    0.65    0.17
   8   4   7    0.79    0.22
  -8   4  -7    0.44    0.19
   9  -4   7   -0.13    0.17
  -9   4  -7    0.03    0.15
  -9   4  -7   -0.03    0.17
   9   4   7    0.15    0.19
  10  -4   7    1.09    0.25
  10   4   7    0.95    0.27
 -10   4  -7    1.08    0.24
 -10   4  -7    0.91    0.21
  11   4   7    0.38    0.26
 -11   4  -7    0.40    0.19
 -12   4  -7   -0.12    0.17
  12   4   7    0.00    0.24
 -12   5   7    0.49    0.20
 -11   5   7    0.22    0.17
 -11   5   7   -0.04    0.21
 -10   5   7    1.10    0.20
 -10   5   7    1.11    0.28
  -9   5   7    0.05    0.19
  -9   5   7    0.18    0.14
  -8   5   7    0.21    0.18
  -8   5   7    0.24    0.13
  -8   5   7   -0.04    0.18
  -7   5   7    0.02    0.11
  -7   5   7    0.17    0.16
  -7   5   7    0.28    0.17
  -6   5   7    0.18    0.14
  -6   5   7   -0.11    0.12
  -6   5   7    0.12    0.09
   5  -5  -7    0.04    0.13
   5   5  -7    0.18    0.13
  -5   5   7   -0.01    0.07
  -5   5   7    0.04    0.11
  -5   5   7    0.07    0.12
   4  -5  -7    2.63    0.27
   4   5  -7    2.74    0.25
  -4   5   7    2.95    0.18
  -4   5   7    2.71    0.28
  -4   5   7    2.43    0.26
   3  -5  -7    0.04    0.14
   3   5  -7    0.25    0.13
  -3   5   7    0.26    0.14
  -3   5   7    0.37    0.14
  -3   5   7    0.14    0.06
   2  -5  -7    0.21    0.14
  -2  -5   7    0.24    0.11
  -2   5   7    0.22    0.15
   2   5  -7    0.18    0.13
  -2   5   7    0.19    0.13
   1  -5  -7   16.45    0.66
  -1  -5   7   16.12    0.60
   1  -5  -7   17.84    0.69
   1   5  -7   16.92    0.61
  -1   5   7   17.22    0.65
  -1   5   7   18.18    0.65
  -1   5   7   16.16    0.65
   1   5  -7   17.45    0.71
   0  -5   7    7.80    0.37
   0  -5  -7    8.64    0.40
   0  -5  -7    7.50    0.40
   0   5   7    8.23    0.39
   0   5   7    8.12    0.41
   0   5   7    7.62    0.39
   0   5  -7    7.78    0.38
   0   5  -7    8.03    0.44
  -1  -5  -7   13.26    0.56
   1  -5   7   13.42    0.62
   1  -5   7   14.62    0.56
   1  -5   7   13.26    0.53
  -1   5  -7   13.99    0.63
   1   5   7   14.78    0.57
  -1   5  -7   14.55    0.55
   1   5   7   13.65    0.56
   1   5   7   14.57    0.55
   2  -5   7    3.30    0.27
   2  -5   7    2.61    0.25
  -2  -5  -7    2.73    0.24
   2  -5   7    2.59    0.22
  -2   5  -7    2.21    0.26
  -2   5  -7    3.09    0.27
   2   5   7    3.21    0.26
   2   5   7    2.77    0.23
   2   5   7    2.64    0.25
   3  -5   7    2.99    0.29
   3  -5   7    2.61    0.26
   3  -5   7    2.98    0.24
   3   5   7    3.12    0.27
   3   5   7    3.00    0.24
  -3   5  -7    2.58    0.27
  -3   5  -7    3.27    0.19
  -3   5  -7    4.03    0.30
   4  -5   7    3.81    0.32
   4  -5   7    3.54    0.31
   4   5   7    3.41    0.26
  -4   5  -7    4.04    0.32
  -4   5  -7    3.38    0.31
   4   5   7    3.88    0.31
  -4   5  -7    3.83    0.22
   5  -5   7    1.01    0.21
   5   5   7    0.42    0.18
  -5   5  -7    0.52    0.18
  -5   5  -7    0.50    0.12
   6  -5   7   12.42    0.58
   6   5   7   11.15    0.56
  -6   5  -7   11.79    0.57
  -6   5  -7   11.93    0.47
   7  -5   7    0.28    0.20
  -7   5  -7    0.00    0.13
  -7   5  -7    0.43    0.19
   7   5   7    0.72    0.22
   8  -5   7   -0.13    0.17
  -8   5  -7   -0.12    0.17
  -8   5  -7   -0.04    0.13
   8   5   7    0.11    0.18
   9  -5   7    0.49    0.22
   9   5   7    0.39    0.22
  -9   5  -7    0.28    0.20
  -9   5  -7    0.24    0.16
  10  -5   7    1.06    0.27
 -10   5  -7    0.93    0.20
  10   5   7    0.71    0.25
 -10   5  -7    0.92    0.26
  11  -5   7    0.63    0.24
 -11   5  -7    0.40    0.19
  11   5   7    0.47    0.25
 -11   5  -7    0.30    0.22
 -12   5  -7    0.13    0.18
  12   5   7    0.15    0.25
 -11   6   7    0.05    0.15
 -11   6   7   -0.11    0.21
 -10   6   7    0.75    0.26
 -10   6   7    1.16    0.21
  -9   6   7    0.17    0.15
  -9   6   7    0.29    0.23
  -8   6   7    3.22    0.39
  -8   6   7    2.71    0.27
  -8   6   7    3.45    0.41
  -7   6   7    0.35    0.21
  -7   6   7    0.05    0.13
  -7   6   7    0.64    0.22
  -6   6   7    4.20    0.25
  -6   6   7    4.29    0.37
  -6   6   7    4.37    0.38
  -5   6   7    6.19    0.41
  -5   6   7    6.31    0.42
  -4   6   7    0.21    0.16
  -4   6   7    0.18    0.15
   3  -6  -7    9.79    0.54
   3   6  -7   10.83    0.53
  -3   6   7   10.17    0.51
  -3   6   7   10.51    0.51
   2  -6  -7    5.80    0.39
  -2   6   7    6.23    0.38
  -2   6   7    6.31    0.38
   2   6  -7    5.66    0.38
   1  -6  -7    2.31    0.26
  -1  -6   7    2.89    0.28
  -1  -6   7    2.72    0.25
   1   6  -7    2.92    0.29
  -1   6   7    3.29    0.28
  -1   6   7    3.03    0.28
   1   6  -7    2.58    0.24
   0  -6   7    0.58    0.17
   0  -6   7    0.33    0.14
   0   6  -7    0.66    0.17
   0   6   7    0.39    0.14
   0   6   7    0.59    0.17
   0   6  -7    0.57    0.18
   1  -6   7   -0.19    0.14
   1  -6   7   -0.10    0.11
   1   6   7    0.20    0.14
  -1   6  -7    0.16    0.14
   1   6   7   -0.03    0.12
  -1   6  -7    0.06    0.15
   2  -6   7    0.51    0.18
  -2   6  -7    0.33    0.15
   2   6   7    0.47    0.17
   3  -6   7    3.67    0.34
  -3   6  -7    3.32    0.30
   3   6   7    2.85    0.30
   4  -6   7    0.14    0.17
  -4   6  -7    0.09    0.16
  -4   6  -7    0.11    0.09
   4   6   7   -0.11    0.15
   5  -6   7    0.44    0.21
  -5   6  -7    0.33    0.11
   5   6   7    0.34    0.18
  -5   6  -7    0.38    0.19
   6  -6   7    4.24    0.38
   6   6   7    3.85    0.37
  -6   6  -7    3.82    0.26
  -6   6  -7    3.73    0.37
   7  -6   7    1.23    0.28
  -7   6  -7    0.79    0.23
   7   6   7    0.89    0.24
  -7   6  -7    1.02    0.17
   8  -6   7    2.41    0.34
   8   6   7    1.84    0.31
  -8   6  -7    1.74    0.22
  -8   6  -7    1.82    0.31
   9  -6   7    0.01    0.21
   9   6   7   -0.05    0.19
  -9   6  -7   -0.12    0.14
  -9   6  -7   -0.09    0.19
  10  -6   7    0.93    0.27
  10   6   7    0.93    0.28
 -10   6  -7    0.96    0.27
 -10   6  -7    1.17    0.21
  11  -6   7   -0.02    0.21
 -11   6  -7    0.34    0.18
 -11   6  -7    0.25    0.23
 -10   7   7    0.06    0.14
 -10   7   7   -0.01    0.24
  -9   7   7    0.44    0.24
  -9   7   7    0.24    0.13
  -8   7   7   -0.47    0.19
  -8   7   7   -0.06    0.21
  -8   7   7    0.18    0.11
  -7   7   7    0.08    0.20
  -7   7   7   -0.06    0.21
  -6   7   7    0.19    0.20
  -6   7   7   -0.18    0.18
  -5   7   7    1.46    0.28
  -5   7   7    1.10    0.24
  -4   7   7   -0.01    0.17
  -4   7   7   -0.19    0.15
  -3   7   7    3.27    0.34
  -3   7   7    2.78    0.33
  -2   7   7    0.11    0.17
  -2   7   7    0.05    0.15
  -1   7   7    2.30    0.28
  -1   7   7    2.45    0.30
   0  -7   7   -0.18    0.14
   0   7   7    0.15    0.15
   0   7   7   -0.03    0.15
   0   7  -7   -0.05    0.15
   1  -7   7    3.05    0.31
  -1   7  -7    3.08    0.31
   1   7   7    3.62    0.35
   2  -7   7    2.98    0.32
   2   7   7    2.23    0.30
  -2   7  -7    2.08    0.28
   3  -7   7    0.79    0.21
   3   7   7    0.52    0.20
  -3   7  -7    0.87    0.23
   4  -7   7    0.65    0.21
   4   7   7    0.12    0.18
  -4   7  -7    0.11    0.18
   5  -7   7   -0.14    0.18
   5   7   7    0.18    0.18
  -5   7  -7    0.01    0.18
   6  -7   7    0.74    0.25
  -6   7  -7    0.47    0.22
  -6   7  -7    0.60    0.13
   6   7   7    0.44    0.22
   7  -7   7    0.46    0.24
  -7   7  -7    0.36    0.22
   7   7   7    0.20    0.21
  -7   7  -7    0.17    0.12
   8  -7   7   -0.01    0.21
  -8   7  -7    0.29    0.23
  -8   7  -7    0.02    0.13
   8   7   7    0.18    0.22
   9  -7   7    0.23    0.24
  -9   7  -7    0.20    0.14
  -9   7  -7    0.30    0.23
  10  -7   7    0.24    0.25
 -10   7  -7   -0.08    0.22
 -10   7  -7    0.14    0.15
  -9   8   7    0.05    0.24
  -8   8   7    0.04    0.25
  -8   8   7    0.51    0.26
  -7   8   7    0.56    0.25
  -7   8   7    0.44    0.25
  -6   8   7    0.16    0.20
  -6   8   7   -0.01    0.22
  -5   8   7    0.64    0.24
  -5   8   7    0.64    0.22
  -4   8   7    0.68    0.24
  -4   8   7    0.56    0.22
  -3   8   7    0.65    0.22
  -3   8   7    0.48    0.21
  -2   8   7    1.54    0.30
  -2   8   7    1.81    0.30
  -1   8   7    0.24    0.18
  -1   8   7    0.38    0.20
   0   8   7    0.59    0.22
   1  -8   7    0.26    0.19
   1   8   7    0.46    0.21
  -1   8  -7    0.09    0.17
   2  -8   7    0.59    0.22
   2   8   7    0.43    0.21
  -2   8  -7    0.62    0.21
   3  -8   7    0.23    0.21
   3   8   7    0.51    0.20
  -3   8  -7    0.30    0.19
   4  -8   7    0.97    0.26
  -4   8  -7    0.41    0.21
   4   8   7    0.16    0.20
   5  -8   7    0.20    0.21
  -5   8  -7   -0.05    0.20
   6  -8   7   -0.14    0.21
  -6   8  -7    0.31    0.22
   7  -8   7    0.37    0.24
  -7   8  -7    0.15    0.24
   8  -8   7   -0.13    0.22
  -8   8  -7    0.45    0.25
  -7   9   7    0.25    0.25
  -7   9   7   -0.08    0.22
  -6   9   7    0.06    0.22
  -6   9   7   -0.02    0.22
  -5   9   7   -0.12    0.21
  -5   9   7   -0.16    0.20
  -4   9   7    0.11    0.20
  -4   9   7    0.19    0.22
  -3   9   7    0.22    0.22
  -3   9   7    0.08    0.20
  -2   9   7   -0.17    0.18
  -2   9   7    0.41    0.23
  -1   9   7    0.14    0.20
   0   9   7    0.32    0.21
   1   9   7    0.37    0.22
   2  -9   7    0.01    0.20
  -2   9  -7   -0.17    0.20
   3  -9   7    0.28    0.23
  -3   9  -7    0.02    0.20
   4  -9   7    0.37    0.24
  -4   9  -7    0.24    0.23
   5  -9   7    0.64    0.25
  -5   9  -7    0.22    0.22
   6  -9   7    0.59    0.28
  -6   9  -7    0.57    0.25
  -3  10   7   -0.02    0.22
  -3  10   7    0.21    0.25
   3 -10   7    0.27    0.24
  -3  10  -7    0.07    0.22
 -13   0   8    0.87    0.32
 -12   0   8    0.31    0.27
 -11   0   8   -0.11    0.21
 -10   0   8   -0.10    0.18
   9   0  -8    6.46    0.42
  -9   0   8    6.37    0.54
  -8   0   8    2.81    0.33
   8   0  -8    3.42    0.30
   7   0  -8   56.88    1.93
  -7   0   8   59.53    2.26
   6   0  -8   45.77    1.33
   6   0  -8   43.76    1.50
  -6   0   8   44.74    1.26
  -6   0   8   42.89    1.31
  -6   0   8   45.98    1.75
   5   0  -8    0.26    0.08
  -5   0   8    0.40    0.10
  -5   0   8    0.37    0.10
   5   0  -8    0.31    0.12
   5   0  -8    0.21    0.07
  -5   0   8    0.25    0.08
   4   0  -8    1.65    0.12
   4   0  -8    1.81    0.17
  -4   0   8    1.66    0.14
  -4   0   8    1.47    0.16
   4   0  -8    1.63    0.12
   3   0  -8   98.28    2.76
   3   0  -8   97.75    3.03
   3   0  -8  103.68    2.77
  -3   0   8   97.43    2.71
  -3   0   8   96.86    3.57
  -3   0   8   96.98    2.76
   2   0  -8  286.64    8.36
  -2   0   8  272.92    9.91
  -2   0   8  281.01    7.77
  -2   0   8  278.47    7.52
  -1   0   8    0.40    0.08
  -1   0   8    0.67    0.08
   1   0  -8    0.41    0.09
   1   0  -8    0.35    0.07
   0   0  -8  234.29    6.87
   0   0  -8  244.50    6.37
   0   0   8  212.98    8.16
   0   0   8  228.47    6.36
  -1   0  -8    7.32    0.30
   1   0   8    7.31    0.29
   1   0   8    6.85    0.29
  -1   0  -8    7.65    0.30
   2   0   8  360.89    9.94
   2   0   8  356.79    9.66
  -2   0  -8  357.25   10.68
   2   0   8  365.51   10.68
  -3   0  -8  185.99    5.55
   3   0   8  178.68    5.14
   3   0   8  181.25    5.20
   3   0   8  198.47    5.56
   3   0   8  184.68    5.04
  -4   0  -8   84.67    2.59
   4   0   8   85.84    2.59
   4   0   8   83.88    2.48
   4   0   8   84.89    2.37
   4   0   8   86.09    2.45
   5   0   8   43.14    1.25
   5   0   8   41.20    1.33
   5   0   8   42.86    1.35
  -5   0  -8   43.01    1.35
   6   0   8    1.38    0.19
   6   0   8    1.41    0.16
  -7   0  -8    7.64    0.57
  -8   0  -8    1.65    0.29
  -9   0  -8   -0.09    0.21
 -10   0  -8   -0.07    0.23
 -11   0  -8    0.08    0.24
 -12   0  -8   -0.10    0.24
  13   0   8    0.49    0.30
 -13   0  -8    0.22    0.27
 -14  -1   8   -0.19    0.30
 -13  -1   8    1.12    0.36
 -13   1   8    1.08    0.31
 -12  -1   8   -0.15    0.25
 -12   1   8   -0.10    0.19
 -11  -1   8    0.58    0.26
 -11   1   8    0.46    0.24
 -10  -1   8    0.32    0.21
 -10   1   8    0.33    0.20
  -9  -1   8    0.18    0.18
   9   1  -8    0.32    0.17
  -9   1   8    0.24    0.17
  -8  -1   8    0.83    0.21
   8  -1  -8    1.26    0.22
   8   1  -8    1.16    0.21
  -8   1   8    1.07    0.18
  -8   1   8    0.59    0.19
   7  -1  -8    1.17    0.20
  -7  -1   8    0.90    0.19
   7  -1  -8    1.05    0.15
  -7   1   8    1.16    0.16
  -7   1   8    1.08    0.17
   7   1  -8    0.99    0.19
  -7   1   8    0.83    0.18
  -6  -1   8    5.70    0.43
   6  -1  -8    4.43    0.26
   6  -1  -8    4.89    0.32
   6   1  -8    5.06    0.31
  -6   1   8    4.57    0.29
  -6   1   8    5.84    0.40
  -6   1   8    4.51    0.28
  -6   1   8    4.40    0.27
  -5  -1   8   26.00    0.80
  -5  -1   8   25.59    1.09
   5  -1  -8   26.24    0.85
   5  -1  -8   25.94    0.95
  -5   1   8   26.99    1.08
  -5   1   8   26.64    0.79
   5   1  -8   27.28    0.95
  -5   1   8   26.42    0.84
   5   1  -8   27.72    0.79
  -5   1   8   25.94    0.85
   4  -1  -8    0.23    0.07
   4  -1  -8    0.14    0.08
  -4  -1   8    0.16    0.10
   4   1  -8    0.19    0.05
  -4   1   8    0.20    0.07
   4   1  -8    0.10    0.09
  -4   1   8    0.15    0.07
  -4   1   8    0.18    0.07
  -3  -1   8  165.77    6.10
   3  -1  -8  167.63    4.76
   3  -1  -8  169.87    5.16
   3  -1  -8  179.11    4.76
  -3  -1   8  167.17    4.70
  -3   1   8  169.13    4.76
  -3   1   8  167.37    4.64
  -3   1   8  170.69    6.09
   3   1  -8  176.32    5.17
   3   1  -8  174.78    4.70
   3   1  -8  169.78    4.70
   2  -1  -8   44.21    1.32
  -2  -1   8   45.13    1.27
   2  -1  -8   44.05    1.43
   2  -1  -8   46.73    1.32
  -2   1   8   42.61    1.66
  -2   1   8   43.29    1.29
   2   1  -8   44.20    1.44
  -2   1   8   44.23    1.32
   2   1  -8   48.04    1.28
  -1  -1   8    0.48    0.06
   1  -1  -8    0.41    0.09
   1  -1  -8    0.30    0.07
  -1   1   8    0.36    0.07
   1   1  -8    0.44    0.06
   1   1  -8    0.40    0.09
  -1   1   8    0.39    0.07
   0  -1   8   11.94    0.40
   0  -1  -8   11.89    0.44
   0  -1   8   11.17    0.41
   0  -1  -8   12.46    0.42
   0   1   8   11.63    0.42
   0   1  -8   12.30    0.46
   0   1   8   11.66    0.41
   1  -1   8   30.83    0.92
  -1  -1  -8   30.59    0.96
   1  -1   8   27.81    0.89
  -1  -1  -8   31.04    0.93
   1   1   8   29.98    0.93
   1   1   8   28.44    0.89
  -1   1  -8   30.99    0.92
  -1   1  -8   30.33    0.99
   1   1   8   30.48    0.96
   2  -1   8   16.27    0.57
   2  -1   8   16.83    0.56
  -2  -1  -8   16.80    0.56
  -2   1  -8   17.60    0.61
   2   1   8   17.47    0.57
   2   1   8   17.09    0.55
   2   1   8   16.72    0.58
   3  -1   8    1.57    0.16
   3  -1   8    1.23    0.14
  -3   1  -8    1.41    0.14
   3   1   8    1.49    0.13
  -3   1  -8    2.01    0.16
   3   1   8    1.53    0.16
   3   1   8    1.42    0.14
   4  -1   8    4.38    0.23
   4  -1   8    4.07    0.24
   4  -1   8    4.23    0.24
  -4   1  -8    3.89    0.34
   4   1   8    4.00    0.24
   4   1   8    3.94    0.23
  -4   1  -8    4.45    0.24
   4   1   8    4.18    0.26
  -4   1  -8    3.99    0.23
   5  -1   8    0.33    0.10
   5  -1   8    0.46    0.12
   5  -1   8    0.35    0.10
  -5   1  -8    0.29    0.11
   5   1   8    0.21    0.09
  -5   1  -8    0.19    0.14
  -5   1  -8    0.21    0.10
   5   1   8    0.47    0.11
   5   1   8    0.67    0.14
   6  -1   8   57.70    1.80
   6  -1   8   53.56    1.73
   6  -1   8   55.95    1.63
   6   1   8   56.49    1.72
   6   1   8   51.60    1.71
  -6   1  -8   57.15    1.80
  -6   1  -8   58.90    2.15
  -6   1  -8   55.35    1.55
  -7  -1  -8    1.29    0.27
   7  -1   8    1.42    0.18
   7   1   8    1.41    0.24
  -7   1  -8    0.82    0.24
   8   1   8   -0.27    0.16
  -8   1  -8   -0.35    0.17
  -9   1  -8    0.70    0.23
   9   1   8   -0.07    0.19
  10   1   8    0.28    0.22
 -10   1  -8    0.13    0.23
 -11   1  -8    0.31    0.25
  11   1   8    0.39    0.25
  12   1   8   -0.03    0.24
 -12   1  -8   -0.28    0.22
 -13  -1  -8    0.12    0.27
  13   1   8    0.51    0.29
 -13   1  -8    0.26    0.25
 -13   2   8   -0.12    0.19
 -12   2   8    0.11    0.19
 -11   2   8    2.65    0.34
 -10   2   8    1.03    0.23
 -10   2   8    1.39    0.23
  -9   2   8    0.02    0.13
  -9   2   8   -0.19    0.11
   8  -2  -8    6.21    0.41
   8   2  -8    6.07    0.40
  -8   2   8    6.18    0.39
  -8   2   8    6.71    0.37
  -8   2   8    6.26    0.46
   7  -2  -8   40.76    1.46
   7  -2  -8   40.68    1.31
   7   2  -8   39.76    1.42
  -7   2   8   40.04    1.28
  -7   2   8   43.78    1.22
  -7   2   8   41.83    1.61
  -7   2   8   41.15    1.32
   6  -2  -8   38.19    1.34
   6  -2  -8   36.45    1.20
  -6   2   8   38.91    1.46
  -6   2   8   38.65    1.10
  -6   2   8   37.64    1.18
  -6   2   8   36.85    1.20
   6   2  -8   36.91    1.30
   5  -2  -8    3.09    0.21
   5  -2  -8    2.77    0.25
   5   2  -8    3.42    0.26
  -5   2   8    3.20    0.22
  -5   2   8    3.30    0.24
  -5   2   8    3.37    0.27
  -5   2   8    3.12    0.24
   4  -2  -8   16.48    0.66
   4  -2  -8   16.58    0.59
  -4   2   8   17.02    0.68
  -4   2   8   15.74    0.58
  -4   2   8   16.82    0.53
  -4   2   8   16.02    0.58
   4   2  -8   16.83    0.64
   3  -2  -8   81.26    2.33
   3  -2  -8   83.35    2.53
   3   2  -8   83.19    2.52
  -3   2   8   78.82    2.31
  -3   2   8   78.49    2.33
  -3   2   8   78.00    2.27
   2  -2  -8    8.68    0.34
  -2  -2   8    7.32    0.31
   2  -2  -8    7.88    0.36
  -2   2   8    7.09    0.32
  -2   2   8    8.31    0.33
   2   2  -8    7.96    0.36
  -2   2   8    7.46    0.32
  -1  -2   8   12.96    0.45
   1  -2  -8   13.59    0.50
  -1  -2   8   13.83    0.43
   1   2  -8   13.53    0.52
  -1   2   8   12.41    0.46
   1   2  -8   13.89    0.43
  -1   2   8   13.38    0.48
  -1   2   8   13.54    0.47
   0  -2   8   23.96    0.76
   0  -2   8   25.25    0.76
   0  -2  -8   25.37    0.83
   0   2   8   24.59    0.78
   0   2  -8   25.27    0.77
   0   2   8   25.92    0.81
   0   2  -8   26.07    0.87
   0   2   8   23.68    0.77
   1  -2   8   36.46    1.08
  -1  -2  -8   37.56    1.13
   1  -2   8   34.46    1.06
   1   2   8   34.26    1.08
  -1   2  -8   37.20    1.09
   1   2   8   35.56    1.11
  -1   2  -8   35.95    1.19
   1   2   8   35.41    1.06
  -1   2  -8   34.28    0.97
   1   2   8   37.16    1.14
   2  -2   8   13.02    0.48
   2  -2   8   12.62    0.47
  -2   2  -8   13.44    0.42
   2   2   8   13.00    0.49
   2   2   8   13.47    0.45
   2   2   8   13.19    0.45
  -2   2  -8   13.42    0.52
  -2   2  -8   13.09    0.56
   2   2   8   13.06    0.48
   3  -2   8    0.80    0.13
   3  -2   8    0.72    0.12
   3  -2   8    0.86    0.12
  -3   2  -8    0.69    0.13
  -3   2  -8    0.53    0.10
   3   2   8    0.70    0.10
  -3   2  -8    0.63    0.12
   3   2   8    0.72    0.12
   3   2   8    0.74    0.12
  -3   2  -8    0.66    0.12
   4  -2   8    0.10    0.09
   4  -2   8    0.18    0.09
   4  -2   8    0.21    0.09
  -4   2  -8    0.17    0.11
  -4   2  -8    0.04    0.11
  -4   2  -8    0.42    0.11
  -4   2  -8    0.05    0.08
   4   2   8    0.28    0.10
   4   2   8    0.24    0.09
   4   2   8    0.09    0.08
   5  -2   8    2.55    0.24
   5  -2   8    2.91    0.23
   5  -2   8    2.58    0.22
   5   2   8    2.84    0.22
  -5   2  -8    2.62    0.23
  -5   2  -8    3.28    0.30
  -5   2  -8    2.90    0.24
   5   2   8    2.76    0.23
  -5   2  -8    2.56    0.22
   6  -2   8   12.73    0.55
   6  -2   8   12.54    0.52
   6   2   8   12.69    0.55
  -6   2  -8   12.62    0.49
  -6   2  -8   12.65    0.52
  -6   2  -8   14.56    0.65
   6   2   8   10.61    0.51
  -6   2  -8   12.47    0.56
   7  -2   8   24.08    0.82
   7   2   8   23.26    0.88
  -7   2  -8   24.72    1.04
  -7   2  -8   22.61    0.82
  -7   2  -8   23.36    0.79
   8  -2   8    0.77    0.18
  -8   2  -8    0.51    0.16
  -8   2  -8    0.48    0.19
  -8   2  -8    0.47    0.16
   8   2   8    0.79    0.22
   9   2   8    0.66    0.23
  -9   2  -8    0.35    0.20
  10   2   8    0.06    0.20
 -10   2  -8   -0.07    0.18
 -11   2  -8   -0.16    0.20
  11   2   8    0.15    0.22
 -12   2  -8   -0.21    0.21
  12   2   8    0.11    0.25
 -13   2  -8   -0.27    0.22
  13   2   8   -0.15    0.26
 -12   3   8    0.35    0.21
 -11   3   8    0.04    0.17
 -10   3   8    0.21    0.16
  -9   3   8    0.68    0.17
  -9   3   8    0.86    0.21
  -8   3   8    3.82    0.32
  -8   3   8    3.20    0.34
  -8   3   8    3.33    0.31
   7  -3  -8    0.10    0.15
  -7   3   8    0.15    0.13
   7   3  -8    0.12    0.13
  -7   3   8    0.05    0.11
  -7   3   8   -0.13    0.09
   6  -3  -8    1.01    0.17
   6  -3  -8    1.20    0.21
  -6   3   8    1.04    0.18
  -6   3   8    1.32    0.20
  -6   3   8    1.17    0.15
   6   3  -8    1.01    0.19
   5  -3  -8    0.10    0.11
   5  -3  -8    0.14    0.13
  -5   3   8    0.17    0.10
   5   3  -8    0.20    0.12
  -5   3   8    0.10    0.07
  -5   3   8    0.18    0.10
   4  -3  -8   11.16    0.51
   4  -3  -8   10.47    0.46
  -4   3   8   11.01    0.47
   4   3  -8   11.66    0.50
  -4   3   8   11.49    0.40
  -4   3   8   10.79    0.46
  -3  -3   8    6.67    0.30
   3  -3  -8    7.26    0.34
   3  -3  -8    7.25    0.38
  -3   3   8    7.08    0.28
  -3   3   8    6.93    0.34
   3   3  -8    7.58    0.37
  -3   3   8    6.71    0.34
   2  -3  -8    1.37    0.18
  -2  -3   8    1.70    0.16
   2  -3  -8    1.62    0.16
  -2   3   8    1.56    0.15
   2   3  -8    1.78    0.18
  -2   3   8    1.73    0.18
  -2   3   8    1.50    0.17
   1  -3  -8   55.32    1.73
  -1  -3   8   53.65    1.55
   1  -3  -8   53.06    1.63
  -1  -3   8   55.64    1.55
   1   3  -8   56.33    1.76
  -1   3   8   52.10    1.57
  -1   3   8   52.87    1.63
   1   3  -8   56.10    1.55
  -1   3   8   51.77    1.60
   0  -3   8    0.28    0.07
   0  -3  -8    0.07    0.09
   0  -3   8    0.15    0.08
   0   3   8    0.30    0.09
   0   3  -8    0.19    0.07
   0   3  -8    0.34    0.10
   0   3   8    0.34    0.09
   0   3   8    0.21    0.09
  -1  -3  -8    0.98    0.12
   1  -3   8    0.91    0.13
   1  -3   8    1.07    0.13
   1   3   8    0.80    0.12
   1   3   8    1.13    0.14
   1   3   8    1.10    0.14
  -1   3  -8    0.98    0.15
  -1   3  -8    1.01    0.13
   2  -3   8    1.22    0.15
   2  -3   8    1.17    0.14
  -2   3  -8    1.32    0.13
   2   3   8    1.28    0.16
  -2   3  -8    1.20    0.15
   2   3   8    1.12    0.13
   2   3   8    1.33    0.15
  -2   3  -8    1.31    0.17
   3  -3   8   10.63    0.44
   3  -3   8   11.21    0.49
   3  -3   8   11.00    0.45
   3   3   8   11.35    0.41
   3   3   8   10.99    0.45
  -3   3  -8   11.02    0.39
  -3   3  -8   11.21    0.45
  -3   3  -8   10.92    0.49
   3   3   8   10.79    0.45
   4  -3   8   12.75    0.50
   4  -3   8   11.90    0.51
   4  -3   8   12.95    0.55
   4   3   8   12.55    0.51
  -4   3  -8   13.10    0.51
  -4   3  -8   12.93    0.56
   4   3   8   12.31    0.51
  -4   3  -8   12.62    0.44
   5  -3   8    0.00    0.10
   5  -3   8   -0.03    0.10
   5  -3   8   -0.06    0.09
   5   3   8   -0.07    0.10
  -5   3  -8   -0.06    0.12
  -5   3  -8    0.00    0.09
   5   3   8   -0.03    0.11
  -5   3  -8   -0.11    0.11
   6  -3   8   45.98    1.61
   6  -3   8   50.12    1.47
   6   3   8   47.15    1.51
  -6   3  -8   45.93    1.62
  -6   3  -8   49.77    1.78
  -6   3  -8   48.03    1.46
   6   3   8   42.28    1.48
  -6   3  -8   48.70    1.35
   7  -3   8    6.45    0.40
   7  -3   8    5.86    0.39
  -7   3  -8    6.51    0.43
  -7   3  -8    6.48    0.42
   7   3   8    7.49    0.43
  -7   3  -8    7.42    0.41
  -7   3  -8    7.20    0.40
   8  -3   8    0.08    0.15
   8   3   8    0.30    0.18
  -8   3  -8    0.05    0.14
  -8   3  -8    0.10    0.16
  -8   3  -8    0.14    0.16
   9  -3   8    0.75    0.21
  -9   3  -8    0.50    0.19
  -9   3  -8    0.42    0.17
   9   3   8    0.82    0.23
  -9   3  -8    0.68    0.21
 -10   3  -8    0.31    0.18
 -10   3  -8    0.04    0.18
  10   3   8    0.52    0.23
  11   3   8    0.08    0.23
 -11   3  -8   -0.05    0.18
  12   3   8    0.10    0.26
  13   3   8   -0.01    0.26
 -13   4   8    0.18    0.20
 -12   4   8    0.37    0.20
 -11   4   8    0.12    0.17
 -10   4   8    0.40    0.16
 -10   4   8    0.41    0.20
  -9   4   8    0.38    0.15
  -9   4   8    0.43    0.20
  -8   4   8    9.46    0.51
  -8   4   8    9.49    0.45
  -8   4   8    8.79    0.52
  -7   4   8   11.04    0.54
  -7   4   8   10.09    0.47
  -7   4   8   11.21    0.56
   6  -4  -8    1.10    0.21
   6   4  -8    1.19    0.19
  -6   4   8    1.41    0.21
  -6   4   8    0.87    0.13
  -6   4   8    1.15    0.21
   5  -4  -8    5.79    0.40
  -5   4   8    7.11    0.40
   5   4  -8    6.96    0.39
  -5   4   8    7.24    0.40
  -5   4   8    7.19    0.32
   4  -4  -8    0.35    0.14
   4  -4  -8   -0.03    0.12
  -4   4   8    0.27    0.12
  -4   4   8    0.11    0.11
   4   4  -8    0.12    0.12
  -4   4   8    0.04    0.07
   3  -4  -8    0.06    0.12
   3  -4  -8    0.71    0.15
  -3   4   8    0.40    0.14
  -3   4   8    0.28    0.11
  -3   4   8    0.15    0.07
   3   4  -8    0.03    0.11
   2  -4  -8   16.00    0.63
  -2  -4   8   14.72    0.53
   2  -4  -8   15.63    0.60
  -2   4   8   15.36    0.58
  -2   4   8   15.10    0.59
  -2   4   8   15.68    0.58
  -2   4   8   15.23    0.46
   2   4  -8   15.57    0.63
   1  -4  -8    2.10    0.19
  -1  -4   8    2.05    0.18
   1  -4  -8    2.18    0.20
   1   4  -8    2.18    0.21
  -1   4   8    2.26    0.19
  -1   4   8    2.13    0.20
  -1   4   8    2.29    0.21
   0  -4   8    6.24    0.31
   0  -4   8    6.78    0.29
   0  -4  -8    7.05    0.33
   0  -4  -8    6.79    0.34
   0   4  -8    6.72    0.36
   0   4  -8    6.51    0.32
   0   4   8    6.64    0.33
   0   4   8    6.45    0.33
   0   4   8    6.54    0.33
   0   4  -8    6.46    0.29
  -1  -4  -8    1.05    0.14
   1  -4   8    1.01    0.14
   1  -4   8    1.23    0.16
   1   4   8    1.25    0.15
  -1   4  -8    0.99    0.16
   1   4   8    0.99    0.15
   1   4   8    1.19    0.16
  -1   4  -8    0.91    0.17
   2  -4   8   23.63    0.90
   2  -4   8   24.10    0.80
   2  -4   8   24.01    0.81
   2   4   8   23.61    0.83
  -2   4  -8   23.31    0.91
  -2   4  -8   24.41    0.81
   2   4   8   24.02    0.82
   2   4   8   24.18    0.78
  -2   4  -8   24.87    0.70
   3  -4   8    4.20    0.26
   3  -4   8    4.09    0.28
   3  -4   8    3.97    0.29
   3   4   8    4.05    0.28
  -3   4  -8    4.22    0.22
  -3   4  -8    4.09    0.30
   3   4   8    4.14    0.26
  -3   4  -8    4.23    0.29
   4  -4   8    9.43    0.44
   4  -4   8    9.51    0.48
   4  -4   8    9.32    0.44
  -4   4  -8    9.33    0.49
  -4   4  -8    9.92    0.45
  -4   4  -8   10.16    0.37
   4   4   8    9.86    0.45
   4   4   8    8.91    0.43
   5  -4   8    1.06    0.20
   5  -4   8    0.59    0.17
   5   4   8    0.13    0.14
  -5   4  -8    0.80    0.13
   5   4   8    0.60    0.18
  -5   4  -8    0.47    0.18
  -5   4  -8    0.64    0.18
   6  -4   8    4.64    0.35
   6  -4   8    3.59    0.32
   6   4   8    3.90    0.34
  -6   4  -8    3.52    0.33
  -6   4  -8    3.44    0.34
  -6   4  -8    4.07    0.28
   7  -4   8    3.47    0.36
  -7   4  -8    3.74    0.34
   7   4   8    3.67    0.34
  -7   4  -8    3.10    0.28
   8  -4   8    1.01    0.23
  -8   4  -8    0.87    0.22
  -8   4  -8    0.76    0.18
   8   4   8    0.64    0.22
   9  -4   8    0.25    0.20
  -9   4  -8    0.22    0.17
  -9   4  -8    0.47    0.20
   9   4   8    0.22    0.19
  10  -4   8    0.81    0.23
 -10   4  -8    0.19    0.17
 -10   4  -8    0.57    0.23
  10   4   8    0.70    0.24
  11   4   8    0.14    0.22
 -11   4  -8    0.18    0.18
  12   4   8   -0.08    0.24
 -12   4  -8   -0.08    0.18
 -12   5   8    0.05    0.18
 -11   5   8    0.36    0.17
 -11   5   8    0.13    0.22
 -10   5   8    0.03    0.14
 -10   5   8    0.21    0.22
  -9   5   8    0.38    0.15
  -9   5   8    0.58    0.23
  -8   5   8    0.51    0.15
  -8   5   8    0.72    0.25
  -8   5   8    0.59    0.21
  -7   5   8    0.15    0.16
  -7   5   8   -0.07    0.10
  -7   5   8    0.01    0.16
  -6   5   8    1.78    0.26
  -6   5   8    1.49    0.16
  -6   5   8    1.60    0.24
  -5   5   8    0.03    0.07
  -5   5   8   -0.01    0.12
   5   5  -8    0.12    0.13
  -5   5   8   -0.08    0.11
   4  -5  -8    0.89    0.19
  -4   5   8    0.78    0.17
  -4   5   8    1.03    0.19
   4   5  -8    0.79    0.16
  -4   5   8    0.75    0.10
   3  -5  -8    9.43    0.50
  -3   5   8    9.82    0.48
   3   5  -8    9.78    0.48
  -3   5   8   10.30    0.48
  -2  -5   8    0.96    0.15
   2  -5  -8    0.75    0.18
  -2   5   8    1.19    0.19
  -2   5   8    1.18    0.19
   2   5  -8    0.78    0.19
   1  -5  -8    8.73    0.44
  -1  -5   8    8.73    0.40
  -1   5   8    9.25    0.43
  -1   5   8    8.66    0.43
   1   5  -8    8.98    0.47
   1   5  -8    9.15    0.40
   0  -5  -8    2.63    0.23
   0  -5   8    2.73    0.25
   0  -5  -8    2.61    0.24
   0   5   8    2.52    0.23
   0   5   8    2.39    0.26
   0   5  -8    2.44    0.25
   0   5  -8    2.47    0.26
   0   5   8    3.08    0.26
  -1  -5  -8   32.43    1.10
   1  -5   8   31.88    1.05
   1  -5   8   33.13    1.06
   1  -5   8   32.38    1.20
   1   5   8   31.85    1.10
   1   5   8   33.90    1.10
  -1   5  -8   34.10    1.06
  -1   5  -8   32.46    1.21
   1   5   8   34.36    1.06
   2  -5   8   11.37    0.49
  -2  -5  -8   11.25    0.50
   2  -5   8   10.71    0.54
   2  -5   8   11.47    0.48
   2   5   8   11.90    0.51
   2   5   8   11.34    0.50
  -2   5  -8   11.83    0.50
  -2   5  -8   10.21    0.54
   2   5   8   11.51    0.47
   3  -5   8    3.28    0.29
   3  -5   8    3.86    0.31
   3  -5   8    3.19    0.25
   3   5   8    3.19    0.25
  -3   5  -8    3.37    0.21
  -3   5  -8    3.72    0.30
  -3   5  -8    2.93    0.29
   3   5   8    3.64    0.29
   4  -5   8    6.50    0.41
   4  -5   8    6.82    0.39
   4   5   8    6.80    0.40
  -4   5  -8    6.20    0.42
  -4   5  -8    6.36    0.39
  -4   5  -8    6.78    0.30
   5  -5   8    2.51    0.29
  -5   5  -8    2.01    0.21
   5   5   8    2.16    0.29
  -5   5  -8    1.90    0.26
   6  -5   8    0.29    0.20
  -6   5  -8    0.16    0.18
  -6   5  -8    0.36    0.13
   6   5   8    0.38    0.19
   7  -5   8    1.96    0.30
   7   5   8    1.67    0.28
  -7   5  -8    1.63    0.21
  -7   5  -8    2.03    0.28
   8  -5   8    1.58    0.28
  -8   5  -8    1.47    0.27
   8   5   8    1.53    0.28
  -8   5  -8    1.25    0.21
   9  -5   8    0.02    0.19
   9   5   8    0.23    0.21
  -9   5  -8    0.05    0.20
  -9   5  -8   -0.04    0.14
  10  -5   8   -0.06    0.20
 -10   5  -8   -0.03    0.15
 -10   5  -8    0.23    0.21
  10   5   8    0.28    0.24
  11  -5   8    0.34    0.23
 -11   5  -8    0.31    0.18
 -11   5  -8    0.43    0.24
  11   5   8   -0.06    0.24
 -11   6   8    1.02    0.30
 -11   6   8    0.78    0.20
 -10   6   8    1.02    0.28
 -10   6   8    0.60    0.19
  -9   6   8    2.33    0.25
  -9   6   8    1.76    0.36
  -9   6   8    2.61    0.37
  -8   6   8    0.40    0.16
  -8   6   8    0.77    0.24
  -8   6   8    0.79    0.27
  -7   6   8    0.24    0.20
  -7   6   8    0.71    0.24
  -7   6   8    0.07    0.13
  -6   6   8   -0.07    0.10
  -6   6   8    0.18    0.17
  -6   6   8    0.33    0.18
  -5   6   8    1.31    0.24
  -5   6   8    1.07    0.23
  -5   6   8    1.18    0.13
  -4   6   8    0.11    0.14
  -4   6   8    0.02    0.16
   4   6  -8    0.05    0.15
   3  -6  -8    2.80    0.30
  -3   6   8    3.94    0.34
   3   6  -8    2.87    0.30
  -3   6   8    3.82    0.34
   2  -6  -8    0.34    0.16
  -2   6   8    0.21    0.16
  -2   6   8    0.14    0.14
   2   6  -8    0.07    0.15
  -1  -6   8    1.05    0.18
   1   6  -8    0.69    0.17
  -1   6   8    0.98    0.19
   1   6  -8    0.83    0.19
  -1   6   8    1.02    0.20
   0  -6   8    0.13    0.13
   0  -6   8    0.13    0.13
   0   6   8    0.41    0.17
   0   6  -8    0.14    0.14
   0   6  -8    0.22    0.15
   0   6   8    0.26    0.14
   1  -6   8    1.99    0.24
   1   6   8    1.97    0.24
   1   6   8    1.50    0.22
  -1   6  -8    1.65    0.22
   2  -6   8   -0.26    0.14
  -2   6  -8    0.09    0.14
   2   6   8   -0.11    0.12
   3  -6   8   -0.07    0.16
  -3   6  -8   -0.04    0.14
   3   6   8    0.15    0.15
   4  -6   8    1.30    0.25
  -4   6  -8    1.10    0.22
   4   6   8    0.84    0.21
  -4   6  -8    0.71    0.12
   5  -6   8   -0.18    0.16
  -5   6  -8    0.00    0.10
  -5   6  -8   -0.09    0.16
   5   6   8   -0.19    0.16
   6  -6   8    0.82    0.24
   6   6   8    1.03    0.24
  -6   6  -8    0.66    0.23
  -6   6  -8    0.64    0.14
   7  -6   8    0.36    0.23
  -7   6  -8    0.07    0.13
   7   6   8    0.35    0.20
  -7   6  -8    0.36    0.22
   8  -6   8    0.66    0.25
  -8   6  -8    0.42    0.16
  -8   6  -8    0.42    0.23
   8   6   8    0.21    0.21
   9  -6   8    0.15    0.22
  -9   6  -8   -0.11    0.15
  -9   6  -8   -0.13    0.20
   9   6   8    0.18    0.22
  10  -6   8    0.10    0.23
 -10   6  -8    0.09    0.22
  10   6   8    0.06    0.23
 -10   6  -8    0.18    0.17
  11   6   8    0.04    0.24
 -11   6  -8    0.34    0.25
 -11   6  -8   -0.09    0.16
 -10   7   8   -0.22    0.21
 -10   7   8    0.04    0.13
  -9   7   8    0.21    0.23
  -9   7   8    0.13    0.12
  -9   7   8    0.23    0.26
  -8   7   8    0.20    0.11
  -8   7   8    0.04    0.23
  -8   7   8   -0.05    0.22
  -7   7   8    0.20    0.22
  -7   7   8    0.63    0.25
  -6   7   8   -0.21    0.18
  -6   7   8   -0.04    0.18
  -5   7   8    1.92    0.31
  -5   7   8    1.98    0.30
  -4   7   8    0.41    0.21
  -4   7   8    0.32    0.19
  -3   7   8    2.30    0.31
  -3   7   8    2.65    0.33
  -2   7   8    1.53    0.27
  -2   7   8    1.37    0.25
  -1   7   8    2.60    0.32
  -1   7   8    3.16    0.33
   0  -7   8   -0.04    0.16
   0   7  -8   -0.07    0.16
   0   7   8    0.11    0.16
   0   7   8    0.11    0.15
   1  -7   8    0.15    0.17
  -1   7  -8    0.04    0.16
   1   7   8    0.43    0.19
   2  -7   8    0.22    0.18
   2   7   8    0.23    0.17
  -2   7  -8    0.20    0.18
   3  -7   8    0.75    0.22
  -3   7  -8    0.50    0.20
   3   7   8    0.50    0.20
   4  -7   8    0.36    0.20
   4   7   8   -0.01    0.17
  -4   7  -8    0.20    0.18
   5  -7   8    0.23    0.20
  -5   7  -8   -0.15    0.18
   5   7   8    0.05    0.18
   6  -7   8    1.16    0.26
   6   7   8    0.62    0.24
  -6   7  -8    0.87    0.26
  -6   7  -8    1.04    0.15
   7  -7   8    0.07    0.21
  -7   7  -8    0.11    0.21
   7   7   8    0.13    0.20
  -7   7  -8    0.01    0.12
   8  -7   8   -0.20    0.20
  -8   7  -8    0.28    0.23
  -8   7  -8    0.03    0.13
   8   7   8   -0.11    0.20
   9  -7   8   -0.08    0.23
  -9   7  -8    0.00    0.14
   9   7   8   -0.03    0.22
  -9   7  -8    0.20    0.23
  -9   8   8    0.27    0.27
  -9   8   8   -0.08    0.25
  -8   8   8    0.75    0.29
  -8   8   8    0.70    0.27
  -7   8   8    0.22    0.22
  -7   8   8    0.19    0.23
  -6   8   8    0.57    0.25
  -6   8   8    0.35    0.23
  -5   8   8    1.85    0.31
  -5   8   8    1.43    0.30
  -4   8   8    0.00    0.20
  -4   8   8    0.15    0.20
  -3   8   8    1.89    0.31
  -3   8   8    2.30    0.33
  -2   8   8    0.54    0.22
  -2   8   8    0.76    0.23
  -1   8   8    2.17    0.33
  -1   8   8    1.69    0.28
   0   8   8    0.55    0.21
   1  -8   8    0.09    0.17
  -1   8  -8    0.08    0.18
   1   8   8    0.34    0.20
   2  -8   8    0.58    0.23
   2   8   8    0.75    0.24
  -2   8  -8    0.60    0.21
   3  -8   8    0.34    0.21
  -3   8  -8    0.35    0.19
   3   8   8    0.65    0.23
   4  -8   8    0.03    0.20
   4   8   8    0.13    0.19
  -4   8  -8   -0.15    0.17
   5  -8   8    1.53    0.31
   5   8   8    0.85    0.25
  -5   8  -8    0.95    0.25
   6  -8   8    1.16    0.30
   6   8   8    0.79    0.25
  -6   8  -8    0.68    0.24
   7  -8   8    0.24    0.24
  -7   8  -8    0.04    0.23
   8  -8   8    0.85    0.28
  -8   8  -8    0.30    0.26
  -7   9   8    0.10    0.23
  -7   9   8   -0.28    0.19
  -6   9   8   -0.04    0.21
  -6   9   8   -0.06    0.22
  -5   9   8   -0.09    0.21
  -5   9   8    0.07    0.22
  -4   9   8    0.08    0.22
  -4   9   8   -0.20    0.19
  -3   9   8    0.03    0.20
  -3   9   8    0.32    0.23
  -2   9   8    0.04    0.22
  -2   9   8    0.04    0.20
  -1   9   8    0.21    0.21
   0   9   8    0.04    0.21
   1   9   8    0.54    0.23
   2  -9   8   -0.01    0.20
   2   9   8   -0.04    0.20
  -2   9  -8   -0.24    0.20
   3  -9   8    0.43    0.23
  -3   9  -8    0.11    0.21
   4  -9   8    0.14    0.22
  -4   9  -8    0.08    0.21
   5  -9   8    1.01    0.30
  -5   9  -8    0.59    0.25
   6  -9   8    0.15    0.25
  -6   9  -8    0.13    0.23
  -3  10   8   -0.23    0.20
  -3  10   8   -0.17    0.22
  -2  10   8    0.20    0.25
  -1  10   8    0.30    0.25
 -13   0   9    0.04    0.27
 -12   0   9   -0.15    0.24
 -11   0   9   -0.12    0.21
 -10   0   9    0.08    0.19
  -9   0   9   -0.05    0.15
   9   0  -9   -0.26    0.14
  -8   0   9   -0.25    0.13
   8   0  -9   -0.11    0.14
   7   0  -9    0.06    0.14
   6   0  -9    0.03    0.07
  -6   0   9   -0.03    0.09
   6   0  -9   -0.12    0.11
  -6   0   9   -0.10    0.13
  -6   0   9    0.02    0.07
  -5   0   9    0.28    0.10
   5   0  -9    0.01    0.11
   5   0  -9    0.14    0.07
   5   0  -9    0.20    0.07
  -5   0   9    0.18    0.08
  -5   0   9    0.26    0.10
  -5   0   9    0.04    0.07
   4   0  -9    0.03    0.05
   4   0  -9    0.05    0.09
  -4   0   9    0.04    0.05
   4   0  -9    0.05    0.05
  -4   0   9   -0.08    0.08
   3   0  -9    0.05    0.05
  -3   0   9    0.07    0.06
  -3   0   9    0.28    0.06
   3   0  -9    0.21    0.06
  -3   0   9    0.09    0.09
   3   0  -9    0.02    0.09
  -2   0   9   -0.04    0.09
   2   0  -9    0.06    0.08
   2   0  -9    0.05    0.05
  -2   0   9    0.14    0.06
  -2   0   9    0.20    0.07
   1   0  -9    0.27    0.06
   1   0  -9    0.01    0.06
  -1   0   9    0.07    0.05
  -1   0   9    0.02    0.05
   0   0  -9    0.34    0.07
   0   0  -9    0.41    0.08
   1   0   9   -0.11    0.05
  -1   0  -9   -0.09    0.06
   1   0   9   -0.04    0.05
  -2   0  -9   -0.02    0.07
   2   0   9   -0.06    0.07
   2   0   9   -0.01    0.07
   3   0   9    0.09    0.08
   3   0   9    0.00    0.07
  -3   0  -9    0.01    0.07
   3   0   9    0.04    0.07
   4   0   9    0.03    0.09
   4   0   9   -0.05    0.05
   4   0   9   -0.13    0.07
   4   0   9   -0.07    0.08
  -4   0  -9   -0.22    0.07
   5   0   9   -0.03    0.09
   5   0   9   -0.12    0.07
   5   0   9    0.09    0.11
   5   0   9    0.02    0.10
   6   0   9    0.07    0.11
   6   0   9    0.25    0.13
  -7   0  -9    0.33    0.22
  -8   0  -9   -0.01    0.19
  -9   0  -9   -0.06    0.21
 -10   0  -9    0.06    0.22
 -11   0  -9    0.05    0.24
  12   0   9   -0.15    0.24
 -12   0  -9   -0.21    0.24
 -13   0  -9    0.20    0.28
  13   0   9    0.04    0.27
 -13  -1   9    0.32    0.31
 -13   1   9    0.42    0.23
 -12  -1   9   -0.07    0.25
 -12   1   9    0.06    0.20
 -11  -1   9    2.44    0.37
 -11   1   9    2.51    0.35
 -10  -1   9    0.61    0.23
 -10   1   9    0.66    0.22
  -9  -1   9    4.23    0.51
  -9   1   9    4.48    0.44
   9   1  -9    4.04    0.35
   8  -1  -9    6.30    0.40
  -8  -1   9    6.41    0.54
   8   1  -9    5.54    0.38
  -8   1   9    5.83    0.48
  -8   1   9    5.14    0.35
  -7  -1   9    2.46    0.29
   7  -1  -9    2.94    0.28
   7  -1  -9    3.30    0.24
   7   1  -9    3.38    0.29
  -7   1   9    2.87    0.29
  -7   1   9    3.57    0.26
  -7   1   9    2.53    0.28
   6  -1  -9   47.31    1.60
  -6  -1   9   47.93    1.86
   6  -1  -9   46.62    1.43
  -6   1   9   48.85    1.83
  -6   1   9   46.98    1.33
  -6   1   9   45.05    1.43
   6   1  -9   46.32    1.58
  -6   1   9   47.14    1.41
  -5  -1   9    3.04    0.20
   5  -1  -9    3.21    0.25
   5  -1  -9    2.91    0.19
  -5  -1   9    3.01    0.33
  -5   1   9    3.03    0.22
  -5   1   9    3.26    0.22
   5   1  -9    2.87    0.24
  -5   1   9    2.96    0.30
  -5   1   9    3.02    0.22
   4  -1  -9   37.14    1.27
   4  -1  -9   38.99    1.15
  -4  -1   9   37.60    1.10
  -4  -1   9   36.72    1.46
  -4   1   9   36.64    1.44
  -4   1   9   37.07    1.14
  -4   1   9   37.34    1.13
   4   1  -9   38.23    1.27
   4   1  -9   38.17    1.09
   3  -1  -9   12.05    0.49
  -3  -1   9   11.81    0.38
  -3  -1   9   11.85    0.42
   3  -1  -9   11.91    0.43
  -3  -1   9   11.45    0.56
   3   1  -9   12.48    0.39
   3   1  -9   11.85    0.49
  -3   1   9   11.31    0.42
  -3   1   9   11.44    0.44
   3   1  -9   11.91    0.38
  -3   1   9   11.98    0.54
  -2  -1   9   15.98    0.48
   2  -1  -9   16.24    0.53
   2  -1  -9   16.02    0.58
  -2  -1   9   15.19    0.51
  -2  -1   9   13.86    0.67
  -2   1   9   15.24    0.53
   2   1  -9   14.90    0.58
  -2   1   9   14.34    0.65
   2   1  -9   16.31    0.49
  -2   1   9   15.44    0.52
   1  -1  -9   10.52    0.41
   1  -1  -9   10.76    0.38
  -1  -1   9    8.87    0.48
  -1  -1   9    9.47    0.37
  -1  -1   9   10.18    0.35
  -1   1   9   10.49    0.38
   1   1  -9   10.69    0.36
  -1   1   9    9.88    0.38
   1   1  -9    9.87    0.42
   0  -1  -9    6.78    0.29
   0  -1   9    6.23    0.28
   0  -1   9    6.86    0.26
   0  -1   9    6.10    0.36
   0   1  -9    5.81    0.26
   0   1   9    6.45    0.27
   0   1  -9    6.60    0.30
   0   1   9    6.75    0.28
   1  -1   9    0.92    0.11
   1  -1   9    0.95    0.12
  -1  -1  -9    1.05    0.11
  -1   1  -9    0.85    0.12
   1   1   9    0.94    0.12
  -1   1  -9    0.86    0.11
   1   1   9    0.93    0.11
  -2  -1  -9   -0.09    0.05
   2  -1   9    0.04    0.06
   2  -1   9   -0.03    0.06
   2   1   9   -0.09    0.04
   2   1   9   -0.09    0.06
   2   1   9   -0.06    0.06
   2   1   9   -0.11    0.06
  -2   1  -9   -0.12    0.06
   3  -1   9    7.11    0.33
   3  -1   9    7.62    0.33
  -3  -1  -9    7.61    0.29
   3   1   9    7.75    0.30
  -3   1  -9    7.71    0.31
   3   1   9    7.27    0.33
  -3   1  -9    7.91    0.34
   3   1   9    7.40    0.32
   3   1   9    7.32    0.34
   4  -1   9    6.18    0.30
   4  -1   9    6.02    0.31
   4  -1   9    6.36    0.30
   4   1   9    6.02    0.28
   4   1   9    5.68    0.31
  -4   1  -9    5.98    0.30
   4   1   9    5.66    0.30
  -4   1  -9    6.32    0.28
   5  -1   9   12.48    0.54
   5  -1   9   13.61    0.53
   5  -1   9   14.01    0.52
  -5   1  -9   13.81    0.54
   5   1   9   13.71    0.55
   5   1   9   13.47    0.49
  -5   1  -9   14.02    0.68
  -5   1  -9   13.50    0.49
   5   1   9   12.97    0.54
   6  -1   9    1.44    0.20
  -6   1  -9    1.31    0.18
   6   1   9    1.35    0.19
   6   1   9    1.63    0.23
   7  -1   9   12.82    0.54
  -7   1  -9   14.32    0.74
   7   1   9   12.42    0.59
   8   1   9    1.00    0.24
  -8   1  -9    0.57    0.22
   9   1   9    6.53    0.46
  -9   1  -9    6.51    0.53
 -10   1  -9   -0.04    0.21
  10   1   9    0.09    0.21
  11   1   9    0.83    0.29
 -11   1  -9    0.45    0.26
  12   1   9    0.11    0.25
 -12   1  -9   -0.13    0.24
 -13  -1  -9    0.36    0.29
  13   1   9   -0.06    0.26
 -13   1  -9   -0.05    0.25
 -13   2   9    0.09    0.18
 -12   2   9   -0.03    0.18
 -11   2   9    0.19    0.21
 -10   2   9    0.27    0.18
 -10   2   9    0.11    0.15
  -9   2   9    0.37    0.16
  -9   2   9    0.38    0.15
  -8   2   9    0.41    0.15
  -8   2   9    0.61    0.16
   8   2  -9    0.38    0.18
  -8   2   9    0.47    0.15
   7  -2  -9    1.78    0.21
   7  -2  -9    1.63    0.24
  -7   2   9    1.77    0.23
  -7   2   9    1.67    0.22
  -7   2   9    1.41    0.19
  -7   2   9    1.04    0.20
   7   2  -9    1.68    0.23
   6  -2  -9    6.89    0.35
   6  -2  -9    7.11    0.41
  -6   2   9    6.24    0.35
  -6   2   9    7.18    0.43
  -6   2   9    6.49    0.37
   6   2  -9    6.94    0.39
  -6   2   9    6.78    0.36
   5  -2  -9    1.55    0.17
   5  -2  -9    1.93    0.22
  -5   2   9    1.76    0.23
   5   2  -9    1.78    0.21
  -5   2   9    1.90    0.20
  -5   2   9    1.93    0.17
  -5   2   9    2.42    0.23
   4  -2  -9    4.07    0.24
   4  -2  -9    4.14    0.28
  -4  -2   9    3.85    0.22
  -4   2   9    3.90    0.26
  -4   2   9    4.38    0.28
  -4   2   9    3.98    0.25
  -4   2   9    4.41    0.24
   4   2  -9    4.44    0.28
  -3  -2   9    8.84    0.34
   3  -2  -9    9.58    0.42
   3  -2  -9    8.89    0.38
  -3   2   9    8.65    0.38
  -3   2   9    8.26    0.37
   3   2  -9    9.39    0.42
  -3   2   9    8.48    0.37
   2  -2  -9    3.05    0.21
   2  -2  -9    2.56    0.19
  -2  -2   9    2.52    0.18
  -2   2   9    2.80    0.20
   2   2  -9    3.20    0.23
  -2   2   9    2.70    0.18
   2   2  -9    2.76    0.13
  -2   2   9    2.44    0.18
  -1  -2   9   20.37    0.67
   1  -2  -9   22.06    0.75
  -1  -2   9   20.97    0.65
   1   2  -9   22.09    0.66
  -1   2   9   20.48    0.69
   1   2  -9   21.29    0.77
  -1   2   9   21.39    0.69
  -1   2   9   21.15    0.71
   0  -2   9    0.09    0.06
   0  -2   9    0.03    0.08
   0  -2  -9    0.06    0.08
   0   2  -9    0.10    0.06
   0   2   9    0.19    0.09
   0   2   9    0.13    0.07
   0   2   9    0.18    0.07
   0   2  -9    0.13    0.09
   1  -2   9   12.44    0.45
   1  -2   9   11.73    0.45
  -1  -2  -9   12.89    0.45
   1   2   9   12.49    0.45
   1   2   9   12.19    0.47
  -1   2  -9   12.52    0.50
  -1   2  -9   12.05    0.40
   1   2   9   12.33    0.45
  -1   2  -9   12.34    0.45
   2  -2   9   12.89    0.48
  -2  -2  -9   13.27    0.45
   2  -2   9   12.56    0.47
  -2   2  -9   12.39    0.43
   2   2   9   13.14    0.46
  -2   2  -9   12.98    0.53
   2   2   9   12.42    0.49
   2   2   9   13.48    0.47
   2   2   9   12.80    0.48
   3  -2   9    1.14    0.15
   3  -2   9    1.20    0.15
   3   2   9    1.25    0.15
   3   2   9    1.57    0.17
   3   2   9    1.16    0.13
  -3   2  -9    1.06    0.13
  -3   2  -9    1.18    0.16
  -3   2  -9    1.29    0.16
   4  -2   9    1.04    0.15
   4  -2   9    0.97    0.15
   4  -2   9    0.76    0.15
   4   2   9    0.85    0.12
  -4   2  -9    0.84    0.15
   4   2   9    0.82    0.15
  -4   2  -9    0.81    0.12
   4   2   9    0.81    0.13
  -4   2  -9    0.94    0.15
   5  -2   9   11.50    0.49
   5  -2   9   10.69    0.48
   5  -2   9   11.68    0.47
   5   2   9    9.71    0.46
  -5   2  -9   10.64    0.43
   5   2   9   10.79    0.49
  -5   2  -9   11.92    0.57
  -5   2  -9   10.66    0.50
   6  -2   9    4.00    0.31
   6  -2   9    3.88    0.28
   6   2   9    4.41    0.32
   6   2   9    3.60    0.28
  -6   2  -9    4.01    0.31
  -6   2  -9    4.95    0.31
   7  -2   9    0.43    0.15
  -7   2  -9    0.53    0.16
  -7   2  -9    0.76    0.19
   7   2   9    0.63    0.19
   8  -2   9    3.80    0.31
  -8   2  -9    3.15    0.29
   8   2   9    3.33    0.34
  -8   2  -9    3.02    0.40
  -9   2  -9    0.02    0.18
   9   2   9    0.10    0.19
  10   2   9    0.64    0.25
 -10   2  -9    0.73    0.24
  11   2   9    0.11    0.23
 -11   2  -9   -0.02    0.21
 -12   2  -9   -0.13    0.21
  12   2   9   -0.14    0.23
  13   2   9    0.08    0.27
 -12   3   9    0.69    0.23
 -11   3   9   -0.08    0.16
 -10   3   9    0.55    0.18
  -9   3   9    0.20    0.15
  -9   3   9    0.17    0.16
  -8   3   9    1.90    0.23
  -8   3   9    2.34    0.31
  -8   3   9    2.54    0.30
  -7   3   9    0.64    0.18
   7   3  -9    0.33    0.16
  -7   3   9    0.58    0.16
  -7   3   9    0.51    0.13
   6  -3  -9    0.49    0.17
  -6   3   9    0.46    0.11
  -6   3   9    0.47    0.14
  -6   3   9    0.68    0.16
   6   3  -9    0.35    0.15
   5  -3  -9    5.59    0.37
   5  -3  -9    6.09    0.33
  -5   3   9    6.00    0.35
  -5   3   9    6.20    0.34
   5   3  -9    5.87    0.36
  -5   3   9    5.95    0.30
   4  -3  -9    5.02    0.29
  -4   3   9    5.24    0.26
  -4   3   9    5.04    0.31
  -4   3   9    4.78    0.30
   4   3  -9    5.37    0.33
  -3  -3   9   40.52    1.23
   3  -3  -9   41.62    1.33
   3  -3  -9   42.29    1.43
   3   3  -9   45.22    1.44
  -3   3   9   42.42    1.31
  -3   3   9   42.38    1.32
  -3   3   9   42.39    1.30
   2  -3  -9   11.64    0.48
  -2  -3   9   12.25    0.44
   2  -3  -9   12.28    0.52
  -2   3   9   11.62    0.47
  -2   3   9   11.70    0.47
  -2   3   9   12.04    0.48
   2   3  -9   12.64    0.52
  -1  -3   9    2.61    0.20
   1  -3  -9    2.68    0.20
  -1  -3   9    2.92    0.15
   1  -3  -9    3.15    0.22
  -1   3   9    2.67    0.20
  -1   3   9    2.75    0.22
  -1   3   9    2.65    0.21
   1   3  -9    2.96    0.23
   1   3  -9    2.77    0.16
   0  -3   9   16.67    0.58
   0  -3  -9   17.49    0.63
   0  -3   9   17.24    0.57
   0   3   9   16.84    0.59
   0   3  -9   16.94    0.66
   0   3  -9   18.40    0.58
   0   3   9   16.29    0.60
   0   3   9   17.00    0.62
   1  -3   9    0.19    0.09
  -1  -3  -9   -0.06    0.09
   1  -3   9    0.18    0.10
   1   3   9    0.11    0.10
  -1   3  -9    0.13    0.10
   1   3   9    0.14    0.08
   1   3   9    0.12    0.09
   2  -3   9    4.33    0.24
   2  -3   9    4.51    0.26
   2   3   9    4.20    0.26
   2   3   9    4.30    0.25
   2   3   9    4.46    0.26
  -2   3  -9    4.31    0.28
  -2   3  -9    4.71    0.26
  -2   3  -9    4.02    0.22
   3  -3   9    1.02    0.15
   3  -3   9    0.95    0.15
   3  -3   9    0.64    0.13
  -3   3  -9    0.86    0.11
   3   3   9    0.76    0.13
   3   3   9    0.89    0.15
  -3   3  -9    0.67    0.14
   3   3   9    0.83    0.12
  -3   3  -9    0.44    0.14
   4  -3   9    0.17    0.11
   4  -3   9    0.01    0.09
   4  -3   9   -0.04    0.10
  -4   3  -9   -0.13    0.11
   4   3   9   -0.01    0.09
  -4   3  -9    0.08    0.09
  -4   3  -9    0.16    0.13
   4   3   9    0.14    0.11
   5  -3   9    0.08    0.12
   5  -3   9   -0.06    0.09
   5   3   9   -0.16    0.11
  -5   3  -9   -0.04    0.09
  -5   3  -9   -0.16    0.11
  -5   3  -9   -0.32    0.12
  -5   3  -9    0.02    0.10
   5   3   9   -0.06    0.11
   6  -3   9    0.14    0.12
   6  -3   9   -0.05    0.15
  -6   3  -9   -0.20    0.17
   6   3   9    0.15    0.15
  -6   3  -9    0.00    0.16
  -6   3  -9    0.26    0.13
   7  -3   9    0.24    0.13
   7  -3   9    0.34    0.17
  -7   3  -9    0.12    0.17
  -7   3  -9    0.29    0.16
  -7   3  -9    0.17    0.14
   7   3   9    0.67    0.20
  -7   3  -9    0.53    0.19
   8  -3   9    1.00    0.22
  -8   3  -9    0.99    0.20
  -8   3  -9    1.03    0.21
   8   3   9    1.36    0.26
  -8   3  -9    0.90    0.21
   9  -3   9    2.23    0.29
   9   3   9    2.55    0.34
  -9   3  -9    2.60    0.27
  -9   3  -9    2.65    0.34
  -9   3  -9    1.94    0.27
  10   3   9   -0.11    0.19
 -10   3  -9    0.00    0.16
 -10   3  -9   -0.18    0.16
  11   3   9    2.05    0.36
  12   3   9    0.09    0.25
 -13   4   9    0.15    0.20
 -12   4   9    0.44    0.21
 -11   4   9   -0.16    0.16
 -10   4   9    8.14    0.47
 -10   4   9    7.39    0.48
  -9   4   9    2.68    0.27
  -9   4   9    2.78    0.34
  -8   4   9   13.17    0.64
  -8   4   9   12.09    0.60
  -8   4   9   13.33    0.55
  -7   4   9   27.49    0.97
  -7   4   9   27.51    0.88
  -7   4   9   27.28    1.00
  -6   4   9    1.57    0.23
  -6   4   9    0.93    0.19
   6   4  -9    0.96    0.18
  -6   4   9    1.24    0.16
   5  -4  -9   23.07    0.93
  -5   4   9   23.58    0.86
  -5   4   9   23.86    0.73
   5   4  -9   23.52    0.91
  -5   4   9   23.93    0.85
   4  -4  -9    4.98    0.35
  -4   4   9    5.14    0.26
  -4   4   9    4.78    0.33
  -4   4   9    5.29    0.34
   4   4  -9    5.08    0.33
  -3  -4   9    4.53    0.26
   3  -4  -9    4.33    0.28
   3  -4  -9    4.39    0.31
  -3   4   9    4.39    0.31
  -3   4   9    4.41    0.23
   3   4  -9    4.52    0.31
  -3   4   9    4.38    0.30
   2  -4  -9    5.17    0.32
  -2  -4   9    5.10    0.28
   2  -4  -9    5.23    0.30
  -2   4   9    5.10    0.29
  -2   4   9    5.29    0.23
  -2   4   9    5.39    0.31
   2   4  -9    5.29    0.33
  -2   4   9    5.60    0.31
   1  -4  -9    4.06    0.27
   1  -4  -9    4.46    0.28
  -1  -4   9    4.12    0.26
   1   4  -9    4.17    0.28
  -1   4   9    4.21    0.28
  -1   4   9    4.40    0.28
  -1   4   9    4.36    0.27
   0  -4   9    6.21    0.29
   0  -4   9    5.76    0.32
   0  -4  -9    6.67    0.33
   0  -4  -9    6.25    0.33
   0   4   9    6.58    0.33
   0   4   9    6.59    0.33
   0   4  -9    6.79    0.38
   0   4   9    6.42    0.33
   1  -4   9   15.33    0.56
   1  -4   9   15.13    0.57
  -1   4  -9   14.92    0.64
   1   4   9   16.07    0.57
   1   4   9   14.74    0.58
   1   4   9   15.33    0.59
  -1   4  -9   16.10    0.59
   2  -4   9    2.99    0.25
   2  -4   9    2.80    0.26
   2  -4   9    2.90    0.22
   2   4   9    3.91    0.27
  -2   4  -9    3.30    0.27
   2   4   9    3.33    0.24
  -2   4  -9    3.37    0.20
   2   4   9    3.09    0.24
  -2   4  -9    2.89    0.26
   3  -4   9    2.65    0.22
   3  -4   9    2.73    0.24
   3  -4   9    2.99    0.25
   3   4   9    2.70    0.22
   3   4   9    2.61    0.23
  -3   4  -9    2.22    0.24
  -3   4  -9    2.82    0.20
  -3   4  -9    2.27    0.25
   4  -4   9    5.45    0.34
   4  -4   9    5.12    0.35
  -4   4  -9    4.72    0.35
  -4   4  -9    5.53    0.28
   4   4   9    5.38    0.34
   4   4   9    5.06    0.31
  -4   4  -9    5.54    0.34
   5  -4   9    0.12    0.13
   5  -4   9    0.28    0.15
  -5   4  -9   -0.09    0.15
  -5   4  -9    0.12    0.15
  -5   4  -9    0.15    0.11
   5   4   9   -0.03    0.14
   6  -4   9    0.82    0.21
   6  -4   9    0.60    0.17
   6   4   9    0.64    0.20
  -6   4  -9    0.28    0.18
  -6   4  -9    0.55    0.20
  -6   4  -9    0.88    0.16
   7  -4   9   -0.04    0.16
  -7   4  -9   -0.07    0.13
   7   4   9    0.24    0.18
  -7   4  -9    0.12    0.18
   8  -4   9    0.77    0.22
  -8   4  -9    0.50    0.20
  -8   4  -9    0.56    0.17
   8   4   9    0.49    0.21
   9  -4   9   -0.11    0.17
  -9   4  -9    0.05    0.15
  -9   4  -9    0.15    0.19
   9   4   9    0.03    0.19
  10  -4   9    0.77    0.24
 -10   4  -9    1.13    0.27
 -10   4  -9    0.54    0.19
  10   4   9    0.59    0.25
 -11   4  -9    0.42    0.20
  11   4   9    0.96    0.28
  12   4   9    0.06    0.24
 -12   4  -9   -0.03    0.18
 -12   5   9    0.00    0.17
 -11   5   9    0.44    0.24
 -11   5   9    0.25    0.18
 -10   5   9    0.11    0.21
 -10   5   9   -0.01    0.15
  -9   5   9    0.05    0.14
  -9   5   9    0.15    0.19
  -9   5   9   -0.10    0.20
  -8   5   9    0.45    0.15
  -8   5   9    0.31    0.22
  -8   5   9    0.62    0.22
  -7   5   9    0.02    0.15
  -7   5   9    0.30    0.19
  -7   5   9    0.06    0.11
  -6   5   9    3.68    0.26
  -6   5   9    3.60    0.34
  -6   5   9    3.16    0.32
  -5   5   9    0.02    0.07
  -5   5   9   -0.13    0.11
   5   5  -9   -0.11    0.12
  -5   5   9   -0.03    0.13
   4  -5  -9    1.59    0.23
   4   5  -9    1.36    0.21
  -4   5   9    1.61    0.16
  -4   5   9    1.21    0.21
  -4   5   9    1.96    0.26
   3  -5  -9    1.00    0.20
  -3   5   9    1.00    0.10
  -3   5   9    1.15    0.19
  -3   5   9    0.96    0.19
   3   5  -9    0.95    0.18
  -2  -5   9    0.03    0.11
   2  -5  -9   -0.30    0.12
  -2   5   9   -0.02    0.12
  -2   5   9   -0.09    0.13
  -2   5   9   -0.03    0.06
   2   5  -9   -0.05    0.12
   1  -5  -9    0.20    0.14
  -1  -5   9    0.41    0.13
   1   5  -9    0.12    0.14
  -1   5   9    0.33    0.14
  -1   5   9    0.24    0.13
   0  -5   9    1.43    0.20
   0   5  -9    1.26    0.19
   0   5   9    1.11    0.19
   0   5   9    1.39    0.19
   0   5  -9    0.97    0.20
   1  -5   9    5.10    0.34
   1  -5   9    4.45    0.34
  -1   5  -9    5.33    0.35
   1   5   9    5.47    0.33
  -1   5  -9    4.79    0.35
   1   5   9    6.27    0.36
   2  -5   9    1.97    0.24
   2  -5   9    1.37    0.19
   2  -5   9    1.22    0.20
   2   5   9    1.98    0.24
   2   5   9    1.58    0.19
  -2   5  -9    1.66    0.22
  -2   5  -9    1.33    0.22
   3  -5   9    6.94    0.43
   3  -5   9    7.55    0.40
   3   5   9    7.27    0.41
  -3   5  -9    8.24    0.41
  -3   5  -9    6.73    0.43
  -3   5  -9    6.94    0.30
   4  -5   9    0.40    0.17
  -4   5  -9    0.13    0.15
  -4   5  -9    0.12    0.10
   4   5   9    0.28    0.15
   5  -5   9    2.24    0.29
  -5   5  -9    2.11    0.19
   5   5   9    2.07    0.28
  -5   5  -9    2.07    0.27
   6  -5   9    0.75    0.22
  -6   5  -9    0.41    0.21
  -6   5  -9    0.62    0.15
   6   5   9    0.90    0.22
   7  -5   9    1.51    0.27
   7   5   9    1.51    0.27
  -7   5  -9    1.08    0.19
  -7   5  -9    1.31    0.26
   8  -5   9    0.35    0.21
   8   5   9    0.48    0.22
  -8   5  -9    0.08    0.15
  -8   5  -9    0.29    0.21
   9  -5   9   -0.02    0.19
  -9   5  -9    0.01    0.15
  -9   5  -9    0.35    0.22
   9   5   9    0.37    0.21
  10  -5   9    0.01    0.21
 -10   5  -9    0.13    0.23
 -10   5  -9    0.23    0.17
  10   5   9    0.17    0.23
  11  -5   9    0.07    0.22
 -11   5  -9   -0.19    0.16
  11   5   9    0.20    0.24
 -11   6   9    0.04    0.16
 -11   6   9    0.02    0.23
 -10   6   9   -0.07    0.16
 -10   6   9    0.03    0.22
  -9   6   9    0.21    0.16
  -9   6   9    0.13    0.23
  -9   6   9    0.18    0.25
  -8   6   9    0.30    0.24
  -8   6   9    0.71    0.24
  -8   6   9    0.16    0.15
  -7   6   9    0.68    0.24
  -7   6   9    0.91    0.26
  -7   6   9    0.72    0.16
  -6   6   9    1.93    0.29
  -6   6   9    1.56    0.27
  -6   6   9    1.24    0.16
  -5   6   9    0.84    0.21
  -5   6   9    0.85    0.23
  -5   6   9    0.76    0.12
   4   6  -9    1.43    0.24
  -4   6   9    2.49    0.30
  -4   6   9    2.37    0.28
   3  -6  -9    5.78    0.39
   3   6  -9    5.05    0.39
  -3   6   9    5.69    0.41
  -3   6   9    5.89    0.38
   2  -6  -9    0.14    0.14
   2   6  -9    0.22    0.16
  -2   6   9   -0.01    0.14
  -2   6   9    0.02    0.15
  -1  -6   9    4.83    0.31
  -1   6   9    5.21    0.36
  -1   6   9    5.45    0.36
   0  -6   9    0.41    0.16
   0   6   9    0.41    0.15
   0   6   9    0.40    0.18
   0   6  -9    0.47    0.16
   1  -6   9    5.33    0.35
   1   6   9    5.40    0.35
   1   6   9    4.95    0.36
  -1   6  -9    5.41    0.35
   2  -6   9    0.60    0.18
  -2   6  -9    0.55    0.18
   2   6   9    0.47    0.17
   3  -6   9   -0.05    0.16
   3   6   9    0.19    0.15
  -3   6  -9   -0.10    0.15
   4  -6   9    0.21    0.18
   4   6   9    0.05    0.16
  -4   6  -9    0.06    0.16
   5  -6   9    1.37    0.26
  -5   6  -9    1.05    0.15
   5   6   9    1.21    0.25
  -5   6  -9    0.95    0.22
   6  -6   9    1.70    0.30
   6   6   9    1.46    0.27
  -6   6  -9    1.41    0.18
  -6   6  -9    1.31    0.28
   7  -6   9    0.09    0.21
  -7   6  -9    0.00    0.22
  -7   6  -9    0.13    0.13
   7   6   9    0.21    0.20
   8  -6   9    1.46    0.29
  -8   6  -9    1.28    0.20
  -8   6  -9    1.05    0.27
   8   6   9    1.15    0.27
   9  -6   9   -0.11    0.19
   9   6   9    0.07    0.21
  -9   6  -9    0.08    0.16
  -9   6  -9   -0.11    0.20
  10  -6   9    0.20    0.23
  10   6   9    0.12    0.24
 -10   6  -9    0.35    0.18
 -10   6  -9    0.32    0.24
 -10   7   9    0.06    0.24
 -10   7   9    0.06    0.13
  -9   7   9    0.01    0.24
  -9   7   9    0.05    0.13
  -9   7   9    0.25    0.23
  -8   7   9    0.02    0.23
  -8   7   9    0.04    0.11
  -8   7   9   -0.06    0.21
  -7   7   9    0.16    0.21
  -7   7   9    0.00    0.21
  -6   7   9    0.08    0.19
  -6   7   9   -0.29    0.18
  -5   7   9    0.58    0.21
  -5   7   9    0.56    0.22
  -4   7   9    0.10    0.18
  -4   7   9    0.00    0.18
  -3   7   9    4.24    0.39
  -3   7   9    3.74    0.37
  -2   7   9    0.09    0.17
  -2   7   9    0.09    0.18
  -1   7   9    4.33    0.37
  -1   7   9    3.87    0.36
   0  -7   9    0.71    0.20
   0   7   9    0.72    0.22
   0   7  -9    0.30    0.19
   0   7   9    0.27    0.17
   1  -7   9    2.85    0.32
   1   7   9    2.59    0.32
  -1   7  -9    2.19    0.28
   2  -7   9    1.82    0.28
  -2   7  -9    1.09    0.24
   2   7   9    1.57    0.27
   3  -7   9    0.27    0.19
   3   7   9    0.26    0.19
  -3   7  -9    0.56    0.21
   4  -7   9    1.25    0.26
  -4   7  -9    1.06    0.25
   4   7   9    0.58    0.21
   5  -7   9   -0.16    0.19
  -5   7  -9    0.13    0.20
   5   7   9    0.13    0.19
   6  -7   9    0.37    0.23
  -6   7  -9    0.40    0.23
   6   7   9    0.28    0.21
  -6   7  -9    0.01    0.12
   7  -7   9    0.17    0.22
   7   7   9   -0.23    0.19
  -7   7  -9    0.31    0.24
  -7   7  -9   -0.12    0.12
   8  -7   9   -0.26    0.20
   8   7   9    0.03    0.21
  -8   7  -9   -0.17    0.13
  -8   7  -9   -0.16    0.21
   9  -7   9    0.11    0.23
  -9   7  -9    0.00    0.21
   9   7   9    0.06    0.23
  -9   7  -9    0.09    0.15
  -8   8   9    0.43    0.26
  -8   8   9    0.80    0.31
  -7   8   9    0.30    0.25
  -7   8   9    0.52    0.23
  -6   8   9    0.08    0.20
  -6   8   9    0.07    0.21
  -5   8   9    0.45    0.21
  -5   8   9    0.60    0.24
  -4   8   9    0.15    0.21
  -4   8   9    0.11    0.20
  -3   8   9    0.07    0.19
  -3   8   9    0.27    0.20
  -2   8   9    0.89    0.24
  -2   8   9    0.80    0.24
  -1   8   9    1.02    0.25
  -1   8   9    0.34    0.20
   0   8   9    0.30    0.20
   1  -8   9    0.51    0.21
   1   8   9    0.42    0.21
  -1   8  -9    0.36    0.19
   2  -8   9    0.19    0.19
  -2   8  -9    0.29    0.19
   2   8   9    0.16    0.20
   3  -8   9   -0.02    0.18
   3   8   9   -0.07    0.18
  -3   8  -9    0.04    0.18
   4  -8   9    0.08    0.20
  -4   8  -9   -0.01    0.19
   4   8   9   -0.10    0.19
   5  -8   9    0.08    0.22
  -5   8  -9    0.11    0.21
   5   8   9    0.01    0.21
   6  -8   9    0.19    0.23
   6   8   9    0.38    0.23
  -6   8  -9   -0.14    0.21
   7  -8   9   -0.14    0.22
   7   8   9    0.28    0.23
  -7   8  -9   -0.11    0.23
   8  -8   9    0.14    0.24
  -8   8  -9    0.17    0.24
  -6   9   9    0.02    0.22
  -6   9   9   -0.19    0.22
  -5   9   9    0.00    0.22
  -5   9   9    0.24    0.24
  -4   9   9    0.27    0.23
  -4   9   9    0.01    0.21
  -3   9   9    0.25    0.24
  -3   9   9    0.11    0.22
  -2   9   9   -0.03    0.20
  -2   9   9    0.30    0.24
  -1   9   9    0.72    0.26
   0   9   9    0.17    0.22
   1   9   9    0.22    0.21
   2  -9   9    0.11    0.22
  -2   9  -9    0.24    0.22
   2   9   9    0.02    0.20
   3  -9   9    0.09    0.22
   3   9   9    0.25    0.23
  -3   9  -9   -0.19    0.20
   4  -9   9    0.00    0.22
  -4   9  -9    0.22    0.21
   5  -9   9    0.05    0.23
  -5   9  -9    0.23    0.23
   6  -9   9    0.15    0.24
  -6   9  -9    0.38    0.25
  -2  10   9    0.10    0.24
  -1  10   9   -0.10    0.23
   0  10   9    0.53    0.27
 -13   0  10    0.01    0.27
 -12   0  10    0.85    0.31
 -11   0  10    0.01    0.23
 -10   0  10    1.90    0.32
  -9   0  10    0.25    0.19
   8   0 -10    0.04    0.15
  -8   0  10   -0.09    0.13
  -7   0  10    6.01    0.52
   7   0 -10    7.47    0.42
   6   0 -10    1.63    0.22
  -6   0  10    1.80    0.19
  -6   0  10    1.41    0.23
   5   0 -10    2.27    0.16
  -5   0  10    2.11    0.18
   5   0 -10    2.07    0.22
   5   0 -10    2.27    0.16
  -5   0  10    2.04    0.30
  -5   0  10    2.16    0.19
   4   0 -10    0.03    0.06
   4   0 -10    0.01    0.09
   4   0 -10    0.08    0.06
  -4   0  10    0.02    0.06
  -4   0  10   -0.03    0.09
   3   0 -10   55.07    1.79
   3   0 -10   55.01    1.61
  -3   0  10   53.67    2.08
  -3   0  10   55.67    1.60
   3   0 -10   58.42    1.61
  -3   0  10   55.97    1.61
  -2   0  10    7.87    0.44
  -2   0  10    8.67    0.34
  -2   0  10    8.61    0.32
   2   0 -10    8.90    0.39
  -1   0  10   19.86    0.86
  -1   0  10   20.58    0.66
   1   0 -10   21.44    0.74
  -1   0  10   19.90    0.66
   1   0 -10   21.68    0.67
   0   0  10   14.14    0.49
   0   0  10   14.14    0.49
   0   0 -10   14.21    0.53
   0   0 -10   14.85    0.50
  -1   0 -10    4.60    0.24
   1   0  10    4.86    0.24
   1   0  10    4.68    0.23
   2   0  10    3.18    0.19
   2   0  10    2.94    0.18
   2   0  10    2.67    0.20
  -2   0 -10    3.18    0.19
   3   0  10   27.56    0.92
   3   0  10   29.03    0.89
   3   0  10   27.75    0.89
  -3   0 -10   28.77    0.94
  -4   0 -10   17.44    0.62
   4   0  10   17.28    0.62
   4   0  10   17.64    0.61
   4   0  10   16.90    0.64
   5   0  10   67.00    1.88
   5   0  10   61.57    1.96
   5   0  10   65.88    1.94
   6   0  10    9.79    0.48
   6   0  10    8.35    0.43
  -6   0 -10   11.89    0.65
   7   0  10   41.26    1.37
  -7   0 -10   42.34    1.73
  -8   0 -10    0.68    0.24
   8   0  10    0.59    0.23
   9   0  10    0.11    0.21
  -9   0 -10    0.27    0.22
 -10   0 -10   -0.14    0.22
  10   0  10   -0.04    0.22
  11   0  10    0.30    0.26
 -11   0 -10    0.50    0.27
  12   0  10    0.96    0.32
 -12   0 -10    0.37    0.28
  13   0  10    0.07    0.28
 -13  -1  10    0.11    0.29
 -13   1  10    0.12    0.21
 -12  -1  10    0.55    0.29
 -12   1  10    0.61    0.24
 -11  -1  10    0.68    0.28
 -11   1  10    0.74    0.26
 -10  -1  10    0.20    0.22
 -10   1  10    0.32    0.20
  -9  -1  10    0.15    0.18
  -9   1  10   -0.09    0.14
   8  -1 -10   15.91    0.72
  -8  -1  10   17.32    0.87
   8   1 -10   14.79    0.70
  -8   1  10   16.63    0.81
  -7  -1  10    6.90    0.56
   7  -1 -10    7.75    0.44
   7   1 -10    8.02    0.44
  -7   1  10    8.10    0.38
  -7   1  10    7.92    0.40
  -7   1  10    7.12    0.53
  -6  -1  10    4.28    0.44
   6  -1 -10    4.20    0.31
   6  -1 -10    4.25    0.25
  -6   1  10    4.36    0.28
  -6   1  10    4.59    0.29
  -6   1  10    4.37    0.30
  -6   1  10    4.15    0.41
  -5  -1  10    8.55    0.36
   5  -1 -10    8.95    0.43
   5  -1 -10    8.37    0.36
  -5  -1  10    8.21    0.52
  -5   1  10    8.66    0.38
   5   1 -10    9.28    0.44
  -5   1  10    8.66    0.37
  -5   1  10    7.91    0.37
  -5   1  10    8.55    0.49
  -4  -1  10   23.85    1.02
   4  -1 -10   24.54    0.79
  -4  -1  10   24.19    0.76
   4  -1 -10   23.30    0.88
   4   1 -10   25.10    0.73
  -4   1  10   24.69    1.00
  -4   1  10   24.03    0.79
  -4   1  10   24.35    0.78
  -4   1  10   24.22    0.79
   4   1 -10   23.32    0.88
   4   1 -10   24.49    0.73
   3  -1 -10    5.32    0.30
  -3  -1  10    5.12    0.36
   3  -1 -10    5.56    0.26
  -3  -1  10    5.42    0.21
  -3  -1  10    4.86    0.26
  -3   1  10    5.38    0.25
   3   1 -10    5.60    0.31
  -3   1  10    5.37    0.26
  -3   1  10    5.32    0.28
   3   1 -10    5.63    0.22
   3   1 -10    5.75    0.22
  -3   1  10    5.42    0.33
   2  -1 -10    0.15    0.09
  -2  -1  10    0.14    0.07
  -2  -1  10    0.06    0.08
  -2  -1  10    0.14    0.05
  -2   1  10    0.20    0.07
  -2   1  10    0.25    0.09
   2   1 -10    0.14    0.05
   2   1 -10    0.20    0.09
  -2   1  10    0.19    0.07
   1  -1 -10   55.45    1.74
  -1  -1  10   53.40    2.05
  -1  -1  10   52.35    1.57
  -1  -1  10   57.30    1.59
  -1   1  10   53.22    1.58
   1   1 -10   56.48    1.76
  -1   1  10   54.85    1.62
   1   1 -10   56.33    1.59
   0  -1  10    1.03    0.14
   0  -1  10    1.45    0.14
   0  -1 -10    1.58    0.15
   0  -1  10    1.36    0.11
   0   1  10    1.46    0.13
   0   1 -10    1.21    0.12
   0   1  10    1.25    0.14
   0   1 -10    1.52    0.15
   1  -1  10   15.42    0.54
  -1  -1 -10   16.50    0.57
   1  -1  10   15.98    0.55
   1   1  10   16.23    0.55
  -1   1 -10   16.49    0.60
   1   1  10   15.99    0.56
   1   1  10   15.46    0.54
  -1   1 -10   15.55    0.50
  -2  -1 -10    2.96    0.17
   2  -1  10    2.70    0.20
   2  -1  10    2.94    0.19
   2   1  10    2.77    0.19
  -2   1 -10    2.79    0.17
   2   1  10    3.09    0.20
  -2   1 -10    3.14    0.20
  -3  -1 -10   -0.06    0.06
   3  -1  10   -0.01    0.07
   3  -1  10   -0.05    0.07
   3  -1  10    0.04    0.08
   3   1  10   -0.01    0.07
   3   1  10   -0.06    0.07
   3   1  10   -0.06    0.09
   3   1  10   -0.09    0.05
  -3   1 -10   -0.02    0.08
  -3   1 -10    0.11    0.08
   4  -1  10   46.32    1.46
   4  -1  10   47.03    1.35
   4  -1  10   43.85    1.40
  -4   1 -10   45.38    1.47
   4   1  10   45.01    1.38
   4   1  10   42.41    1.40
   4   1  10   44.83    1.33
  -4   1 -10   45.15    1.25
   5  -1  10    0.09    0.09
   5  -1  10   -0.06    0.10
   5  -1  10    0.08    0.11
  -5   1 -10   -0.11    0.11
   5   1  10    0.25    0.12
  -5   1 -10    0.02    0.10
   5   1  10    0.13    0.12
  -5   1 -10    0.10    0.17
   5   1  10    0.00    0.10
   6  -1  10   63.74    1.90
  -6   1 -10   67.00    2.49
   6   1  10   63.23    1.97
   7  -1  10   11.07    0.51
   7   1  10   11.69    0.57
  -7   1 -10   12.52    0.70
  -8   1 -10    0.76    0.24
   8   1  10    1.39    0.26
  -9   1 -10    0.34    0.23
   9   1  10    0.53    0.23
  10   1  10    1.24    0.29
 -10   1 -10    0.97    0.28
  11   1  10    2.53    0.39
 -11   1 -10    1.95    0.35
 -12   1 -10    0.12    0.26
  12   1  10    0.66    0.30
 -13  -1 -10   -0.06    0.27
  13  -1  10   -0.04    0.27
  13   1  10    0.14    0.27
 -13   2  10    1.62    0.31
 -12   2  10    0.05    0.17
 -11   2  10    0.35    0.22
 -10   2  10    6.48    0.48
  -9   2  10    3.40    0.38
  -9   2  10    3.39    0.33
   8   2 -10   -0.08    0.14
  -8   2  10    0.07    0.12
  -8   2  10    0.09    0.12
  -8   2  10    0.05    0.11
   7  -2 -10    8.60    0.41
   7  -2 -10    8.47    0.47
  -7   2  10    7.97    0.42
  -7   2  10    8.63    0.43
  -7   2  10    8.88    0.45
  -7   2  10    7.54    0.51
   7   2 -10    8.61    0.47
   6  -2 -10    0.47    0.16
   6  -2 -10    0.29    0.12
  -6   2  10    0.19    0.12
   6   2 -10    0.33    0.15
  -6   2  10    0.25    0.11
  -6   2  10    0.28    0.12
  -6   2  10    0.42    0.13
   5  -2 -10    4.48    0.26
   5  -2 -10    4.33    0.31
  -5   2  10    4.55    0.29
  -5   2  10    4.08    0.29
  -5   2  10    4.36    0.32
   5   2 -10    4.51    0.31
  -5   2  10    4.36    0.27
  -4  -2  10   19.07    0.63
   4  -2 -10   19.31    0.75
   4  -2 -10   19.07    0.68
  -4   2  10   19.79    0.80
  -4   2  10   19.87    0.69
   4   2 -10   19.76    0.76
  -4   2  10   19.47    0.68
  -3  -2  10   21.04    0.69
   3  -2 -10   21.57    0.74
   3  -2 -10   22.40    0.81
   3   2 -10   22.16    0.81
  -3   2  10   21.14    0.73
  -3   2  10   21.78    0.73
  -3   2  10   21.49    0.73
   2  -2 -10  124.59    3.77
   2  -2 -10  121.64    3.50
  -2  -2  10  127.05    3.42
  -2  -2  10  121.28    3.38
   2   2 -10  126.45    3.80
   2   2 -10  126.81    3.42
  -2   2  10  118.70    3.46
  -2   2  10  118.29    3.41
  -2   2  10  122.34    3.50
  -1  -2  10   12.85    0.42
   1  -2 -10   13.00    0.50
  -1  -2  10   11.95    0.46
  -1   2  10   13.11    0.48
  -1   2  10   11.54    0.46
  -1   2  10   12.57    0.47
   1   2 -10   12.98    0.53
   1   2 -10   12.91    0.43
   0  -2 -10  100.54    2.96
   0  -2  10   94.39    2.69
   0  -2  10   97.58    2.74
   0   2  10   94.05    2.69
   0   2  10   96.77    2.78
   0   2  10   95.08    2.74
   0   2 -10   95.64    2.74
   0   2 -10   99.23    3.01
   1  -2  10   36.32    1.14
  -1  -2 -10   38.98    1.21
   1  -2  10   37.68    1.15
  -1   2 -10   38.18    1.04
   1   2  10   38.38    1.14
   1   2  10   37.91    1.18
  -1   2 -10   38.20    1.27
   1   2  10   36.76    1.15
  -2  -2 -10   97.66    2.94
   2  -2  10   95.18    2.79
   2  -2  10   98.15    2.73
  -2   2 -10   99.06    3.03
  -2   2 -10   95.04    2.50
   2   2  10   97.35    2.78
   2   2  10   96.55    2.71
   2   2  10  101.67    2.95
   2   2  10   93.29    2.81
   3  -2  10   12.80    0.48
   3  -2  10   12.25    0.49
  -3   2 -10   12.72    0.59
   3   2  10   11.73    0.49
   3   2  10   11.90    0.45
  -3   2 -10   12.35    0.52
   3   2  10   11.57    0.48
  -3   2 -10   12.31    0.43
   4  -2  10    2.00    0.19
   4  -2  10    2.34    0.20
   4  -2  10    2.48    0.22
  -4   2 -10    2.27    0.21
   4   2  10    1.98    0.19
   4   2  10    2.03    0.22
  -4   2 -10    2.51    0.29
   4   2  10    1.98    0.19
  -4   2 -10    2.34    0.20
   5  -2  10    1.10    0.17
   5  -2  10    1.38    0.19
   5  -2  10    1.11    0.18
   5   2  10    0.97    0.17
   5   2  10    1.30    0.21
  -5   2 -10    1.24    0.20
  -5   2 -10    1.39    0.16
  -5   2 -10    1.38    0.20
   6  -2  10   -0.02    0.08
   6  -2  10   -0.03    0.13
   6   2  10   -0.03    0.16
  -6   2 -10    0.01    0.15
  -6   2 -10    0.36    0.13
  -6   2 -10    0.37    0.16
   7  -2  10    5.48    0.37
   7   2  10    5.31    0.39
  -7   2 -10    6.29    0.46
  -7   2 -10    5.70    0.36
   8  -2  10    0.36    0.16
  -8   2 -10    0.23    0.19
   8   2  10    0.49    0.20
  -9   2 -10    0.13    0.19
   9   2  10   -0.12    0.18
  10   2  10   -0.10    0.19
 -10   2 -10   -0.05    0.21
 -11   2 -10    0.25    0.22
  11   2  10    0.64    0.26
  12   2  10    0.33    0.26
 -12   2 -10    0.17    0.24
  13   2  10   -0.19    0.25
 -12   3  10    0.05    0.19
 -11   3  10    0.36    0.18
 -10   3  10    0.43    0.18
  -9   3  10    1.06    0.20
  -9   3  10    1.18    0.24
  -8   3  10    4.38    0.37
  -8   3  10    3.82    0.33
  -8   3  10    3.84    0.32
  -7   3  10    0.02    0.13
   7   3 -10    0.07    0.15
  -7   3  10   -0.10    0.10
  -7   3  10    0.18    0.13
   6  -3 -10    0.46    0.17
  -6   3  10    0.58    0.13
  -6   3  10    0.64    0.16
  -6   3  10    0.67    0.16
   6   3 -10    0.25    0.14
   5  -3 -10   11.94    0.57
   5  -3 -10   12.39    0.52
   5   3 -10   12.21    0.56
  -5   3  10   11.79    0.52
  -5   3  10   12.06    0.53
  -5   3  10   12.75    0.47
   4  -3 -10    1.67    0.22
   4  -3 -10    1.63    0.18
   4   3 -10    1.66    0.22
  -4   3  10    2.15    0.23
  -4   3  10    1.77    0.21
  -4   3  10    1.42    0.14
  -3  -3  10   37.21    1.13
   3  -3 -10   37.20    1.21
   3  -3 -10   38.09    1.31
  -3   3  10   36.34    1.20
  -3   3  10   38.13    1.19
   3   3 -10   39.20    1.31
  -3   3  10   38.09    1.19
   2  -3 -10    0.13    0.11
   2  -3 -10    0.27    0.12
  -2  -3  10    0.32    0.11
   2   3 -10    0.38    0.12
  -2   3  10    0.10    0.09
  -2   3  10    0.03    0.10
  -2   3  10    0.20    0.09
   1  -3 -10    4.20    0.26
  -1  -3  10    4.23    0.19
  -1  -3  10    4.39    0.25
   1  -3 -10    3.95    0.26
   1   3 -10    4.28    0.28
   1   3 -10    4.52    0.20
  -1   3  10    4.12    0.26
  -1   3  10    4.50    0.26
  -1   3  10    4.15    0.25
   0  -3 -10    5.78    0.30
   0  -3  10    5.66    0.29
   0  -3  10    6.01    0.26
   0   3  10    5.61    0.30
   0   3 -10    6.04    0.27
   0   3 -10    5.82    0.32
   0   3  10    5.53    0.29
   0   3  10    5.37    0.30
   1  -3  10   56.11    1.66
  -1  -3 -10   59.95    1.79
   1  -3  10   58.01    1.69
   1   3  10   57.41    1.66
   1   3  10   55.89    1.72
   1   3  10   54.09    1.69
  -1   3 -10   56.88    1.86
   2  -3  10    5.08    0.27
   2  -3  10    5.32    0.29
   2   3  10    4.84    0.28
  -2   3 -10    4.73    0.24
   2   3  10    5.17    0.29
   2   3  10    5.09    0.27
  -2   3 -10    4.70    0.30
   3  -3  10    2.56    0.21
   3  -3  10    2.60    0.22
   3  -3  10    2.71    0.23
   3   3  10    2.32    0.21
  -3   3 -10    2.36    0.19
   3   3  10    2.30    0.20
  -3   3 -10    2.55    0.23
   3   3  10    2.77    0.23
   4  -3  10    0.84    0.15
   4  -3  10    0.71    0.15
   4  -3  10    0.77    0.15
  -4   3 -10    0.85    0.17
   4   3  10    0.83    0.17
   4   3  10    0.63    0.14
  -4   3 -10    0.67    0.12
   5  -3  10   -0.06    0.09
   5  -3  10    0.19    0.13
  -5   3 -10    0.00    0.11
  -5   3 -10   -0.13    0.14
   5   3  10   -0.24    0.10
  -5   3 -10   -0.11    0.13
  -5   3 -10    0.01    0.10
   6  -3  10    9.34    0.49
   6  -3  10    9.22    0.47
  -6   3 -10   10.29    0.44
  -6   3 -10    9.16    0.50
   6   3  10    8.89    0.49
  -6   3 -10    8.80    0.48
  -6   3 -10   10.39    0.51
   7  -3  10    0.74    0.20
   7  -3  10    0.41    0.14
  -7   3 -10    0.26    0.18
  -7   3 -10    0.50    0.16
  -7   3 -10    0.72    0.18
   7   3  10    0.59    0.19
   8  -3  10    0.82    0.20
  -8   3 -10    1.46    0.22
   8   3  10    1.43    0.27
  -8   3 -10    0.89    0.19
   9  -3  10    1.44    0.26
  -9   3 -10    1.46    0.23
  -9   3 -10    1.27    0.24
   9   3  10    1.55    0.30
 -10   3 -10    0.37    0.20
  10   3  10    0.48    0.24
  11   3  10    1.43    0.32
 -11   3 -10    1.21    0.26
  12   3  10   -0.07    0.25
 -12   4  10    0.32    0.21
 -11   4  10    0.87    0.22
 -10   4  10    0.27    0.16
 -10   4  10    0.34    0.20
  -9   4  10    0.38    0.16
  -9   4  10    0.54    0.21
  -9   4  10    0.39    0.21
  -8   4  10    2.28    0.32
  -8   4  10    2.14    0.30
  -8   4  10    1.80    0.23
  -7   4  10    3.27    0.33
  -7   4  10    2.82    0.26
  -7   4  10    3.03    0.33
  -6   4  10    1.04    0.21
  -6   4  10    0.90    0.15
   6   4 -10    0.65    0.17
  -6   4  10    1.02    0.21
   5  -4 -10    0.03    0.15
  -5   4  10    0.43    0.16
  -5   4  10    0.33    0.10
  -5   4  10    0.64    0.16
   5   4 -10    0.47    0.16
   4  -4 -10    0.69    0.18
  -4   4  10    0.75    0.18
   4   4 -10    0.49    0.16
  -4   4  10    0.99    0.18
  -4   4  10    0.65    0.11
   3  -4 -10   18.27    0.75
  -3  -4  10   19.14    0.65
  -3   4  10   18.73    0.71
   3   4 -10   18.13    0.75
  -3   4  10   18.35    0.70
  -3   4  10   18.97    0.58
   2  -4 -10    0.66    0.15
  -2  -4  10    0.58    0.14
   2  -4 -10    0.58    0.16
  -2   4  10    0.76    0.15
  -2   4  10    0.87    0.15
   2   4 -10    0.52    0.15
  -2   4  10    0.60    0.14
   1  -4 -10    1.82    0.21
   1  -4 -10    1.82    0.19
  -1  -4  10    2.14    0.20
  -1   4  10    2.11    0.23
  -1   4  10    1.95    0.21
  -1   4  10    1.69    0.20
   1   4 -10    1.80    0.21
   0  -4 -10    4.09    0.27
   0  -4 -10    4.35    0.27
   0  -4  10    3.91    0.27
   0  -4  10    3.62    0.22
   0   4  10    3.87    0.27
   0   4 -10    3.56    0.29
   0   4  10    3.95    0.26
   0   4  10    4.06    0.27
   1  -4  10    2.18    0.19
   1  -4  10    2.36    0.25
   1   4  10    2.90    0.24
   1   4  10    2.48    0.21
   1   4  10    3.05    0.24
  -1   4 -10    2.47    0.25
   2  -4  10    0.38    0.13
   2  -4  10    0.47    0.15
  -2   4 -10    0.44    0.11
  -2   4 -10    0.44    0.16
   2   4  10    0.39    0.13
  -2   4 -10    0.34    0.14
   2   4  10    0.57    0.14
   2   4  10    0.39    0.13
   3  -4  10    3.23    0.27
   3  -4  10    3.34    0.25
   3  -4  10    3.57    0.28
  -3   4 -10    3.23    0.22
   3   4  10    3.89    0.29
   3   4  10    3.41    0.26
  -3   4 -10    3.62    0.29
  -3   4 -10    3.36    0.29
   4  -4  10    1.22    0.21
   4  -4  10    1.18    0.20
  -4   4 -10    1.24    0.15
  -4   4 -10    1.18    0.22
   4   4  10    1.28    0.21
  -4   4 -10    1.26    0.20
   5  -4  10    3.45    0.32
   5  -4  10    2.85    0.28
  -5   4 -10    3.56    0.32
  -5   4 -10    2.76    0.24
  -5   4 -10    2.81    0.30
   5   4  10    3.48    0.31
   6  -4  10    5.51    0.40
   6   4  10    4.80    0.38
  -6   4 -10    5.12    0.40
  -6   4 -10    5.27    0.32
   7  -4  10    8.02    0.49
  -7   4 -10    7.51    0.47
  -7   4 -10    8.16    0.42
   7   4  10    7.70    0.48
   8  -4  10    3.40    0.36
   8   4  10    2.97    0.35
  -8   4 -10    3.81    0.37
  -8   4 -10    4.06    0.34
   9  -4  10   -0.06    0.17
  -9   4 -10   -0.14    0.19
  -9   4 -10    0.04    0.15
   9   4  10    0.33    0.22
  10  -4  10    0.23    0.20
 -10   4 -10   -0.20    0.15
  10   4  10    0.13    0.22
  11   4  10    0.06    0.23
 -11   4 -10   -0.05    0.17
  12   4  10   -0.10    0.24
 -12   4 -10    0.45    0.21
 -12   5  10   -0.09    0.17
 -11   5  10   -0.03    0.22
 -11   5  10    0.00    0.16
 -10   5  10    0.16    0.16
 -10   5  10    0.02    0.21
  -9   5  10    0.39    0.16
  -9   5  10    0.70    0.23
  -9   5  10    0.54    0.26
  -8   5  10    2.27    0.24
  -8   5  10    2.48    0.35
  -8   5  10    2.56    0.33
  -7   5  10    0.24    0.19
  -7   5  10    0.26    0.12
  -7   5  10    0.51    0.20
  -6   5  10    0.24    0.16
  -6   5  10    0.34    0.17
  -6   5  10    0.01    0.09
  -5   5  10   -0.06    0.13
   5   5 -10    0.05    0.14
  -5   5  10    0.06    0.13
  -5   5  10    0.13    0.09
   4  -5 -10    0.16    0.15
  -4   5  10    0.20    0.14
   4   5 -10    0.27    0.15
  -4   5  10    0.02    0.14
  -4   5  10    0.32    0.09
   3  -5 -10    0.79    0.19
  -3   5  10    0.61    0.17
   3   5 -10    0.61    0.17
  -3   5  10    0.57    0.18
  -3   5  10    0.81    0.10
   2  -5 -10    0.79    0.19
  -2  -5  10    1.03    0.16
  -2   5  10    1.00    0.10
   2   5 -10    1.06    0.19
  -2   5  10    1.45    0.22
  -2   5  10    0.80    0.19
  -1  -5  10    6.18    0.33
   1  -5 -10    5.08    0.35
  -1   5  10    5.04    0.34
  -1   5  10    5.79    0.22
  -1   5  10    5.61    0.36
   1   5 -10    5.10    0.36
   0  -5  10    1.07    0.18
   0   5  10    1.13    0.19
   0   5  10    1.20    0.20
   0   5 -10    1.03    0.21
   1  -5  10    1.29    0.21
   1   5  10    1.32    0.20
  -1   5 -10    0.72    0.19
  -1   5 -10    1.32    0.21
   1   5  10    1.19    0.21
   2  -5  10    3.19    0.30
   2  -5  10    2.37    0.22
   2   5  10    2.80    0.27
  -2   5 -10    2.23    0.27
  -2   5 -10    3.67    0.31
   2   5  10    2.85    0.28
   3  -5  10    4.45    0.34
  -3   5 -10    3.64    0.24
  -3   5 -10    3.84    0.33
   3   5  10    3.94    0.32
   4  -5  10    5.58    0.38
   4   5  10    4.95    0.37
  -4   5 -10    5.59    0.38
  -4   5 -10    5.38    0.28
   5  -5  10    1.18    0.23
  -5   5 -10    0.90    0.21
  -5   5 -10    0.58    0.14
   5   5  10    0.93    0.22
   6  -5  10   16.23    0.69
   6   5  10   14.30    0.68
  -6   5 -10   15.48    0.68
  -6   5 -10   16.16    0.58
   7  -5  10    0.04    0.19
   7   5  10   -0.02    0.18
  -7   5 -10   -0.04    0.20
  -7   5 -10    0.29    0.16
   8  -5  10    0.31    0.21
  -8   5 -10    0.55    0.24
   8   5  10    0.39    0.21
  -8   5 -10    0.08    0.16
   9  -5  10   -0.28    0.17
  -9   5 -10   -0.40    0.13
  -9   5 -10   -0.07    0.21
   9   5  10   -0.14    0.20
  10  -5  10   -0.04    0.21
 -10   5 -10   -0.02    0.22
  10   5  10   -0.04    0.21
 -10   5 -10   -0.07    0.16
  11  -5  10    0.33    0.24
  11   5  10    0.06    0.24
 -11   5 -10    0.34    0.20
 -11   6  10    0.54    0.27
 -11   6  10    0.38    0.18
 -10   6  10    0.62    0.19
 -10   6  10    0.71    0.28
  -9   6  10    0.65    0.25
  -9   6  10    0.47    0.18
  -9   6  10    0.80    0.28
  -8   6  10    5.83    0.36
  -8   6  10    5.43    0.49
  -8   6  10    5.81    0.46
  -7   6  10   10.37    0.44
  -7   6  10   10.14    0.58
  -7   6  10    9.05    0.58
  -6   6  10    0.38    0.20
  -6   6  10    0.40    0.13
  -6   6  10    0.50    0.20
  -5   6  10    6.84    0.46
  -5   6  10    6.76    0.45
  -4   6  10   -0.20    0.14
  -4   6  10    0.16    0.16
  -3   6  10    1.14    0.22
  -3   6  10    1.28    0.23
   2  -6 -10    0.77    0.19
  -2   6  10    0.67    0.20
  -2   6  10    0.60    0.19
  -1  -6  10    0.28    0.15
  -1   6  10    0.56    0.18
  -1   6  10    0.19    0.15
   0  -6  10    0.93    0.19
   0   6  10    0.82    0.19
   0   6  10    1.00    0.22
   1  -6  10    4.12    0.32
   1   6  10    3.45    0.31
   1   6  10    4.02    0.33
  -1   6 -10    3.58    0.32
   2  -6  10    1.25    0.23
   2   6  10    1.29    0.23
  -2   6 -10    1.19    0.23
   3  -6  10    1.64    0.26
  -3   6 -10    1.61    0.25
   3   6  10    1.48    0.25
   4  -6  10    3.47    0.35
  -4   6 -10    3.00    0.33
   4   6  10    2.68    0.32
   5  -6  10    0.04    0.18
  -5   6 -10    0.03    0.11
  -5   6 -10   -0.03    0.17
   5   6  10    0.01    0.17
   6  -6  10    1.15    0.27
  -6   6 -10    0.98    0.25
   6   6  10    1.22    0.26
  -6   6 -10    0.86    0.16
   7  -6  10    0.70    0.25
   7   6  10    0.36    0.21
  -7   6 -10    0.43    0.22
  -7   6 -10    0.44    0.15
   8  -6  10    0.14    0.21
  -8   6 -10    0.14    0.15
   8   6  10    0.53    0.24
  -8   6 -10    0.10    0.23
   9  -6  10   -0.04    0.21
  -9   6 -10    0.04    0.22
  -9   6 -10    0.05    0.16
   9   6  10   -0.08    0.21
  10  -6  10    0.17    0.23
 -10   6 -10   -0.02    0.23
  10   6  10   -0.08    0.21
 -10   6 -10    0.29    0.17
 -10   7  10    0.28    0.26
 -10   7  10    0.00    0.13
  -9   7  10   -0.06    0.21
  -9   7  10   -0.03    0.13
  -9   7  10    0.02    0.23
  -8   7  10    1.06    0.30
  -8   7  10    0.83    0.28
  -8   7  10    0.85    0.16
  -7   7  10    0.11    0.22
  -7   7  10    0.05    0.21
  -6   7  10   -0.18    0.19
  -6   7  10    0.13    0.20
  -5   7  10    0.37    0.21
  -5   7  10    0.14    0.20
  -4   7  10    1.32    0.28
  -4   7  10    1.27    0.28
  -3   7  10    3.84    0.36
  -3   7  10    4.43    0.40
  -2   7  10    0.48    0.21
  -2   7  10    0.40    0.19
  -1   7  10    6.27    0.44
  -1   7  10    5.96    0.42
   0  -7  10    0.42    0.18
   0   7  10    0.54    0.19
   0   7  10    0.60    0.21
   1  -7  10    4.63    0.37
   1   7  10    4.54    0.39
   2  -7  10    3.12    0.34
  -2   7 -10    2.06    0.30
   2   7  10    1.99    0.30
   3  -7  10    0.39    0.20
   3   7  10    0.09    0.19
  -3   7 -10    0.53    0.21
   4  -7  10    1.60    0.28
   4   7  10    0.95    0.24
  -4   7 -10    1.74    0.28
   5  -7  10    0.21    0.20
   5   7  10   -0.07    0.18
  -5   7 -10   -0.22    0.17
   6  -7  10    0.09    0.21
  -6   7 -10    0.04    0.21
   6   7  10    0.36    0.22
   7  -7  10   -0.01    0.19
  -7   7 -10   -0.04    0.13
  -7   7 -10    0.10    0.23
   7   7  10   -0.08    0.19
   8  -7  10    0.03    0.22
  -8   7 -10    0.08    0.23
  -8   7 -10   -0.14    0.14
   8   7  10   -0.14    0.21
   9  -7  10    0.04    0.24
  -9   7 -10   -0.03    0.15
  -9   7 -10    0.34    0.25
   9   7  10   -0.27    0.21
  -8   8  10    0.54    0.28
  -8   8  10    0.68    0.29
  -7   8  10   -0.08    0.20
  -7   8  10    0.55    0.27
  -6   8  10    0.27    0.24
  -6   8  10    0.51    0.24
  -5   8  10    0.12    0.21
  -5   8  10    0.21    0.19
  -4   8  10   -0.20    0.19
  -4   8  10   -0.03    0.18
  -3   8  10    0.42    0.22
  -3   8  10    0.47    0.22
  -2   8  10   -0.23    0.17
  -2   8  10    0.11    0.19
  -1   8  10    0.90    0.25
  -1   8  10    1.64    0.31
   0   8  10    0.22    0.20
   1  -8  10    0.56    0.21
  -1   8 -10    0.60    0.22
   1   8  10    0.43    0.21
   2  -8  10    0.33    0.20
   2   8  10    0.12    0.21
  -2   8 -10    0.47    0.22
   3  -8  10    0.28    0.20
   3   8  10    0.18    0.21
  -3   8 -10   -0.08    0.18
   4  -8  10    0.07    0.20
  -4   8 -10   -0.04    0.20
   4   8  10    0.07    0.20
   5  -8  10   -0.25    0.20
  -5   8 -10    0.14    0.21
   5   8  10    0.43    0.24
   6  -8  10    0.15    0.23
   6   8  10    0.40    0.23
  -6   8 -10    0.18    0.24
   7  -8  10    0.11    0.23
  -7   8 -10   -0.09    0.24
   7   8  10    0.31    0.24
  -6   9  10   -0.08    0.22
  -6   9  10    0.10    0.24
  -5   9  10    0.03    0.23
  -5   9  10   -0.05    0.22
  -4   9  10    0.53    0.25
  -4   9  10    0.58    0.26
  -3   9  10   -0.12    0.20
  -3   9  10   -0.23    0.18
  -2   9  10    1.41    0.32
  -2   9  10    1.07    0.29
  -1   9  10    0.18    0.22
   0   9  10   -0.10    0.20
   1   9  10   -0.03    0.21
   2  -9  10    0.36    0.23
  -2   9 -10   -0.11    0.22
   2   9  10    0.48    0.24
   3  -9  10    0.42    0.25
  -3   9 -10    0.13    0.23
   3   9  10    0.49    0.26
   4  -9  10    0.11    0.23
  -4   9 -10    0.31    0.24
   4   9  10    0.09    0.24
   5  -9  10    1.06    0.31
  -5   9 -10    0.20    0.24
   5   9  10    0.16    0.24
  -1  10  10    0.28    0.26
   0  10  10    0.35    0.27
 -13   0  11    0.13    0.22
 -12   0  11   -0.04    0.25
 -11   0  11    0.06    0.23
 -10   0  11    0.23    0.21
  -9   0  11   -0.11    0.16
  -8   0  11    0.13    0.15
   8   0 -11    0.00    0.15
   7   0 -11    0.02    0.13
   6   0 -11    0.10    0.13
  -6   0  11   -0.10    0.06
   5   0 -11   -0.01    0.07
  -5   0  11    0.03    0.07
   5   0 -11   -0.08    0.11
  -5   0  11    0.08    0.09
  -5   0  11   -0.03    0.12
  -4   0  11   -0.05    0.09
   4   0 -11   -0.04    0.09
  -4   0  11   -0.05    0.04
   4   0 -11    0.06    0.06
  -4   0  11    0.01    0.06
   4   0 -11   -0.03    0.06
  -3   0  11   -0.03    0.07
   3   0 -11    0.04    0.07
  -3   0  11   -0.08    0.09
   3   0 -11   -0.12    0.08
  -3   0  11   -0.03    0.05
   3   0 -11   -0.03    0.06
  -2   0  11   -0.06    0.08
  -2   0  11    0.01    0.07
   2   0 -11   -0.04    0.08
  -2   0  11    0.05    0.06
   2   0 -11    0.07    0.04
   1   0 -11    0.00    0.07
  -1   0  11    0.02    0.08
  -1   0  11    0.06    0.06
  -1   0  11    0.04    0.05
   0   0  11    0.10    0.07
   0   0  11    0.05    0.06
   0   0 -11    0.06    0.07
   1   0  11    0.02    0.06
  -1   0 -11    0.02    0.07
   1   0  11    0.00    0.06
  -2   0 -11   -0.06    0.07
   2   0  11   -0.06    0.07
   2   0  11   -0.05    0.07
   2   0  11    0.01    0.06
   3   0  11    0.14    0.08
   3   0  11   -0.11    0.07
   3   0  11   -0.01    0.07
  -3   0 -11   -0.03    0.07
   4   0  11   -0.05    0.09
   4   0  11   -0.04    0.09
  -4   0 -11   -0.09    0.08
   4   0  11    0.03    0.10
   5   0  11    0.14    0.12
   5   0  11    0.00    0.11
   5   0  11    0.13    0.12
   6   0  11    0.12    0.15
   6   0  11   -0.23    0.12
   7   0  11    0.37    0.19
  -7   0 -11    0.66    0.25
   8   0  11   -0.24    0.17
  -8   0 -11   -0.01    0.21
  -9   0 -11    0.12    0.22
   9   0  11   -0.09    0.20
  10   0  11   -0.26    0.20
 -10   0 -11    0.09    0.24
 -11   0 -11    0.22    0.25
  11   0  11    0.30    0.26
 -12   0 -11    0.05    0.26
  12   0  11   -0.29    0.22
  13   0  11   -0.30    0.25
 -13  -1  11    0.17    0.30
 -13   1  11    0.16    0.22
 -12  -1  11   -0.25    0.25
 -12   1  11   -0.05    0.19
 -11  -1  11    0.29    0.25
 -11   1  11    0.53    0.26
 -10  -1  11    0.89    0.27
 -10   1  11    0.99    0.25
  -9  -1  11    3.97    0.51
  -9   1  11    4.02    0.44
  -8  -1  11    3.43    0.46
   8   1 -11    3.19    0.31
  -8   1  11    3.21    0.42
   7  -1 -11    2.27    0.27
  -7  -1  11    2.30    0.28
  -7   1  11    2.39    0.24
  -7   1  11    2.32    0.25
   7   1 -11    2.47    0.26
  -7   1  11    2.17    0.26
  -7   1  11    2.59    0.27
  -6  -1  11   20.08    0.96
   6  -1 -11   20.68    0.82
   6  -1 -11   20.86    0.71
  -6   1  11   20.83    0.72
  -6   1  11   19.54    0.73
   6   1 -11   20.15    0.82
  -6   1  11   20.64    0.70
  -6   1  11   21.36    0.93
   5  -1 -11    5.36    0.28
   5  -1 -11    5.36    0.34
  -5  -1  11    5.04    0.44
  -5  -1  11    5.64    0.28
  -5   1  11    5.23    0.41
   5   1 -11    5.58    0.34
  -5   1  11    5.48    0.30
  -5   1  11    5.51    0.31
  -4  -1  11   51.68    2.00
   4  -1 -11   51.56    1.56
  -4  -1  11   53.12    1.52
   4  -1 -11   51.56    1.73
   4   1 -11   51.93    1.50
  -4   1  11   53.55    1.55
  -4   1  11   53.93    1.99
  -4   1  11   51.38    1.56
  -4   1  11   51.12    1.55
   4   1 -11   53.08    1.73
  -3  -1  11    0.53    0.14
  -3  -1  11    0.71    0.12
   3  -1 -11    0.90    0.15
   3  -1 -11    0.62    0.11
  -3  -1  11    0.74    0.09
  -3   1  11    0.73    0.13
  -3   1  11    0.77    0.12
   3   1 -11    0.71    0.09
   3   1 -11    0.58    0.14
  -3   1  11    0.52    0.12
  -3   1  11    0.74    0.11
  -2  -1  11   28.92    0.90
  -2  -1  11   28.96    1.17
   2  -1 -11   29.76    1.01
  -2  -1  11   29.91    0.88
  -2   1  11   29.42    0.92
   2   1 -11   29.67    1.02
  -2   1  11   28.09    0.91
   2   1 -11   31.02    0.89
  -2   1  11   28.06    1.15
  -2   1  11   28.32    0.90
  -1  -1  11   16.28    0.53
  -1  -1  11   15.42    0.71
  -1  -1  11   14.95    0.55
   1  -1 -11   16.16    0.60
   1   1 -11   16.13    0.53
  -1   1  11   15.12    0.53
   1   1 -11   16.34    0.62
  -1   1  11   16.04    0.56
  -1   1  11   16.65    0.56
   0  -1  11    8.10    0.46
   0  -1 -11    8.92    0.37
   0  -1  11    8.53    0.33
   0  -1  11    8.02    0.35
   0   1 -11    8.00    0.38
   0   1  11    8.04    0.33
   0   1  11    8.50    0.35
   0   1  11    8.73    0.36
   1  -1  11    0.07    0.09
  -1  -1 -11    0.35    0.09
   1  -1  11    0.23    0.08
  -1   1 -11    0.03    0.08
  -1   1 -11    0.21    0.08
   1   1  11    0.34    0.09
   1   1  11    0.21    0.08
   1   1  11    0.43    0.09
   2  -1  11    0.85    0.13
   2  -1  11    1.22    0.15
  -2  -1 -11    0.83    0.11
  -2   1 -11    0.90    0.11
  -2   1 -11    1.11    0.15
   2   1  11    1.42    0.16
   2   1  11    0.99    0.13
   2   1  11    1.09    0.14
   3  -1  11    1.03    0.14
  -3  -1 -11    0.52    0.10
   3  -1  11    0.90    0.14
   3  -1  11    0.83    0.13
   3   1  11    0.73    0.13
   3   1  11    0.89    0.14
  -3   1 -11    0.77    0.11
   3   1  11    0.69    0.12
  -3   1 -11    0.89    0.14
   4  -1  11    3.38    0.24
   4  -1  11    3.29    0.25
   4  -1  11    3.01    0.23
   4   1  11    3.04    0.24
   4   1  11    3.22    0.26
  -4   1 -11    3.07    0.22
   4   1  11    3.33    0.24
  -4   1 -11    2.91    0.23
   5  -1  11    6.11    0.34
   5  -1  11    6.06    0.32
   5   1  11    6.59    0.36
  -5   1 -11    5.58    0.33
  -5   1 -11    6.06    0.32
   5   1  11    5.84    0.34
   5   1  11    5.82    0.32
  -5   1 -11    5.65    0.48
   6  -1  11    4.60    0.35
   6   1  11    4.52    0.37
  -6   1 -11    5.32    0.49
   7  -1  11    8.34    0.44
   7   1  11    8.40    0.50
  -7   1 -11   10.55    0.62
  -8   1 -11    0.47    0.22
   8   1  11    0.54    0.21
  -9   1 -11    4.46    0.50
   9   1  11    4.92    0.42
 -10   1 -11    0.65    0.26
  10   1  11    0.53    0.26
 -11   1 -11    1.52    0.33
  11   1  11    1.48    0.34
  12  -1  11    0.12    0.28
 -12   1 -11    0.32    0.27
  12   1  11    0.13    0.25
  13  -1  11    0.16    0.29
  13   1  11    0.04    0.26
 -13   2  11    0.10    0.18
 -12   2  11    1.03    0.27
 -11   2  11    0.32    0.18
 -10   2  11    0.16    0.19
  -9   2  11    5.26    0.44
  -9   2  11    4.74    0.38
  -8   2  11    0.11    0.14
  -8   2  11    0.12    0.13
  -8   2  11    0.16    0.14
  -8   2  11    0.09    0.11
   8   2 -11   -0.23    0.15
   7  -2 -11    7.07    0.44
   7  -2 -11    7.35    0.38
  -7   2  11    8.07    0.43
  -7   2  11    7.75    0.41
  -7   2  11    7.39    0.48
  -7   2  11    7.52    0.41
   7   2 -11    7.15    0.44
   6  -2 -11    4.69    0.34
   6  -2 -11    4.86    0.29
  -6   2  11    4.92    0.31
  -6   2  11    4.04    0.36
  -6   2  11    4.43    0.31
  -6   2  11    4.44    0.32
   6   2 -11    5.03    0.34
   5  -2 -11    3.25    0.28
   5  -2 -11    3.80    0.25
  -5   2  11    3.14    0.25
  -5   2  11    4.00    0.28
  -5   2  11    3.39    0.27
  -5   2  11    3.02    0.31
   5   2 -11    3.49    0.28
   4  -2 -11    0.62    0.13
   4  -2 -11    0.77    0.16
  -4  -2  11    0.85    0.13
  -4   2  11    0.72    0.14
   4   2 -11    0.72    0.17
  -4   2  11    0.56    0.10
  -4   2  11    0.60    0.12
  -4   2  11    0.89    0.15
  -3  -2  11    3.13    0.22
   3  -2 -11    3.29    0.24
   3  -2 -11    3.05    0.21
  -3   2  11    3.18    0.23
  -3   2  11    3.09    0.24
   3   2 -11    3.27    0.25
  -3   2  11    3.06    0.20
   2  -2 -11    1.43    0.16
  -2  -2  11    1.55    0.13
  -2  -2  11    2.16    0.20
  -2  -2  11    2.05    0.30
   2  -2 -11    1.77    0.19
   2   2 -11    1.77    0.20
  -2   2  11    1.78    0.19
   2   2 -11    1.39    0.13
  -2   2  11    1.54    0.16
  -2   2  11    1.85    0.18
   1  -2 -11    0.14    0.10
  -1  -2  11    0.09    0.09
  -1  -2  11    0.04    0.06
  -1  -2  11   -0.20    0.09
  -1   2  11    0.07    0.07
  -1   2  11    0.05    0.08
   1   2 -11    0.01    0.09
   1   2 -11    0.09    0.06
  -1   2  11   -0.07    0.06
   0  -2  11    2.87    0.23
   0  -2  11    2.84    0.18
   0  -2 -11    3.31    0.22
   0  -2  11    3.42    0.31
   0   2 -11    2.56    0.19
   0   2 -11    2.72    0.23
   0   2  11    3.17    0.22
   0   2  11    2.98    0.20
   1  -2  11    0.35    0.10
   1  -2  11    0.44    0.13
   1  -2  11    0.35    0.11
  -1  -2 -11    0.57    0.11
   1   2  11    0.46    0.11
   1   2  11    0.57    0.11
  -1   2 -11    0.21    0.11
  -1   2 -11    0.27    0.09
   1   2  11    0.94    0.13
   2  -2  11    6.06    0.33
   2  -2  11    5.69    0.30
  -2  -2 -11    6.71    0.28
  -2   2 -11    6.47    0.29
   2   2  11    7.11    0.32
   2   2  11    7.26    0.33
  -2   2 -11    5.97    0.34
   2   2  11    6.28    0.32
   3  -2  11    0.52    0.12
   3  -2  11    0.48    0.13
   3   2  11    0.62    0.12
   3   2  11    0.53    0.13
  -3   2 -11    0.25    0.16
   3   2  11    0.54    0.13
  -3   2 -11    0.80    0.12
  -3   2 -11    0.60    0.13
   4  -2  11    0.03    0.10
   4  -2  11    0.04    0.10
   4  -2  11    0.10    0.09
  -4   2 -11   -0.14    0.08
  -4   2 -11   -0.06    0.11
  -4   2 -11   -0.25    0.12
   4   2  11   -0.12    0.09
   4   2  11   -0.13    0.09
   4   2  11   -0.04    0.10
   5  -2  11    1.28    0.19
   5  -2  11    1.05    0.17
   5   2  11    1.39    0.22
  -5   2 -11    0.70    0.17
  -5   2 -11    1.30    0.20
  -5   2 -11    1.22    0.16
   6  -2  11   -0.02    0.14
  -6   2 -11    0.21    0.16
  -6   2 -11    0.06    0.12
   6   2  11   -0.13    0.14
   7  -2  11    1.61    0.23
   7   2  11    1.49    0.25
  -7   2 -11    1.56    0.21
  -7   2 -11    1.73    0.25
   8  -2  11    0.81    0.20
   8   2  11    1.08    0.24
  -8   2 -11    0.68    0.21
   9   2  11    0.58    0.23
  -9   2 -11    0.47    0.22
 -10   2 -11    0.58    0.24
  10   2  11    0.60    0.25
 -11   2 -11    0.31    0.23
  11   2  11    0.24    0.25
  12   2  11   -0.09    0.24
 -12   2 -11    0.18    0.24
 -12   3  11    0.77    0.22
 -11   3  11    1.29    0.25
 -10   3  11    1.81    0.27
  -9   3  11    1.40    0.22
  -9   3  11    1.41    0.25
  -8   3  11    3.28    0.36
  -8   3  11    2.41    0.26
  -8   3  11    2.56    0.31
  -7   3  11   -0.13    0.10
   7   3 -11    0.07    0.15
  -7   3  11    0.33    0.15
  -7   3  11   -0.02    0.12
   6  -3 -11    6.82    0.43
  -6   3  11    6.90    0.39
  -6   3  11    6.95    0.36
   6   3 -11    6.85    0.42
  -6   3  11    6.69    0.39
   5  -3 -11    7.19    0.38
   5  -3 -11    7.01    0.42
  -5   3  11    7.37    0.34
  -5   3  11    7.64    0.40
   5   3 -11    7.76    0.43
  -5   3  11    7.29    0.40
  -4  -3  11    1.80    0.18
   4  -3 -11    1.71    0.19
   4  -3 -11    1.61    0.23
   4   3 -11    1.53    0.22
  -4   3  11    1.97    0.20
  -4   3  11    2.02    0.23
  -4   3  11    2.02    0.23
   3  -3 -11    0.18    0.13
   3  -3 -11    0.09    0.11
  -3  -3  11    0.19    0.12
  -3   3  11    0.12    0.09
  -3   3  11   -0.01    0.10
  -3   3  11    0.21    0.10
   3   3 -11    0.18    0.13
   2  -3 -11    0.25    0.11
  -2  -3  11    0.24    0.12
   2  -3 -11    0.13    0.12
   2   3 -11    0.36    0.13
  -2   3  11    0.35    0.11
  -2   3  11    0.18    0.09
  -2   3  11    0.37    0.11
   1  -3 -11   13.52    0.55
  -1  -3  11   14.04    0.52
   1  -3 -11   14.69    0.57
  -1  -3  11   14.61    0.48
  -1   3  11   14.48    0.54
   1   3 -11   13.91    0.60
  -1   3  11   14.13    0.54
  -1   3  11   14.36    0.55
   0  -3 -11    0.03    0.11
   0  -3  11    0.24    0.11
   0  -3  11    0.14    0.08
   0   3  11    0.43    0.12
   0   3  11    0.12    0.11
   0   3 -11    0.18    0.11
   0   3  11    0.17    0.10
   1  -3  11    0.08    0.10
  -1  -3 -11    0.49    0.12
   1  -3  11    0.23    0.13
   1   3  11    0.64    0.13
   1   3  11    0.49    0.12
   1   3  11    0.41    0.12
  -1   3 -11    0.31    0.12
   2  -3  11    2.08    0.19
   2  -3  11    2.60    0.24
   2   3  11    1.96    0.19
  -2   3 -11    2.12    0.21
  -2   3 -11    2.03    0.18
   2   3  11    1.92    0.20
   2   3  11    1.89    0.21
   3  -3  11    6.39    0.34
   3  -3  11    6.09    0.33
   3   3  11    6.36    0.32
  -3   3 -11    6.10    0.36
  -3   3 -11    6.85    0.30
   3   3  11    5.87    0.34
   3   3  11    6.15    0.34
   4  -3  11    3.92    0.28
   4  -3  11    3.65    0.27
   4  -3  11    3.64    0.26
  -4   3 -11    3.79    0.28
   4   3  11    3.56    0.29
  -4   3 -11    3.50    0.28
  -4   3 -11    3.89    0.25
   5  -3  11    4.11    0.31
   5  -3  11    4.25    0.33
  -5   3 -11    3.71    0.32
   5   3  11    3.67    0.32
  -5   3 -11    4.36    0.29
  -5   3 -11    4.42    0.33
   6  -3  11    5.73    0.39
   6  -3  11    5.69    0.38
   6   3  11    6.23    0.41
  -6   3 -11    6.78    0.42
  -6   3 -11    6.13    0.36
  -6   3 -11    5.42    0.40
   7  -3  11    0.33    0.17
  -7   3 -11    0.50    0.18
  -7   3 -11    0.29    0.15
   7   3  11    0.40    0.19
   8  -3  11    0.12    0.16
   8   3  11    0.32    0.20
  -8   3 -11    0.28    0.18
  -8   3 -11    0.32    0.16
   9  -3  11    1.06    0.24
   9   3  11    0.78    0.25
  -9   3 -11    1.14    0.24
  -9   3 -11    1.15    0.22
 -10   3 -11   -0.18    0.18
  10   3  11    0.05    0.22
 -11   3 -11    0.51    0.23
  11   3  11    0.82    0.30
  12   3  11   -0.05    0.25
 -12   4  11   -0.17    0.17
 -11   4  11    0.23    0.17
 -10   4  11    2.54    0.29
 -10   4  11    3.12    0.38
  -9   4  11    0.42    0.22
  -9   4  11    0.34    0.21
  -9   4  11    0.27    0.16
  -8   4  11    4.90    0.41
  -8   4  11    4.27    0.37
  -8   4  11    4.38    0.35
   7   4 -11    0.11    0.16
  -7   4  11    0.35    0.18
  -7   4  11    0.22    0.15
  -7   4  11   -0.07    0.11
   6   4 -11   11.23    0.57
  -6   4  11   10.55    0.47
  -6   4  11   12.05    0.55
  -6   4  11   11.99    0.56
   5  -4 -11   15.47    0.73
   5   4 -11   16.12    0.71
  -5   4  11   16.95    0.67
  -5   4  11   15.96    0.67
  -5   4  11   16.63    0.57
   4  -4 -11   -0.04    0.14
  -4   4  11    0.00    0.12
  -4   4  11   -0.07    0.07
   4   4 -11   -0.11    0.12
  -4   4  11   -0.15    0.11
   3  -4 -11   47.08    1.58
  -3  -4  11   45.31    1.37
  -3   4  11   46.55    1.46
  -3   4  11   45.88    1.26
  -3   4  11   45.46    1.44
   3   4 -11   44.68    1.57
   2  -4 -11    6.99    0.41
  -2  -4  11    7.79    0.37
  -2   4  11    7.38    0.39
   2   4 -11    7.75    0.43
  -2   4  11    7.27    0.40
   1  -4 -11    2.04    0.21
  -1  -4  11    2.43    0.24
   1  -4 -11    1.90    0.23
  -1   4  11    2.50    0.25
   1   4 -11    2.15    0.23
  -1   4  11    2.29    0.21
  -1   4  11    2.53    0.24
   0  -4 -11   20.10    0.71
   0  -4 -11   17.81    0.71
   0  -4  11   18.47    0.67
   0   4 -11   18.64    0.77
   0   4  11   18.31    0.70
   0   4  11   18.49    0.69
   0   4  11   19.73    0.69
   1  -4  11    1.58    0.18
   1  -4  11    2.13    0.23
  -1   4 -11    1.88    0.23
   1   4  11    2.38    0.22
   1   4  11    1.68    0.21
   1   4  11    2.08    0.22
   2  -4  11   14.64    0.57
   2  -4  11   13.52    0.55
   2   4  11   14.39    0.55
   2   4  11   14.55    0.58
  -2   4 -11   13.23    0.62
   3  -4  11    8.14    0.44
   3  -4  11    7.56    0.39
   3  -4  11    8.18    0.41
   3   4  11    8.13    0.42
  -3   4 -11    8.07    0.34
  -3   4 -11    7.46    0.44
   4  -4  11    1.01    0.20
   4  -4  11    0.84    0.17
  -4   4 -11    1.19    0.15
   4   4  11    1.15    0.20
  -4   4 -11    1.08    0.21
  -4   4 -11    0.60    0.18
   5  -4  11    1.04    0.21
   5  -4  11    0.57    0.17
  -5   4 -11    0.66    0.14
  -5   4 -11    0.27    0.16
  -5   4 -11    0.66    0.20
   5   4  11    1.07    0.22
   6  -4  11    8.12    0.49
  -6   4 -11    8.97    0.50
  -6   4 -11    8.77    0.42
   6   4  11    8.10    0.50
   7  -4  11    0.68    0.21
  -7   4 -11    0.56    0.22
   7   4  11    0.59    0.21
  -7   4 -11    0.50    0.17
   8  -4  11    2.04    0.29
   8   4  11    1.66    0.29
  -8   4 -11    1.90    0.24
   9  -4  11    0.15    0.19
  -9   4 -11   -0.18    0.15
   9   4  11   -0.03    0.19
  10  -4  11    0.21    0.20
  10   4  11    0.18    0.23
 -10   4 -11    0.30    0.18
  11   4  11    0.12    0.24
 -11   4 -11    0.18    0.19
 -12   5  11    0.05    0.18
 -11   5  11    0.48    0.26
 -11   5  11    0.23    0.19
 -10   5  11   -0.09    0.15
 -10   5  11    0.00    0.21
  -9   5  11    0.18    0.14
  -9   5  11    0.38    0.22
  -9   5  11   -0.02    0.22
  -8   5  11    0.36    0.14
  -8   5  11    0.18    0.23
  -8   5  11    0.42    0.22
  -7   5  11    0.09    0.12
  -7   5  11    0.03    0.17
  -7   5  11    0.15    0.17
  -6   5  11    0.19    0.16
  -6   5  11    0.05    0.10
  -6   5  11    0.09    0.15
  -5   5  11    6.56    0.42
   5   5 -11    6.61    0.43
  -5   5  11    6.32    0.41
  -5   5  11    7.18    0.33
   4  -5 -11    3.96    0.32
   4   5 -11    3.28    0.31
  -4   5  11    3.87    0.23
  -4   5  11    3.71    0.32
  -4   5  11    3.35    0.33
   3  -5 -11    7.89    0.45
  -3   5  11    8.47    0.45
  -3   5  11    8.27    0.32
   3   5 -11    7.89    0.46
  -3   5  11    7.71    0.45
   2  -5 -11   13.58    0.60
  -2  -5  11   12.99    0.52
  -2   5  11   12.65    0.58
  -2   5  11   13.37    0.58
   2   5 -11   11.83    0.60
  -2   5  11   13.50    0.43
  -1  -5  11    0.65    0.16
   1  -5 -11    0.33    0.17
  -1   5  11    0.52    0.17
   1   5 -11    0.39    0.16
  -1   5  11    0.55    0.17
   0  -5  11    4.45    0.31
   0   5 -11    4.12    0.34
   0   5  11    4.76    0.33
   0   5  11    4.58    0.33
   1  -5  11    1.68    0.23
   1   5  11    1.93    0.23
   1   5  11    1.79    0.25
  -1   5 -11    1.42    0.24
   2  -5  11    6.01    0.37
   2   5  11    5.51    0.35
   2   5  11    5.28    0.36
   3  -5  11    0.77    0.20
   3   5  11    0.61    0.18
  -3   5 -11    0.75    0.20
   4  -5  11    0.01    0.16
  -4   5 -11   -0.05    0.11
   4   5  11    0.09    0.16
  -4   5 -11    0.32    0.18
   5  -5  11    0.01    0.17
  -5   5 -11   -0.01    0.18
  -5   5 -11   -0.06    0.12
   5   5  11   -0.05    0.16
   6  -5  11    3.61    0.39
  -6   5 -11    3.09    0.28
  -6   5 -11    2.62    0.34
   6   5  11    3.21    0.36
   7  -5  11    0.59    0.22
   7   5  11    0.69    0.23
  -7   5 -11    0.38    0.23
  -7   5 -11    0.46    0.16
   8  -5  11    0.27    0.21
   8   5  11    0.81    0.25
  -8   5 -11    0.44    0.18
  -8   5 -11    0.57    0.25
   9  -5  11    0.11    0.21
  -9   5 -11    0.20    0.17
  -9   5 -11    0.11    0.23
   9   5  11    0.18    0.22
  10  -5  11    0.19    0.22
  10   5  11   -0.01    0.23
 -10   5 -11   -0.09    0.16
  11   5  11    0.37    0.26
 -11   5 -11   -0.18    0.17
 -11   6  11    0.01    0.24
 -11   6  11    0.03    0.16
 -10   6  11    0.11    0.24
 -10   6  11   -0.02    0.16
  -9   6  11    1.09    0.21
  -9   6  11    1.22    0.32
  -9   6  11    1.48    0.30
  -8   6  11    0.83    0.29
  -8   6  11    0.91    0.26
  -8   6  11    0.94    0.19
  -7   6  11    8.51    0.54
  -7   6  11    8.76    0.55
  -7   6  11    8.55    0.41
  -6   6  11    1.76    0.30
  -6   6  11    1.49    0.18
  -6   6  11    1.96    0.31
  -5   6  11    0.30    0.12
  -5   6  11    0.33    0.19
  -5   6  11    0.43    0.19
  -4   6  11    0.30    0.19
  -4   6  11    0.13    0.17
  -4   6  11    0.10    0.09
  -3   6  11    0.02    0.15
  -3   6  11    0.29    0.17
  -2   6  11    2.06    0.29
  -2   6  11    2.16    0.28
  -1  -6  11    2.52    0.27
  -1   6  11    3.05    0.31
  -1   6  11    2.40    0.28
   0  -6  11    0.03    0.14
   0   6  11    0.05    0.15
   0   6  11    0.07    0.15
   1  -6  11    1.11    0.21
   1   6  11    0.65    0.18
   1   6  11    0.68    0.19
   2  -6  11    1.69    0.26
  -2   6 -11    1.37    0.24
   2   6  11    1.67    0.26
   3  -6  11    0.77    0.22
  -3   6 -11    0.56    0.21
   3   6  11    0.77    0.21
   4  -6  11    0.46    0.20
   4   6  11    0.56    0.21
  -4   6 -11    0.33    0.20
   5  -6  11   -0.04    0.18
   5   6  11    0.12    0.19
  -5   6 -11   -0.06    0.19
  -5   6 -11    0.07    0.13
   6  -6  11    0.35    0.22
  -6   6 -11    0.44    0.22
  -6   6 -11    0.14    0.13
   6   6  11    0.20    0.20
   7  -6  11    0.78    0.25
   7   6  11    0.43    0.22
  -7   6 -11    0.59    0.26
  -7   6 -11    0.38    0.15
   8  -6  11    0.58    0.26
  -8   6 -11    0.33    0.17
   8   6  11    0.44    0.23
  -8   6 -11    0.49    0.26
   9  -6  11   -0.21    0.20
   9   6  11   -0.11    0.21
  -9   6 -11    0.02    0.15
  -9   6 -11   -0.01    0.21
  10  -6  11    0.45    0.26
 -10   6 -11    0.62    0.19
  10   6  11    0.64    0.28
  -9   7  11   -0.24    0.23
  -9   7  11    0.18    0.14
  -9   7  11    0.11    0.24
  -8   7  11    0.84    0.28
  -8   7  11    0.41    0.14
  -8   7  11    0.30    0.24
  -7   7  11    0.35    0.24
  -7   7  11    0.02    0.22
  -6   7  11   -0.36    0.19
  -6   7  11    0.27    0.22
  -5   7  11   -0.10    0.18
  -5   7  11    0.10    0.20
  -4   7  11   -0.06    0.17
  -4   7  11    0.25    0.19
  -3   7  11    0.16    0.19
  -3   7  11    0.30    0.21
  -2   7  11    1.18    0.26
  -2   7  11    1.74    0.28
  -1   7  11    6.13    0.43
  -1   7  11    6.51    0.46
   0  -7  11    0.44    0.18
   0   7  11    0.46    0.21
   0   7  11    0.65    0.20
   1  -7  11    1.11    0.24
   1   7  11    1.08    0.25
   2  -7  11    0.89    0.24
   2   7  11    0.77    0.23
  -2   7 -11    0.66    0.22
   3  -7  11    0.43    0.21
   3   7  11    0.39    0.20
  -3   7 -11    0.59    0.22
   4  -7  11    1.66    0.30
   4   7  11    1.63    0.29
  -4   7 -11    1.43    0.29
   5  -7  11    0.29    0.21
  -5   7 -11    0.36    0.22
   5   7  11    0.16    0.21
   6  -7  11    1.74    0.33
   6   7  11    1.30    0.30
  -6   7 -11    1.44    0.30
   7  -7  11    0.16    0.22
  -7   7 -11   -0.01    0.14
   7   7  11   -0.08    0.20
  -7   7 -11   -0.13    0.23
   8  -7  11   -0.02    0.22
  -8   7 -11   -0.02    0.23
  -8   7 -11    0.01    0.15
   8   7  11   -0.01    0.22
   9  -7  11   -0.04    0.24
  -9   7 -11   -0.31    0.21
  -9   7 -11   -0.22    0.13
   9   7  11   -0.15    0.23
  -8   8  11    0.28    0.27
  -8   8  11   -0.23    0.25
  -7   8  11    0.59    0.25
  -7   8  11    0.67    0.29
  -6   8  11    0.32    0.23
  -6   8  11    0.70    0.27
  -5   8  11    0.69    0.26
  -5   8  11    0.68    0.26
  -4   8  11    0.16    0.20
  -4   8  11    0.26    0.22
  -3   8  11    1.17    0.29
  -3   8  11    0.95    0.27
  -2   8  11    0.03    0.20
  -2   8  11    0.11    0.20
  -1   8  11   -0.24    0.18
  -1   8  11    0.24    0.22
   1  -8  11    0.22    0.18
   1   8  11    0.34    0.22
   2  -8  11   -0.07    0.18
  -2   8 -11    0.21    0.20
   2   8  11   -0.36    0.17
   3  -8  11    0.23    0.20
   3   8  11   -0.16    0.19
  -3   8 -11    0.08    0.22
   4  -8  11   -0.08    0.20
  -4   8 -11   -0.09    0.21
   4   8  11   -0.04    0.20
   5  -8  11   -0.31    0.19
   5   8  11   -0.24    0.19
  -5   8 -11   -0.32    0.19
   6  -8  11    0.02    0.22
   6   8  11    0.33    0.24
  -6   8 -11    0.10    0.24
   7  -8  11   -0.29    0.22
  -7   8 -11   -0.41    0.23
   7   8  11    0.21    0.24
  -6   9  11    0.49    0.26
  -6   9  11    0.11    0.23
  -5   9  11    0.32    0.24
  -5   9  11   -0.01    0.22
  -4   9  11    0.59    0.26
  -4   9  11    0.29    0.24
  -3   9  11    0.42    0.25
  -3   9  11    0.62    0.25
  -2   9  11    0.33    0.23
  -2   9  11    0.38    0.24
  -1   9  11   -0.01    0.21
   0   9  11   -0.07    0.22
   1   9  11    0.51    0.25
   2  -9  11    0.18    0.21
   2   9  11    0.37    0.23
   3  -9  11    0.42    0.26
  -3   9 -11    0.35    0.25
   3   9  11    0.54    0.27
   4  -9  11    0.54    0.25
   4   9  11    0.31    0.24
  -4   9 -11    0.26    0.24
   5  -9  11   -0.14    0.22
  -5   9 -11   -0.17    0.23
   5   9  11    0.04    0.25
 -13   0  12    2.29    0.40
 -12   0  12    1.91    0.37
 -11   0  12    0.76    0.28
 -10   0  12    7.79    0.62
  -9   0  12    3.54    0.46
  -8   0  12    0.22    0.17
   7   0 -12    7.85    0.45
  -7   0  12    7.68    0.55
   6   0 -12    3.22    0.28
  -6   0  12    3.64    0.26
  -6   0  12    2.90    0.30
  -5   0  12    0.96    0.17
  -5   0  12    1.58    0.19
   5   0 -12    0.86    0.18
  -4   0  12   29.03    0.90
   4   0 -12   28.19    0.90
  -4   0  12   29.15    0.92
  -4   0  12   28.67    1.18
   4   0 -12   28.53    1.04
   3   0 -12    2.13    0.16
   3   0 -12    2.34    0.21
  -3   0  12    2.43    0.16
  -3   0  12    2.18    0.29
  -3   0  12    2.32    0.20
  -2   0  12   66.16    1.93
  -2   0  12   69.36    1.96
   2   0 -12   67.54    2.15
  -2   0  12   66.81    2.52
  -1   0  12   70.72    2.04
  -1   0  12   71.64    2.07
  -1   0  12   69.16    2.64
   1   0 -12   73.89    2.26
   0   0  12    8.06    0.36
   0   0 -12    8.28    0.38
   0   0  12    8.70    0.35
   1   0  12   60.68    1.87
  -1   0 -12   64.88    2.00
   1   0  12   64.60    1.83
   1   0  12   63.26    1.83
   2   0  12   10.64    0.41
   2   0  12   10.64    0.43
   2   0  12   10.45    0.43
  -2   0 -12   10.16    0.43
  -3   0 -12    5.57    0.29
   3   0  12    5.53    0.30
   3   0  12    5.70    0.31
   3   0  12    5.72    0.29
   4   0  12    0.23    0.11
   4   0  12    0.24    0.10
   4   0  12    0.07    0.10
   5   0  12   28.28    0.96
   5   0  12   28.05    0.93
   6   0  12   12.68    0.55
   6   0  12   13.34    0.58
   7   0  12   -0.09    0.16
  -7   0 -12    0.38    0.23
   8   0  12    0.15    0.20
  -8   0 -12    0.03    0.23
   9   0  12   -0.05    0.20
  -9   0 -12    0.03    0.23
 -10   0 -12    0.09    0.26
  10   0  12    0.39    0.24
 -11   0 -12    0.94    0.32
  11   0  12    1.08    0.32
  12   0  12    0.15    0.26
 -12   0 -12   -0.10    0.25
 -13  -1  12    0.23    0.31
 -13   1  12    0.44    0.23
 -12  -1  12    0.09    0.28
 -12   1  12    0.03    0.20
 -11  -1  12    0.97    0.30
 -11   1  12    0.98    0.28
 -10  -1  12   -0.05    0.21
 -10   1  12   -0.07    0.19
  -9  -1  12    0.60    0.22
  -9   1  12    0.73    0.21
  -8  -1  12    3.65    0.49
  -8   1  12    3.13    0.40
  -7  -1  12   -0.12    0.15
   7  -1 -12    0.13    0.16
   7   1 -12    0.13    0.15
  -7   1  12    0.01    0.11
  -7   1  12    0.04    0.10
  -7   1  12   -0.12    0.13
  -7   1  12    0.39    0.13
   6  -1 -12    0.06    0.10
  -6  -1  12   -0.32    0.14
   6  -1 -12    0.05    0.14
  -6   1  12    0.09    0.11
  -6   1  12    0.04    0.09
   6   1 -12    0.12    0.15
  -6   1  12    0.01    0.08
  -6   1  12   -0.05    0.13
  -5  -1  12   18.92    0.89
  -5  -1  12   18.34    0.65
   5  -1 -12   19.26    0.77
   5  -1 -12   19.11    0.67
  -5   1  12   20.09    0.69
  -5   1  12   18.71    0.86
  -5   1  12   18.99    0.68
   5   1 -12   18.48    0.76
  -4  -1  12    0.21    0.10
   4  -1 -12    0.19    0.13
  -4  -1  12    0.09    0.13
   4  -1 -12    0.05    0.09
  -4   1  12    0.23    0.11
   4   1 -12    0.21    0.13
  -4   1  12    0.10    0.08
  -4   1  12    0.09    0.07
  -4   1  12    0.00    0.11
  -3  -1  12    1.89    0.18
   3  -1 -12    1.62    0.19
   3  -1 -12    1.47    0.15
  -3  -1  12    1.30    0.17
  -3  -1  12    1.62    0.12
  -3   1  12    1.66    0.18
  -3   1  12    1.52    0.14
   3   1 -12    1.41    0.19
  -3   1  12    1.46    0.16
   3   1 -12    1.67    0.13
  -3   1  12    1.09    0.16
  -2  -1  12   14.38    0.51
  -2  -1  12   14.11    0.67
   2  -1 -12   14.24    0.57
  -2  -1  12   14.41    0.48
  -2   1  12   13.34    0.52
   2   1 -12   14.76    0.49
   2   1 -12   14.02    0.58
  -2   1  12   13.56    0.51
  -2   1  12   14.16    0.65
  -2   1  12   12.96    0.49
   1  -1 -12    0.02    0.09
  -1  -1  12    0.15    0.09
  -1  -1  12    0.15    0.10
  -1  -1  12    0.11    0.07
  -1   1  12    0.10    0.07
  -1   1  12    0.21    0.08
   1   1 -12    0.07    0.07
  -1   1  12    0.23    0.09
   1   1 -12    0.16    0.10
   0  -1  12    1.43    0.16
   0  -1  12    1.33    0.13
   0  -1  12    1.44    0.17
   0  -1 -12    1.40    0.17
   0   1  12    1.45    0.16
   0   1  12    1.51    0.15
   0   1 -12    1.22    0.17
   0   1  12    1.70    0.17
  -1  -1 -12   19.66    0.69
   1  -1  12   19.12    0.66
   1  -1  12   19.09    0.66
  -1   1 -12   18.01    0.59
  -1   1 -12   19.68    0.71
   1   1  12   18.92    0.67
   1   1  12   18.76    0.64
   1   1  12   19.56    0.66
  -2  -1 -12    0.32    0.09
   2  -1  12    0.20    0.10
   2  -1  12    0.27    0.10
   2  -1  12    0.65    0.10
   2   1  12    0.21    0.09
  -2   1 -12    0.20    0.09
  -2   1 -12    0.15    0.08
   2   1  12    0.20    0.09
   2   1  12    0.28    0.10
   3  -1  12    0.33    0.11
   3  -1  12    0.51    0.13
   3  -1  12    0.60    0.12
   3   1  12    0.33    0.11
  -3   1 -12    0.37    0.09
   3   1  12    0.54    0.13
   3   1  12    0.28    0.10
  -3   1 -12    0.17    0.10
   4  -1  12   10.19    0.46
   4  -1  12   10.46    0.45
   4  -1  12   10.51    0.45
   4   1  12   10.41    0.44
   4   1  12    9.92    0.45
  -4   1 -12   10.23    0.42
  -4   1 -12   10.18    0.46
   4   1  12   10.07    0.46
   5  -1  12    2.67    0.27
   5  -1  12    2.71    0.27
   5   1  12    2.98    0.28
   5   1  12    2.68    0.24
   6  -1  12    0.10    0.15
   6  -1  12   -0.02    0.13
  -6   1 -12    0.00    0.20
   6   1  12   -0.12    0.15
   7  -1  12    5.62    0.38
   7   1  12    5.73    0.42
  -7   1 -12    5.88    0.51
  -8   1 -12    0.35    0.22
   8   1  12    0.11    0.18
   9   1  12    0.09    0.20
  -9   1 -12    0.25    0.23
  10  -1  12   -0.31    0.22
  10   1  12   -0.03    0.21
 -10   1 -12    0.02    0.23
  11  -1  12    0.84    0.30
  11   1  12    0.32    0.27
 -11   1 -12    0.47    0.27
  12  -1  12    0.94    0.34
 -12   1 -12    0.54    0.28
  12   1  12    0.45    0.28
 -13   2  12    0.22    0.19
 -12   2  12    0.05    0.17
 -11   2  12    2.90    0.39
 -10   2  12   -0.05    0.18
  -9   2  12    4.26    0.37
  -9   2  12    4.01    0.41
  -8   2  12    4.78    0.35
  -8   2  12    4.58    0.36
  -8   2  12    4.06    0.34
  -8   2  12    4.62    0.40
  -7   2  12    3.90    0.37
  -7   2  12    4.62    0.34
  -7   2  12    5.06    0.35
   7   2 -12    4.08    0.34
  -7   2  12    3.87    0.32
   6  -2 -12    0.21    0.12
   6  -2 -12    0.07    0.14
   6   2 -12    0.07    0.14
  -6   2  12    0.25    0.13
  -6   2  12    0.28    0.13
  -6   2  12   -0.02    0.12
  -6   2  12    0.01    0.09
   5  -2 -12    0.10    0.11
  -5  -2  12    0.29    0.10
   5  -2 -12    0.18    0.14
  -5   2  12    0.19    0.12
  -5   2  12    0.13    0.12
  -5   2  12   -0.01    0.07
   5   2 -12    0.18    0.14
  -5   2  12    0.29    0.12
  -4  -2  12    0.60    0.13
   4  -2 -12    0.28    0.11
   4  -2 -12    0.53    0.16
   4   2 -12    0.56    0.16
  -4   2  12    0.56    0.14
  -4   2  12    0.81    0.15
  -4   2  12    0.55    0.12
  -4   2  12    0.44    0.12
  -3  -2  12    0.87    0.14
   3  -2 -12    0.43    0.12
   3  -2 -12    0.60    0.15
  -3   2  12    0.64    0.14
  -3   2  12    0.68    0.13
   3   2 -12    0.78    0.16
  -3   2  12    0.61    0.13
  -2  -2  12    0.57    0.09
   2  -2 -12    0.36    0.11
   2  -2 -12    0.40    0.13
  -2  -2  12    0.46    0.13
  -2   2  12    0.51    0.11
  -2   2  12    0.49    0.12
   2   2 -12    0.53    0.14
  -2   2  12    0.46    0.11
  -1  -2  12    0.17    0.11
   1  -2 -12    0.45    0.12
  -1  -2  12    0.18    0.10
  -1  -2  12    0.27    0.07
   1   2 -12    0.00    0.10
  -1   2  12    0.30    0.10
  -1   2  12    0.25    0.10
  -1   2  12    0.26    0.09
   1   2 -12    0.21    0.08
   0  -2  12   44.07    1.34
   0  -2 -12   45.58    1.45
   0  -2  12   45.65    1.73
   0  -2  12   44.34    1.34
   0   2  12   45.58    1.35
   0   2 -12   43.82    1.49
   0   2  12   44.63    1.36
   0   2  12   43.64    1.38
  -1  -2 -12    3.38    0.21
   1  -2  12    3.22    0.24
   1  -2  12    3.12    0.20
   1  -2  12    2.36    0.33
   1   2  12    2.92    0.23
   1   2  12    3.21    0.22
   1   2  12    2.86    0.21
  -1   2 -12    2.79    0.20
  -1   2 -12    3.56    0.25
   2  -2  12   21.91    0.73
   2  -2  12   20.97    0.73
  -2   2 -12   21.16    0.66
   2   2  12   20.41    0.75
   2   2  12   21.28    0.72
   2   2  12   21.55    0.73
  -2   2 -12   21.05    0.80
   3  -2  12   17.87    0.62
   3  -2  12   15.73    0.61
  -3   2 -12   15.67    0.65
  -3   2 -12   16.64    0.55
   3   2  12   15.78    0.58
   3   2  12   16.89    0.62
   3   2  12   15.70    0.62
   4  -2  12    5.81    0.33
   4  -2  12    5.91    0.33
   4  -2  12    6.51    0.35
   4   2  12    5.71    0.31
  -4   2 -12    6.21    0.31
  -4   2 -12    5.49    0.34
   4   2  12    5.76    0.34
  -4   2 -12    5.61    0.44
   5  -2  12    4.62    0.33
   5  -2  12    4.85    0.31
  -5   2 -12    4.59    0.42
  -5   2 -12    4.61    0.32
  -5   2 -12    5.21    0.30
   5   2  12    4.30    0.33
   6  -2  12    2.67    0.29
   6   2  12    3.08    0.32
  -6   2 -12    2.32    0.23
  -6   2 -12    2.67    0.38
   7  -2  12   10.13    0.52
   7   2  12    9.07    0.52
  -7   2 -12   11.37    0.63
  -7   2 -12    9.46    0.47
   8  -2  12   -0.11    0.16
   8   2  12   -0.05    0.17
  -8   2 -12    0.24    0.19
  -9   2 -12    0.09    0.21
   9   2  12    0.64    0.24
  10   2  12    0.10    0.22
 -10   2 -12    0.02    0.21
 -11   2 -12    0.29    0.24
  11   2  12    0.41    0.26
 -12   2 -12    0.06    0.24
  12   2  12    0.23    0.25
 -11   3  12    2.11    0.29
 -10   3  12    0.16    0.16
  -9   3  12    0.81    0.20
  -9   3  12    1.05    0.23
  -8   3  12    3.33    0.33
  -8   3  12    2.98    0.34
  -8   3  12    3.65    0.33
   7   3 -12    0.14    0.16
  -7   3  12    0.05    0.11
  -7   3  12    0.27    0.17
  -7   3  12    0.24    0.15
  -6   3  12    0.84    0.18
  -6   3  12    0.86    0.18
  -6   3  12    0.61    0.14
   6   3 -12    0.44    0.17
   5  -3 -12    6.23    0.40
  -5   3  12    6.90    0.39
  -5   3  12    6.99    0.40
   5   3 -12    6.42    0.41
  -5   3  12    6.95    0.34
   4  -3 -12    1.31    0.21
  -4  -3  12    1.54    0.18
   4  -3 -12    1.26    0.18
  -4   3  12    1.34    0.18
   4   3 -12    1.28    0.22
  -4   3  12    1.34    0.21
  -4   3  12    1.52    0.21
   3  -3 -12    5.26    0.33
   3  -3 -12    5.48    0.32
  -3  -3  12    5.08    0.30
  -3   3  12    5.04    0.33
   3   3 -12    5.23    0.34
  -3   3  12    5.09    0.32
  -3   3  12    4.87    0.30
   2  -3 -12    0.97    0.18
  -2  -3  12    1.44    0.18
   2  -3 -12    1.10    0.17
  -2   3  12    1.30    0.18
  -2   3  12    1.35    0.19
   2   3 -12    1.13    0.18
  -2   3  12    1.10    0.16
  -1  -3  12   11.19    0.46
   1  -3 -12   11.51    0.49
  -1   3  12   10.96    0.48
  -1   3  12   11.65    0.48
   1   3 -12   10.76    0.51
  -1   3  12   11.67    0.47
   0  -3 -12    4.37    0.27
   0  -3  12    4.25    0.23
   0  -3  12    4.32    0.28
   0   3  12    4.35    0.28
   0   3 -12    4.02    0.29
   0   3  12    4.26    0.28
   0   3  12    4.20    0.27
   1  -3  12    1.95    0.21
   1  -3  12    1.37    0.15
   1   3  12    1.73    0.20
   1   3  12    1.83    0.20
  -1   3 -12    1.68    0.21
   1   3  12    2.08    0.22
   2  -3  12    3.76    0.28
   2  -3  12    4.00    0.25
   2   3  12    3.71    0.27
   2   3  12    3.36    0.25
  -2   3 -12    3.93    0.24
  -2   3 -12    3.35    0.27
   3  -3  12    4.39    0.31
   3  -3  12    3.96    0.27
   3   3  12    4.06    0.27
  -3   3 -12    4.12    0.25
   3   3  12    3.84    0.29
  -3   3 -12    3.77    0.29
   4  -3  12    2.43    0.25
   4  -3  12    2.04    0.22
   4   3  12    2.16    0.25
  -4   3 -12    1.98    0.24
  -4   3 -12    2.07    0.19
  -4   3 -12    1.94    0.20
   5  -3  12    0.34    0.14
   5  -3  12    0.74    0.18
  -5   3 -12    0.35    0.17
   5   3  12    0.58    0.18
  -5   3 -12    0.78    0.15
  -5   3 -12    0.95    0.17
   6  -3  12    8.48    0.49
   6  -3  12    9.73    0.50
  -6   3 -12    8.64    0.50
  -6   3 -12   10.67    0.54
  -6   3 -12    9.62    0.45
   6   3  12    9.32    0.51
   7  -3  12    6.45    0.44
  -7   3 -12    6.89    0.41
  -7   3 -12    8.21    0.47
   7   3  12    6.57    0.46
   8  -3  12    0.10    0.18
  -8   3 -12    0.01    0.18
  -8   3 -12    0.26    0.15
   8   3  12   -0.03    0.18
   9  -3  12    0.57    0.22
  -9   3 -12    0.47    0.20
  -9   3 -12    0.35    0.18
   9   3  12    0.82    0.25
 -10   3 -12   -0.07    0.19
  10   3  12    0.09    0.22
  11   3  12    0.31    0.25
 -11   3 -12   -0.11    0.20
  12   3  12    0.30    0.25
 -12   4  12   -0.22    0.16
 -11   4  12    0.25    0.18
 -10   4  12   -0.04    0.19
 -10   4  12    0.11    0.15
  -9   4  12    0.07    0.21
  -9   4  12    0.07    0.19
  -9   4  12    0.04    0.14
  -8   4  12    0.03    0.17
  -8   4  12   -0.04    0.12
  -8   4  12    0.26    0.20
  -7   4  12    2.88    0.27
  -7   4  12    3.20    0.33
  -7   4  12    3.29    0.36
  -6   4  12    1.06    0.22
  -6   4  12    0.30    0.13
  -6   4  12    0.85    0.21
   5   4 -12    0.63    0.18
  -5   4  12    0.98    0.19
  -5   4  12    0.88    0.20
  -5   4  12    0.78    0.14
   4  -4 -12   -0.13    0.13
  -4   4  12   -0.14    0.11
  -4   4  12   -0.04    0.12
  -4   4  12   -0.07    0.08
   4   4 -12   -0.04    0.13
   3  -4 -12    0.92    0.21
  -3  -4  12    1.11    0.18
  -3   4  12    0.84    0.20
   3   4 -12    1.16    0.21
  -3   4  12    1.35    0.22
  -2  -4  12    0.79    0.16
   2  -4 -12    0.18    0.16
  -2   4  12    0.70    0.17
   2   4 -12    0.64    0.18
  -2   4  12    0.03    0.16
   1  -4 -12    0.92    0.19
  -1  -4  12    1.25    0.18
   1   4 -12    1.00    0.19
  -1   4  12    1.23    0.19
  -1   4  12    1.21    0.19
   0  -4  12    1.80    0.21
   0   4  12    1.78    0.21
   0   4  12    2.03    0.22
   0   4 -12    1.64    0.23
   1  -4  12    1.96    0.23
  -1   4 -12    1.64    0.24
   1   4  12    2.03    0.22
   1   4  12    2.36    0.25
   2  -4  12    6.37    0.35
   2  -4  12    6.79    0.39
   2   4  12    7.15    0.37
  -2   4 -12    5.95    0.40
   2   4  12    7.16    0.39
   3  -4  12    2.22    0.24
   3  -4  12    2.81    0.28
   3  -4  12    2.10    0.22
  -3   4 -12    2.54    0.21
  -3   4 -12    1.92    0.26
   3   4  12    2.08    0.25
   4  -4  12    1.71    0.24
   4  -4  12    0.94    0.19
  -4   4 -12    0.88    0.20
  -4   4 -12    1.45    0.17
   4   4  12    1.31    0.22
   5  -4  12    1.53    0.24
   5   4  12    1.60    0.26
  -5   4 -12    1.71    0.20
   6  -4  12    4.37    0.39
  -6   4 -12    4.52    0.31
   6   4  12    3.93    0.38
   7  -4  12    0.10    0.18
   7   4  12    0.09    0.18
  -7   4 -12    0.31    0.16
   8  -4  12    0.93    0.23
   8   4  12    1.22    0.27
  -8   4 -12    1.11    0.22
   9  -4  12    0.26    0.20
   9   4  12    0.25    0.21
  -9   4 -12    0.18    0.18
  10  -4  12   -0.10    0.20
 -10   4 -12   -0.01    0.17
  10   4  12    0.20    0.21
 -11   4 -12    0.03    0.18
  11   4  12    0.15    0.23
 -11   5  12    0.00    0.22
 -11   5  12   -0.18    0.16
 -10   5  12   -0.28    0.18
 -10   5  12   -0.02    0.15
  -9   5  12    1.32    0.28
  -9   5  12    0.69    0.17
  -9   5  12    1.01    0.30
  -8   5  12    0.13    0.20
  -8   5  12   -0.08    0.12
  -8   5  12    0.44    0.22
  -7   5  12    0.11    0.18
  -7   5  12    0.11    0.19
  -7   5  12    0.09    0.12
  -6   5  12    1.33    0.25
  -6   5  12    1.05    0.16
  -6   5  12    1.54    0.26
  -5   5  12    2.51    0.23
  -5   5  12    2.68    0.32
  -5   5  12    2.53    0.30
  -4   5  12    0.82    0.12
  -4   5  12    1.08    0.21
  -4   5  12    0.90    0.21
   3  -5 -12    6.92    0.43
  -3   5  12    6.92    0.42
  -3   5  12    7.06    0.31
  -3   5  12    7.20    0.44
  -2  -5  12    0.19    0.14
   2  -5 -12   -0.04    0.14
   2   5 -12    0.17    0.15
  -2   5  12   -0.04    0.14
  -2   5  12    0.21    0.17
  -2   5  12    0.13    0.08
  -1  -5  12    7.84    0.40
   1   5 -12    6.67    0.44
  -1   5  12    7.67    0.44
  -1   5  12    7.32    0.43
   0  -5  12    4.35    0.33
   0   5  12    4.51    0.34
   0   5  12    4.56    0.35
   1  -5  12    7.85    0.42
   1   5  12    7.38    0.43
   1   5  12    7.23    0.41
   2  -5  12   13.29    0.57
   2   5  12   13.07    0.56
   2   5  12   11.75    0.57
   3  -5  12    0.09    0.15
   3   5  12   -0.07    0.14
   4  -5  12    3.81    0.35
   4   5  12    3.52    0.35
  -4   5 -12    3.73    0.27
   5  -5  12   -0.15    0.16
  -5   5 -12   -0.13    0.12
   5   5  12   -0.09    0.16
   6  -5  12    0.26    0.21
  -6   5 -12   -0.06    0.20
  -6   5 -12   -0.22    0.13
   6   5  12   -0.01    0.18
   7  -5  12    0.84    0.24
   7   5  12    0.68    0.23
  -7   5 -12    0.49    0.17
   8  -5  12    0.44    0.23
   8   5  12    0.21    0.21
  -8   5 -12    0.42    0.17
   9  -5  12   -0.04    0.20
   9   5  12    0.03    0.21
  -9   5 -12    0.01    0.16
  10  -5  12    0.06    0.21
  10   5  12    0.01    0.23
 -10   5 -12    0.16    0.18
  11   5  12    0.32    0.27
 -11   5 -12    0.21    0.19
 -10   6  12    0.41    0.25
 -10   6  12   -0.14    0.15
  -9   6  12    0.13    0.24
  -9   6  12    0.25    0.22
  -9   6  12    0.05    0.17
  -8   6  12    0.29    0.23
  -8   6  12    0.01    0.15
  -8   6  12    0.26    0.23
  -7   6  12    0.29    0.16
  -7   6  12    0.62    0.23
  -7   6  12    0.29    0.23
  -6   6  12    0.68    0.23
  -6   6  12    0.43    0.24
  -6   6  12    0.55    0.15
  -5   6  12    1.12    0.15
  -5   6  12    1.03    0.24
  -5   6  12    0.95    0.24
  -4   6  12    0.57    0.21
  -4   6  12    0.53    0.20
  -4   6  12    0.28    0.11
  -3   6  12    5.36    0.40
  -3   6  12    5.20    0.40
  -2   6  12    0.18    0.17
  -2   6  12    0.18    0.16
  -1  -6  12    6.75    0.40
  -1   6  12    6.78    0.43
  -1   6  12    6.72    0.43
   0  -6  12    0.28    0.16
   0   6  12    0.46    0.20
   0   6  12    0.46    0.17
   1  -6  12    0.23    0.16
   1   6  12    0.13    0.15
   1   6  12   -0.01    0.16
   2  -6  12    0.71    0.19
   2   6  12    0.97    0.23
   3  -6  12    1.89    0.28
   3   6  12    1.56    0.26
   4  -6  12    0.83    0.23
  -4   6 -12    0.46    0.21
   4   6  12    0.48    0.22
   5  -6  12    0.12    0.20
  -5   6 -12   -0.08    0.12
   5   6  12   -0.06    0.18
  -5   6 -12    0.26    0.21
   6  -6  12    1.35    0.29
  -6   6 -12    1.05    0.18
   6   6  12    1.11    0.27
  -6   6 -12    1.03    0.28
   7  -6  12    0.18    0.22
   7   6  12    0.23    0.21
  -7   6 -12    0.07    0.22
  -7   6 -12    0.00    0.15
   8  -6  12    0.70    0.26
  -8   6 -12    0.62    0.18
  -8   6 -12    0.50    0.26
   8   6  12    0.60    0.25
   9  -6  12   -0.36    0.19
   9   6  12    0.05    0.22
  -9   6 -12    0.14    0.16
  10  -6  12    0.25    0.24
 -10   6 -12    0.15    0.18
  10   6  12    1.21    0.31
  -9   7  12    0.04    0.13
  -9   7  12    0.05    0.22
  -9   7  12   -0.19    0.23
  -8   7  12    0.19    0.24
  -8   7  12    0.03    0.23
  -8   7  12   -0.04    0.12
  -7   7  12    0.16    0.23
  -7   7  12    0.31    0.24
  -6   7  12    0.79    0.25
  -6   7  12    0.47    0.24
  -5   7  12   -0.19    0.18
  -5   7  12   -0.12    0.18
  -4   7  12    0.18    0.19
  -4   7  12   -0.16    0.17
  -3   7  12   -0.01    0.18
  -3   7  12    0.40    0.22
  -2   7  12    0.28    0.20
  -2   7  12    0.39    0.21
  -1   7  12    0.35    0.20
  -1   7  12    0.27    0.19
   0  -7  12   -0.13    0.17
   0   7  12    0.08    0.18
   0   7  12    0.27    0.19
   1  -7  12    1.37    0.26
   1   7  12    1.38    0.27
   2  -7  12    0.17    0.19
   2   7  12   -0.04    0.19
   3  -7  12    5.23    0.40
   3   7  12    4.14    0.41
   4  -7  12    1.46    0.30
   4   7  12    1.04    0.26
  -4   7 -12    1.09    0.26
   5  -7  12    0.77    0.25
  -5   7 -12    0.96    0.26
   5   7  12    0.82    0.26
   6  -7  12    2.90    0.38
   6   7  12    2.54    0.36
  -6   7 -12    2.89    0.38
   7  -7  12    0.18    0.22
  -7   7 -12    0.09    0.25
  -7   7 -12    0.08    0.14
   7   7  12    0.22    0.23
   8  -7  12    0.13    0.23
  -8   7 -12    0.47    0.27
   8   7  12    0.15    0.24
  -8   7 -12    0.10    0.15
  -8   8  12    0.05    0.27
  -8   8  12    0.10    0.26
  -7   8  12    2.95    0.41
  -7   8  12    3.12    0.44
  -6   8  12    0.17    0.22
  -6   8  12    0.25    0.24
  -5   8  12    0.91    0.28
  -5   8  12    0.80    0.26
  -4   8  12    1.25    0.30
  -4   8  12    0.80    0.26
  -3   8  12    0.08    0.21
  -3   8  12    0.18    0.21
  -2   8  12    0.52    0.23
  -2   8  12    0.73    0.25
  -1   8  12    0.67    0.25
  -1   8  12    0.24    0.23
   0   8  12    0.11    0.20
   1  -8  12   -0.03    0.18
   1   8  12   -0.15    0.18
   2  -8  12    0.68    0.22
   2   8  12    0.13    0.22
   3  -8  12    0.03    0.18
   3   8  12    0.05    0.21
   4  -8  12   -0.02    0.21
   4   8  12   -0.26    0.19
  -4   8 -12    0.63    0.25
   5  -8  12   -0.29    0.20
  -5   8 -12    0.06    0.23
   5   8  12    0.03    0.23
   6  -8  12    0.24    0.24
   6   8  12    0.27    0.24
  -6   8 -12    0.11    0.24
   7  -8  12    0.30    0.27
  -7   8 -12    0.07    0.24
   7   8  12    0.11    0.23
  -5   9  12    0.33    0.25
  -5   9  12    0.16    0.24
  -4   9  12   -0.02    0.22
  -4   9  12    0.11    0.22
  -3   9  12    0.12    0.23
  -3   9  12    0.29    0.24
  -2   9  12   -0.04    0.20
  -2   9  12    0.19    0.24
  -1   9  12    0.63    0.25
   0   9  12    0.75    0.27
   1   9  12    0.11    0.22
   2  -9  12    0.50    0.24
   2   9  12    0.19    0.23
   3  -9  12   -0.04    0.21
   3   9  12    0.01    0.25
   4  -9  12    0.48    0.25
   4   9  12    0.15    0.25
 -13   0  13   -0.09    0.23
 -12   0  13   -0.26    0.25
 -11   0  13    0.40    0.26
 -10   0  13    0.00    0.21
  -9   0  13    0.03    0.17
  -8   0  13    0.03    0.15
  -7   0  13   -0.03    0.13
   7   0 -13   -0.04    0.13
  -7   0  13    0.01    0.10
  -6   0  13   -0.02    0.09
  -6   0  13    0.02    0.15
   6   0 -13   -0.08    0.13
  -5   0  13   -0.08    0.12
   5   0 -13   -0.06    0.11
  -5   0  13   -0.11    0.07
   4   0 -13   -0.18    0.07
  -4   0  13   -0.11    0.11
  -4   0  13   -0.10    0.07
  -4   0  13   -0.06    0.05
   4   0 -13    0.05    0.12
   3   0 -13    0.03    0.11
  -3   0  13    0.01    0.06
  -3   0  13    0.03    0.11
  -3   0  13   -0.07    0.09
  -2   0  13    0.06    0.07
  -2   0  13    0.08    0.10
   2   0 -13    0.11    0.10
  -2   0  13    0.04    0.06
  -1   0  13    0.19    0.10
   1   0 -13    0.26    0.10
  -1   0  13    0.31    0.10
  -1   0  13    0.24    0.08
   0   0  13    0.10    0.09
   0   0  13   -0.01    0.07
   0   0 -13    0.07    0.09
   1   0  13    0.17    0.08
  -1   0 -13    0.15    0.09
   1   0  13    0.13    0.09
   1   0  13    0.13    0.07
   2   0  13   -0.09    0.08
   2   0  13    0.02    0.07
  -2   0 -13    0.10    0.08
   2   0  13    0.08    0.08
   3   0  13   -0.01    0.08
   3   0  13    0.00    0.10
  -3   0 -13    0.00    0.08
   3   0  13    0.05    0.08
   4   0  13   -0.03    0.10
   4   0  13    0.00    0.10
   5   0  13    0.05    0.12
   5   0  13   -0.14    0.11
   6   0  13   -0.05    0.13
   6   0  13   -0.02    0.14
   7   0  13    0.21    0.19
  -7   0 -13    0.24    0.25
   8   0  13   -0.20    0.18
  -8   0 -13   -0.21    0.23
   9   0  13   -0.07    0.20
  -9   0 -13   -0.23    0.23
  10   0  13   -0.33    0.21
 -10   0 -13   -0.15    0.24
  11   0  13   -0.04    0.25
 -11   0 -13    0.23    0.26
 -12   0 -13    0.15    0.27
  12   0  13   -0.18    0.24
 -13  -1  13   -0.04    0.30
 -13   1  13    0.03    0.19
 -12  -1  13    0.24    0.29
 -12   1  13   -0.11    0.18
 -11  -1  13    0.84    0.30
 -11   1  13    0.68    0.26
 -10  -1  13    1.84    0.33
 -10   1  13    1.90    0.31
  -9  -1  13    0.42    0.22
  -9   1  13    0.50    0.19
  -8  -1  13    3.91    0.50
  -8   1  13    3.72    0.43
  -8   1  13    3.25    0.31
  -7  -1  13    0.97    0.21
  -7   1  13    1.80    0.23
  -7   1  13    1.15    0.22
  -7   1  13    1.56    0.20
   7   1 -13    0.86    0.21
  -7   1  13    1.45    0.22
  -6  -1  13    6.22    0.51
   6  -1 -13    5.83    0.39
  -6  -1  13    5.72    0.34
   6   1 -13    5.38    0.38
  -6   1  13    6.25    0.36
  -6   1  13    6.34    0.36
  -6   1  13    5.97    0.47
  -6   1  13    6.30    0.36
   5  -1 -13    0.05    0.12
  -5  -1  13   -0.19    0.15
   5  -1 -13    0.02    0.09
  -5  -1  13   -0.03    0.08
  -5   1  13   -0.11    0.08
  -5   1  13    0.18    0.11
  -5   1  13   -0.04    0.13
   5   1 -13   -0.08    0.13
  -4  -1  13   22.25    0.75
   4  -1 -13   22.68    0.86
  -4  -1  13   22.29    0.99
   4  -1 -13   21.72    0.75
  -4   1  13   22.64    0.78
   4   1 -13   21.79    0.86
  -4   1  13   22.58    0.75
  -4   1  13   22.18    0.75
  -4   1  13   22.11    0.96
  -3  -1  13    0.10    0.12
  -3  -1  13    0.11    0.07
   3  -1 -13    0.17    0.09
  -3  -1  13    0.13    0.10
   3  -1 -13    0.05    0.11
   3   1 -13    0.09    0.12
  -3   1  13    0.08    0.11
  -3   1  13    0.18    0.09
  -3   1  13    0.16    0.09
  -3   1  13    0.15    0.10
  -2  -1  13    8.20    0.50
   2  -1 -13    8.36    0.41
  -2  -1  13    8.39    0.37
  -2  -1  13    8.40    0.33
  -2   1  13    8.18    0.38
   2   1 -13    8.58    0.34
  -2   1  13    7.85    0.35
   2   1 -13    8.80    0.42
  -2   1  13    8.36    0.36
   1  -1 -13    0.04    0.09
  -1  -1  13    0.07    0.10
  -1  -1  13    0.12    0.10
  -1  -1  13    0.06    0.07
  -1   1  13    0.12    0.09
  -1   1  13    0.52    0.11
   1   1 -13    0.11    0.10
  -1   1  13    0.11    0.08
   0  -1  13    2.95    0.24
   0  -1  13    3.46    0.20
   0  -1  13    3.64    0.34
   0  -1 -13    3.55    0.24
   0   1  13    3.57    0.22
   0   1 -13    3.23    0.24
   0   1  13    3.42    0.22
   0   1  13    3.43    0.24
   1  -1  13    1.69    0.18
  -1  -1 -13    1.61    0.17
   1  -1  13    1.24    0.14
   1   1  13    1.48    0.16
  -1   1 -13    1.52    0.17
  -1   1 -13    1.47    0.15
   1   1  13    1.26    0.16
   1   1  13    1.79    0.18
  -2  -1 -13    1.88    0.17
   2  -1  13    2.05    0.22
   2  -1  13    1.91    0.17
   2  -1  13    1.79    0.17
  -2   1 -13    1.76    0.17
   2   1  13    1.89    0.19
   2   1  13    2.02    0.20
   2   1  13    1.94    0.18
  -2   1 -13    1.61    0.18
   3  -1  13    0.16    0.10
   3  -1  13    0.13    0.09
   3  -1  13    0.12    0.11
   3   1  13    0.17    0.10
  -3   1 -13    0.09    0.09
  -3   1 -13    0.16    0.10
   3   1  13    0.00    0.08
   3   1  13    0.01    0.11
   4  -1  13    0.08    0.11
   4  -1  13    0.08    0.11
  -4   1 -13    0.07    0.10
   4   1  13    0.06    0.13
  -4   1 -13    0.08    0.11
   4   1  13    0.06    0.11
   5  -1  13    2.24    0.24
   5  -1  13    2.52    0.27
   5   1  13    2.32    0.23
   5   1  13    2.39    0.26
   6  -1  13   -0.04    0.15
   6  -1  13   -0.04    0.13
  -6   1 -13   -0.17    0.20
   6   1  13    0.19    0.16
   7  -1  13    2.56    0.28
   7  -1  13    3.06    0.34
  -7   1 -13    3.22    0.44
   7   1  13    2.92    0.32
   8  -1  13   -0.11    0.19
  -8   1 -13   -0.09    0.21
   8   1  13    0.31    0.20
   9  -1  13    2.20    0.35
   9   1  13    2.18    0.34
  -9   1 -13    2.15    0.35
  10  -1  13    1.08    0.30
  10   1  13    0.81    0.28
 -10   1 -13    0.21    0.25
  11  -1  13    1.51    0.34
  11   1  13    1.18    0.31
 -11   1 -13    1.24    0.33
  12  -1  13    0.21    0.29
 -12   1 -13   -0.01    0.25
  12   1  13    0.50    0.28
 -13   2  13    0.55    0.24
 -12   2  13    1.39    0.29
 -11   2  13    0.74    0.24
 -10   2  13    4.11    0.42
  -9   2  13    2.27    0.28
  -9   2  13    1.91    0.26
  -8   2  13    3.42    0.33
  -8   2  13    3.92    0.38
  -8   2  13    3.47    0.33
  -8   2  13    3.35    0.34
  -7   2  13    4.34    0.33
  -7   2  13    3.77    0.31
  -7   2  13    3.98    0.31
  -7   2  13    3.68    0.36
   6  -2 -13    0.61    0.16
   6  -2 -13    0.81    0.19
  -6   2  13    1.02    0.16
  -6   2  13    1.25    0.20
  -6   2  13    1.20    0.21
   6   2 -13    0.64    0.19
  -6   2  13    0.76    0.17
   5  -2 -13   16.12    0.63
  -5  -2  13   16.12    0.60
   5  -2 -13   16.07    0.71
   5   2 -13   16.83    0.72
  -5   2  13   16.79    0.65
  -5   2  13   17.22    0.66
  -5   2  13   16.72    0.75
   4  -2 -13    2.58    0.26
  -4  -2  13    3.28    0.25
   4  -2 -13    2.63    0.23
   4   2 -13    2.84    0.27
  -4   2  13    2.75    0.28
  -4   2  13    2.33    0.21
  -4   2  13    3.03    0.26
  -3  -2  13    8.31    0.37
   3  -2 -13    8.16    0.38
   3  -2 -13    7.95    0.42
  -3   2  13    7.80    0.39
  -3   2  13    7.96    0.41
   3   2 -13    8.06    0.43
  -3   2  13    7.99    0.37
   2  -2 -13   22.03    0.84
  -2  -2  13   22.89    0.76
   2   2 -13   22.42    0.86
  -2   2  13   22.90    0.77
  -2   2  13   21.73    0.78
  -2   2  13   21.98    0.78
   1  -2 -13   10.53    0.46
  -1  -2  13    9.93    0.38
  -1  -2  13   10.12    0.43
  -1   2  13   10.60    0.44
  -1   2  13   10.22    0.44
  -1   2  13    9.60    0.42
   1   2 -13    9.35    0.47
   0  -2  13    8.36    0.36
   0  -2 -13    8.95    0.41
   0  -2  13    8.50    0.40
   0   2  13    9.09    0.41
   0   2  13    8.95    0.40
   0   2  13    8.80    0.38
   0   2 -13    8.67    0.43
  -1  -2 -13    6.64    0.32
   1  -2  13    6.78    0.35
   1  -2  13    6.29    0.31
   1   2  13    6.72    0.35
  -1   2 -13    6.36    0.36
  -1   2 -13    6.51    0.31
   1   2  13    6.69    0.33
   1   2  13    6.52    0.34
   2  -2  13    0.34    0.13
   2  -2  13    0.34    0.11
  -2   2 -13    0.35    0.11
   2   2  13    0.29    0.11
  -2   2 -13    0.35    0.13
   2   2  13    0.36    0.11
   2   2  13    0.37    0.13
   3  -2  13    2.18    0.23
   3  -2  13    1.70    0.19
  -3   2 -13    1.92    0.18
  -3   2 -13    1.71    0.20
   3   2  13    1.92    0.20
   3   2  13    2.36    0.24
   4  -2  13    0.16    0.13
   4  -2  13    0.46    0.15
   4   2  13    0.18    0.13
   4   2  13    0.29    0.14
  -4   2 -13    0.13    0.12
  -4   2 -13    0.20    0.11
   5  -2  13   -0.03    0.10
   5  -2  13    0.18    0.15
  -5   2 -13    0.11    0.12
  -5   2 -13   -0.22    0.18
   5   2  13   -0.03    0.13
  -5   2 -13    0.05    0.14
   6  -2  13    1.24    0.22
  -6   2 -13    0.93    0.17
  -6   2 -13    1.11    0.22
   7  -2  13   -0.18    0.15
  -7   2 -13    0.15    0.18
   7   2  13    0.19    0.18
   8  -2  13    0.04    0.17
   8   2  13    0.34    0.21
  -8   2 -13    0.43    0.21
   9   2  13    0.77    0.26
  -9   2 -13    0.39    0.23
  10   2  13   -0.05    0.21
 -10   2 -13   -0.03    0.21
  11   2  13    0.07    0.23
 -11   2 -13    0.13    0.23
  12  -2  13    0.28    0.29
  12   2  13   -0.04    0.24
 -11   3  13    0.10    0.17
 -10   3  13    0.02    0.15
  -9   3  13    3.97    0.37
  -9   3  13    4.14    0.43
  -9   3  13    3.53    0.36
  -8   3  13    4.79    0.39
  -8   3  13    4.87    0.41
  -8   3  13    5.68    0.39
  -7   3  13    0.76    0.21
  -7   3  13    0.89    0.17
  -7   3  13    0.89    0.21
  -6   3  13   12.35    0.56
  -6   3  13   11.81    0.50
  -6   3  13   11.71    0.54
   6   3 -13   11.48    0.59
   5  -3 -13    0.30    0.17
  -5   3  13    0.41    0.15
  -5   3  13    0.41    0.15
   5   3 -13    0.23    0.15
  -5   3  13    0.29    0.11
   4  -3 -13   18.23    0.76
  -4  -3  13   18.06    0.65
  -4   3  13   19.70    0.72
   4   3 -13   17.89    0.77
  -4   3  13   17.84    0.71
  -3  -3  13    2.59    0.23
   3  -3 -13    1.88    0.21
   3  -3 -13    2.19    0.24
  -3   3  13    3.00    0.28
  -3   3  13    2.38    0.26
   3   3 -13    2.28    0.26
  -3   3  13    2.20    0.21
   2  -3 -13   30.26    1.06
  -2  -3  13   32.62    1.02
   2  -3 -13   31.47    1.13
   2   3 -13   30.99    1.16
  -2   3  13   31.79    1.05
  -2   3  13   33.33    1.08
  -2   3  13   32.01    1.05
   1  -3 -13    2.78    0.26
  -1  -3  13    3.47    0.27
  -1   3  13    3.38    0.27
  -1   3  13    3.13    0.24
   1   3 -13    3.05    0.27
  -1   3  13    3.35    0.26
   0  -3  13    0.15    0.08
   0  -3  13    0.30    0.13
   0  -3 -13    0.16    0.11
   0   3 -13    0.22    0.12
   0   3  13    0.26    0.11
   0   3  13    0.06    0.10
   0   3  13    0.12    0.12
   1  -3  13    0.14    0.10
   1  -3  13    0.14    0.12
   1   3  13    0.08    0.10
   1   3  13    0.08    0.10
  -1   3 -13   -0.17    0.13
   1   3  13    0.06    0.12
  -1   3 -13    0.11    0.11
   2  -3  13    0.08    0.10
   2  -3  13    0.05    0.12
   2   3  13    0.02    0.10
  -2   3 -13    0.17    0.12
   2   3  13   -0.06    0.11
  -2   3 -13   -0.04    0.12
  -2   3 -13    0.20    0.10
   3  -3  13    2.69    0.27
   3  -3  13    2.17    0.21
  -3   3 -13    1.87    0.26
   3   3  13    2.10    0.22
   3   3  13    2.49    0.26
  -3   3 -13    2.13    0.19
  -3   3 -13    1.98    0.23
   4  -3  13   -0.09    0.09
   4  -3  13    0.07    0.14
  -4   3 -13    0.08    0.13
  -4   3 -13    0.07    0.11
  -4   3 -13    0.09    0.12
   4   3  13    0.13    0.14
   5  -3  13    7.92    0.45
  -5   3 -13    7.40    0.46
   5   3  13    7.35    0.45
  -5   3 -13    6.72    0.43
  -5   3 -13    7.27    0.38
   6  -3  13    0.01    0.18
  -6   3 -13    0.24    0.16
  -6   3 -13    0.15    0.14
   6   3  13    0.20    0.18
   7  -3  13    6.69    0.46
   7   3  13    6.34    0.45
  -7   3 -13    6.81    0.41
  -7   3 -13    7.51    0.47
   8  -3  13    1.18    0.25
  -8   3 -13    1.06    0.23
  -8   3 -13    0.69    0.19
   8   3  13    0.88    0.25
   9   3  13    0.71    0.25
  -9   3 -13    0.66    0.22
  10   3  13   -0.32    0.19
 -10   3 -13    0.03    0.22
  11   3  13    0.49    0.26
 -12   4  13    0.31    0.19
 -11   4  13    0.54    0.21
 -10   4  13    0.87    0.27
 -10   4  13    0.54    0.18
  -9   4  13    0.08    0.19
  -9   4  13    0.08    0.13
  -9   4  13   -0.09    0.21
  -8   4  13    0.18    0.13
  -8   4  13   -0.01    0.19
  -8   4  13    0.24    0.20
  -7   4  13    1.09    0.25
  -7   4  13    1.45    0.26
  -7   4  13    1.02    0.19
  -6   4  13    0.02    0.11
  -6   4  13    0.54    0.18
  -6   4  13    0.36    0.17
  -5   4  13   -0.13    0.09
  -5   4  13    0.10    0.13
  -5   4  13    0.06    0.12
   4  -4 -13    0.01    0.13
  -4   4  13   -0.02    0.12
   4   4 -13   -0.07    0.13
  -4   4  13   -0.05    0.08
  -4   4  13    0.10    0.13
  -3  -4  13    3.24    0.28
   3  -4 -13    3.61    0.30
   3   4 -13    3.20    0.31
  -3   4  13    3.78    0.32
  -3   4  13    3.29    0.33
  -2  -4  13    3.55    0.29
   2  -4 -13    3.45    0.30
   2   4 -13    3.22    0.30
  -2   4  13    3.23    0.31
  -2   4  13    3.20    0.30
  -1  -4  13   25.96    0.87
   1  -4 -13   25.32    0.94
  -1   4  13   26.59    0.90
  -1   4  13   25.52    0.90
   1   4 -13   22.45    0.96
   0  -4  13    0.07    0.14
   0   4  13    0.07    0.12
   0   4 -13    0.15    0.14
   0   4  13    0.25    0.14
   1  -4  13    2.63    0.28
   1   4  13    2.91    0.27
   1   4  13    2.70    0.26
  -1   4 -13    1.86    0.26
   2  -4  13    2.25    0.26
   2  -4  13    1.69    0.20
   2   4  13    1.96    0.24
   2   4  13    2.61    0.25
  -2   4 -13    1.47    0.24
   3  -4  13    0.40    0.17
   3  -4  13    0.21    0.13
  -3   4 -13    0.22    0.12
  -3   4 -13    0.22    0.15
   3   4  13    0.21    0.14
   4  -4  13   -0.06    0.15
  -4   4 -13   -0.15    0.11
   4   4  13   -0.11    0.13
   5  -4  13    1.35    0.24
   5   4  13    1.33    0.25
  -5   4 -13    1.05    0.18
   6  -4  13    1.48    0.27
  -6   4 -13    1.53    0.21
   6   4  13    1.50    0.27
   7  -4  13    0.59    0.23
   7   4  13    0.31    0.19
  -7   4 -13    0.55    0.17
   8  -4  13    2.56    0.34
  -8   4 -13    2.37    0.28
   8   4  13    2.28    0.33
   9  -4  13   -0.09    0.20
  -9   4 -13   -0.02    0.16
   9   4  13    0.03    0.21
  10  -4  13    0.12    0.23
 -10   4 -13    0.45    0.20
  10   4  13    0.48    0.25
  11   4  13   -0.02    0.23
 -11   4 -13    0.32    0.20
 -11   5  13    0.03    0.17
 -11   5  13    0.06    0.24
 -10   5  13    0.69    0.27
 -10   5  13    0.45    0.19
  -9   5  13    0.54    0.17
  -9   5  13    0.59    0.26
  -9   5  13    1.11    0.30
  -8   5  13    0.58    0.25
  -8   5  13    0.68    0.26
  -8   5  13    0.59    0.16
  -7   5  13   -0.05    0.11
  -7   5  13    0.06    0.18
  -7   5  13   -0.02    0.18
  -6   5  13   -0.05    0.16
  -6   5  13    0.02    0.11
  -6   5  13    0.00    0.16
  -5   5  13    0.28    0.17
  -5   5  13    0.15    0.10
  -5   5  13    0.33    0.18
  -4   5  13    0.11    0.09
  -4   5  13    0.14    0.15
  -4   5  13    0.27    0.16
   3  -5 -13    2.97    0.31
  -3   5  13    3.07    0.22
  -3   5  13    3.02    0.31
  -3   5  13    3.11    0.33
   2  -5 -13    1.23    0.22
  -2  -5  13    1.37    0.21
  -2   5  13    1.25    0.23
  -2   5  13    1.01    0.13
  -2   5  13    1.21    0.22
  -1  -5  13   15.31    0.63
  -1   5  13   16.34    0.68
  -1   5  13   16.40    0.69
   0  -5  13    6.71    0.40
   0   5  13    6.14    0.41
   0   5  13    6.96    0.42
   1  -5  13    0.03    0.15
   1   5  13    0.11    0.15
   1   5  13    0.21    0.15
   2  -5  13    6.25    0.41
   2   5  13    6.19    0.39
   2   5  13    6.18    0.41
   3  -5  13    0.29    0.17
   3   5  13    0.23    0.18
   4  -5  13    3.14    0.33
  -4   5 -13    2.61    0.26
   4   5  13    2.49    0.31
   5  -5  13   -0.13    0.17
  -5   5 -13   -0.13    0.12
   5   5  13    0.02    0.17
   6  -5  13    1.47    0.28
  -6   5 -13    1.31    0.20
   6   5  13    1.40    0.28
   7  -5  13    1.58    0.29
   7   5  13    1.68    0.30
  -7   5 -13    1.67    0.23
   8  -5  13    0.66    0.24
  -8   5 -13    0.54    0.19
   8   5  13    0.51    0.23
   9  -5  13    0.01    0.22
   9   5  13    0.00    0.22
  -9   5 -13    0.19    0.17
  10  -5  13    0.25    0.24
  10   5  13    0.04    0.22
 -10   5 -13    0.18    0.18
 -10   6  13    2.01    0.37
 -10   6  13    1.92    0.36
 -10   6  13    1.83    0.25
  -9   6  13    0.77    0.19
  -9   6  13    0.51    0.26
  -9   6  13    0.85    0.30
  -8   6  13    0.47    0.18
  -8   6  13    0.73    0.29
  -8   6  13    0.59    0.27
  -7   6  13    0.79    0.18
  -7   6  13    1.46    0.30
  -7   6  13    1.02    0.29
  -6   6  13    1.23    0.26
  -6   6  13    1.03    0.18
  -6   6  13    1.51    0.29
  -5   6  13    5.79    0.45
  -5   6  13    6.16    0.46
  -4   6  13    0.14    0.19
  -4   6  13    0.30    0.12
  -4   6  13    0.64    0.21
  -3   6  13    2.75    0.33
  -3   6  13    3.24    0.35
  -2   6  13    3.61    0.36
  -2   6  13    3.33    0.36
  -1  -6  13    0.80    0.20
  -1   6  13    1.11    0.24
  -1   6  13    0.97    0.23
   0  -6  13    0.26    0.18
   0   6  13    0.16    0.18
   0   6  13    0.27    0.17
   1  -6  13    0.16    0.17
   1   6  13    0.33    0.17
   1   6  13    0.19    0.18
   2  -6  13    0.27    0.17
   2   6  13    0.24    0.19
   3  -6  13    0.07    0.16
   3   6  13    0.00    0.17
   4  -6  13    0.28    0.19
   4   6  13   -0.06    0.18
   5  -6  13   -0.04    0.17
   5   6  13   -0.21    0.17
  -5   6 -13   -0.04    0.13
   6  -6  13    0.16    0.20
  -6   6 -13    0.44    0.15
   6   6  13    0.16    0.22
   7  -6  13   -0.25    0.18
   7   6  13    0.03    0.20
  -7   6 -13    0.03    0.15
   8  -6  13   -0.22    0.20
  -8   6 -13   -0.13    0.15
   8   6  13   -0.01    0.20
   9  -6  13   -0.05    0.22
   9   6  13    0.30    0.23
  -9   6 -13   -0.01    0.16
  -9   7  13    0.08    0.14
  -9   7  13    0.18    0.23
  -9   7  13   -0.03    0.22
  -8   7  13    0.27    0.13
  -8   7  13    0.05    0.23
  -8   7  13    0.15    0.24
  -7   7  13    0.20    0.24
  -7   7  13    0.29    0.24
  -7   7  13    0.17    0.12
  -6   7  13    0.42    0.24
  -6   7  13    0.77    0.25
  -5   7  13   -0.13    0.19
  -5   7  13    0.42    0.24
  -4   7  13    0.13    0.19
  -4   7  13    0.03    0.19
  -3   7  13    0.82    0.25
  -3   7  13    1.28    0.27
  -2   7  13    3.27    0.39
  -2   7  13    3.39    0.38
  -1   7  13    0.16    0.18
  -1   7  13    0.19    0.20
   0  -7  13    0.03    0.18
   0   7  13   -0.12    0.17
   0   7  13    0.01    0.17
   1  -7  13    3.77    0.36
   1   7  13    3.99    0.40
   2  -7  13    1.53    0.28
   2   7  13    1.17    0.27
   3  -7  13    1.82    0.30
   3   7  13    0.99    0.26
   4  -7  13    1.47    0.28
   4   7  13    0.71    0.25
   5  -7  13    0.12    0.20
   5   7  13    0.13    0.20
   6  -7  13    0.00    0.21
   6   7  13    0.33    0.24
   7  -7  13    0.57    0.25
  -7   7 -13    0.87    0.18
   7   7  13    0.61    0.25
   8  -7  13    0.17    0.25
  -8   7 -13    0.16    0.16
   8   7  13    0.01    0.23
  -7   8  13    0.79    0.30
  -7   8  13    1.01    0.29
  -6   8  13   -0.05    0.23
  -6   8  13    0.19    0.21
  -5   8  13    0.16    0.23
  -5   8  13    0.13    0.21
  -4   8  13    0.15    0.22
  -4   8  13   -0.04    0.21
  -3   8  13    0.38    0.24
  -3   8  13    0.33    0.23
  -2   8  13    0.64    0.25
  -2   8  13    0.21    0.21
  -1   8  13    1.85    0.34
  -1   8  13    1.14    0.27
   0   8  13    0.02    0.20
   1  -8  13    0.32    0.21
   1   8  13    0.29    0.22
   2  -8  13    0.28    0.20
   2   8  13    0.21    0.22
   3  -8  13   -0.01    0.19
   3   8  13    0.10    0.21
   4  -8  13    0.30    0.21
   4   8  13   -0.17    0.20
   5  -8  13   -0.18    0.21
   5   8  13   -0.13    0.22
   6  -8  13    0.08    0.21
   6   8  13    0.22    0.25
  -5   9  13    0.25    0.26
  -4   9  13    0.08    0.22
  -4   9  13    0.00    0.22
  -3   9  13    0.01    0.22
  -3   9  13    0.16    0.23
  -2   9  13    0.65    0.27
  -2   9  13    0.35    0.24
  -1   9  13    0.88    0.28
   0   9  13    0.38    0.24
   1   9  13    0.06    0.22
   2  -9  13   -0.04    0.22
   2   9  13    0.04    0.22
   3  -9  13   -0.02    0.22
   3   9  13   -0.27    0.23
   4  -9  13    0.05    0.22
   4   9  13   -0.17    0.22
 -12   0  14   -0.11    0.27
 -11   0  14    6.50    0.62
 -10   0  14   10.04    0.72
  -9   0  14    1.20    0.28
  -8   0  14    8.95    0.63
  -7   0  14    0.75    0.19
  -7   0  14    1.00    0.18
   6   0 -14   12.53    0.61
  -6   0  14   13.23    0.72
  -6   0  14   12.79    0.53
  -5   0  14   24.00    1.06
  -5   0  14   24.19    0.82
   5   0 -14   22.08    0.91
   4   0 -14   -0.05    0.11
  -4   0  14   -0.04    0.11
   4   0 -14    0.06    0.07
  -4   0  14    0.00    0.09
   3   0 -14   10.93    0.52
  -3   0  14   11.59    0.44
  -3   0  14   10.89    0.47
  -3   0  14   11.20    0.60
  -2   0  14   28.18    0.91
   2   0 -14   28.14    1.03
  -2   0  14   29.06    1.19
  -2   0  14   27.87    0.92
  -1   0  14   42.86    1.28
  -1   0  14   42.66    1.32
  -1   0  14   43.54    1.33
   1   0 -14   43.01    1.45
  -1   0  14   44.22    1.71
   0   0 -14   44.18    1.45
   0   0  14   43.89    1.34
   0   0  14   42.61    1.29
   0   0  14   42.96    1.32
   1   0  14   61.51    1.77
  -1   0 -14   62.19    1.95
   1   0  14   59.73    1.82
   1   0  14   58.63    1.78
   2   0  14    8.65    0.40
   2   0  14    9.14    0.39
  -2   0 -14    9.03    0.41
   2   0  14    8.99    0.41
   3   0  14   34.08    1.05
  -3   0 -14   31.43    1.09
   3   0  14   31.64    1.08
   3   0  14   31.68    1.03
   4   0  14    0.20    0.12
   4   0  14    0.02    0.11
   5   0  14   14.30    0.59
   5   0  14   14.37    0.60
   6   0  14    6.50    0.41
   6   0  14    5.68    0.38
   7   0  14   16.19    0.72
   8   0  14    0.81    0.25
  -8   0 -14    0.28    0.26
  -9   0 -14   -0.14    0.24
   9   0  14    0.47    0.25
 -10   0 -14    0.09    0.25
  10   0  14    0.14    0.24
 -11   0 -14    0.33    0.28
  11   0  14   -0.05    0.24
  12   0  14    0.20    0.28
 -12   0 -14    0.26    0.28
 -13  -1  14    0.41    0.32
 -12  -1  14    0.51    0.31
 -12   1  14    0.29    0.21
 -11  -1  14    4.74    0.60
 -11   1  14    3.33    0.47
 -10  -1  14    2.36    0.38
 -10   1  14    3.42    0.44
  -9  -1  14    0.59    0.24
  -9   1  14    0.43    0.21
  -8  -1  14    1.63    0.28
  -8   1  14    1.52    0.24
  -8   1  14    1.72    0.26
  -7  -1  14    1.73    0.27
  -7   1  14    1.81    0.25
  -7   1  14    2.78    0.29
  -6  -1  14    1.43    0.19
   6  -1 -14    1.55    0.24
  -6  -1  14    1.26    0.22
   6   1 -14    1.30    0.23
  -6   1  14    1.04    0.19
  -6   1  14    1.83    0.23
   5  -1 -14    1.48    0.23
  -5  -1  14    0.99    0.19
   5  -1 -14    1.23    0.17
  -5  -1  14    1.63    0.20
   5   1 -14    1.37    0.22
  -5   1  14    1.26    0.18
  -5   1  14    0.81    0.17
  -5   1  14    1.49    0.21
   4  -1 -14    1.46    0.21
  -4  -1  14    0.90    0.18
   4  -1 -14    1.29    0.17
  -4  -1  14    1.60    0.20
  -4   1  14    1.31    0.17
  -4   1  14    1.93    0.22
  -4   1  14    1.21    0.18
   4   1 -14    1.08    0.21
  -4   1  14    1.31    0.16
   3  -1 -14    4.24    0.30
  -3  -1  14    3.90    0.40
   3  -1 -14    4.05    0.25
  -3  -1  14    4.18    0.27
  -3   1  14    3.57    0.37
   3   1 -14    4.04    0.30
  -3   1  14    3.44    0.25
  -3   1  14    3.73    0.24
  -3   1  14    3.77    0.29
  -2  -1  14   36.80    1.46
   2  -1 -14   35.58    1.25
  -2  -1  14   35.47    1.13
  -2  -1  14   36.01    1.10
  -2   1  14   36.57    1.15
  -2   1  14   35.17    1.14
  -2   1  14   36.49    1.12
   2   1 -14   36.13    1.26
  -1  -1  14   14.53    0.51
  -1  -1  14   14.52    0.72
  -1  -1  14   13.94    0.54
   1  -1 -14   13.75    0.58
  -1   1  14   14.13    0.52
  -1   1  14   12.84    0.55
   1   1 -14   14.38    0.60
  -1   1  14   14.17    0.54
   0  -1  14    1.34    0.20
   0  -1 -14    1.87    0.21
   0  -1  14    1.74    0.15
   0  -1  14    1.86    0.20
   0   1 -14    1.65    0.20
   0   1  14    1.72    0.18
   0   1  14    1.80    0.20
   0   1  14    1.82    0.19
  -1  -1 -14    1.94    0.19
   1  -1  14    1.64    0.17
   1  -1  14    1.70    0.20
   1   1  14    1.81    0.20
  -1   1 -14    1.55    0.19
  -1   1 -14    1.59    0.16
   1   1  14    1.60    0.17
   1   1  14    1.99    0.19
  -2  -1 -14    0.24    0.10
   2  -1  14    0.16    0.10
   2  -1  14    0.19    0.12
   2  -1  14    0.34    0.10
   2   1  14    0.12    0.09
   2   1  14    0.24    0.10
  -2   1 -14    0.12    0.11
   2   1  14    0.25    0.13
  -2   1 -14    0.08    0.10
   3  -1  14    0.23    0.10
   3  -1  14    0.22    0.11
   3  -1  14    0.24    0.13
  -3   1 -14    0.04    0.10
   3   1  14    0.34    0.12
   3   1  14    0.12    0.12
  -3   1 -14    0.13    0.11
   4  -1  14    0.04    0.12
   4  -1  14    0.14    0.12
  -4   1 -14    0.11    0.12
   4   1  14    0.20    0.12
   4   1  14   -0.06    0.12
   5  -1  14    0.58    0.17
   5  -1  14    0.95    0.19
   5   1  14    0.42    0.16
   5   1  14    0.73    0.18
   6  -1  14    6.19    0.40
   6  -1  14    5.18    0.38
  -6   1 -14    5.40    0.52
   6   1  14    5.50    0.39
   7  -1  14   -0.01    0.15
   7  -1  14    0.18    0.19
  -7   1 -14    0.14    0.23
   7   1  14    0.28    0.18
   8  -1  14    3.70    0.37
  -8   1 -14    4.00    0.49
   8   1  14    3.76    0.37
   9  -1  14    0.03    0.23
   9   1  14    0.04    0.20
  -9   1 -14   -0.02    0.23
  10  -1  14    0.03    0.25
  10   1  14   -0.04    0.21
 -10   1 -14   -0.17    0.23
  11  -1  14    0.23    0.27
  11   1  14    0.35    0.26
 -11   1 -14    0.13    0.26
  12  -1  14   -0.05    0.26
  12   1  14   -0.08    0.23
 -12   2  14    0.35    0.22
 -11   2  14    0.40    0.21
 -10   2  14    0.64    0.21
  -9   2  14    0.16    0.15
  -9   2  14    0.09    0.16
  -8   2  14   -0.25    0.13
  -8   2  14   -0.03    0.13
  -8   2  14   -0.09    0.16
  -8   2  14    0.01    0.13
  -7   2  14    1.58    0.24
  -7   2  14    1.26    0.23
  -7   2  14    0.73    0.17
  -7   2  14    1.14    0.19
  -6   2  14    6.54    0.38
  -6   2  14    6.16    0.39
  -6   2  14    6.88    0.37
   6   2 -14    6.08    0.41
  -6   2  14    6.20    0.43
   5  -2 -14   15.04    0.69
   5  -2 -14   16.16    0.63
  -5  -2  14   15.23    0.59
  -5   2  14   16.23    0.74
  -5   2  14   17.13    0.65
   5   2 -14   15.70    0.71
  -5   2  14   16.31    0.65
   4  -2 -14   10.30    0.47
  -4  -2  14   10.81    0.47
   4  -2 -14   10.36    0.53
   4   2 -14   10.62    0.53
  -4   2  14   10.84    0.47
  -4   2  14   10.60    0.48
  -4   2  14   11.14    0.50
   3  -2 -14    7.44    0.42
  -3  -2  14    7.42    0.37
   3  -2 -14    7.25    0.37
   3   2 -14    7.18    0.42
  -3   2  14    7.11    0.41
  -3   2  14    7.29    0.36
  -3   2  14    7.10    0.37
   2  -2 -14    4.78    0.33
  -2  -2  14    5.46    0.32
  -2   2  14    5.21    0.30
  -2   2  14    4.87    0.31
   2   2 -14    5.12    0.34
  -2   2  14    4.87    0.35
  -1  -2  14    2.49    0.24
  -1  -2  14    1.87    0.16
   1  -2 -14    1.96    0.23
  -1   2  14    2.00    0.20
  -1   2  14    2.49    0.24
   1   2 -14    2.04    0.23
  -1   2  14    1.85    0.22
   0  -2 -14    1.88    0.21
   0  -2  14    2.38    0.25
   0  -2  14    1.80    0.16
   0   2  14    1.89    0.19
   0   2 -14    1.87    0.21
   0   2  14    1.95    0.20
   0   2  14    2.03    0.22
   1  -2  14    4.59    0.26
  -1  -2 -14    4.71    0.29
   1  -2  14    5.03    0.31
   1   2  14    4.23    0.28
  -1   2 -14    4.51    0.30
   1   2  14    4.56    0.28
   1   2  14    4.48    0.29
   2  -2  14   12.32    0.53
   2  -2  14   12.00    0.50
   2   2  14   12.78    0.52
  -2   2 -14   12.28    0.46
   2   2  14   13.04    0.51
  -2   2 -14   12.09    0.55
   3  -2  14    4.17    0.30
   3  -2  14    3.36    0.25
   3   2  14    3.24    0.27
  -3   2 -14    3.22    0.27
  -3   2 -14    3.28    0.25
   3   2  14    3.42    0.27
   4  -2  14    6.35    0.38
   4  -2  14    5.79    0.33
  -4   2 -14    5.40    0.35
  -4   2 -14    4.24    0.46
  -4   2 -14    5.62    0.31
   4   2  14    5.44    0.33
   4   2  14    5.98    0.37
   5  -2  14    3.09    0.30
   5  -2  14    2.87    0.29
  -5   2 -14    2.88    0.32
   5   2  14    2.65    0.29
  -5   2 -14    2.91    0.28
   6  -2  14    4.54    0.36
   6  -2  14    3.68    0.34
  -6   2 -14    3.60    0.32
   6   2  14    4.27    0.35
  -6   2 -14    4.65    0.43
   7  -2  14    0.03    0.16
  -7   2 -14   -0.02    0.19
   7   2  14    0.02    0.17
   8  -2  14    0.39    0.20
  -8   2 -14    0.27    0.21
   8   2  14    0.33    0.21
   9   2  14    0.08    0.22
  -9   2 -14    0.12    0.21
  10  -2  14    0.10    0.26
 -10   2 -14    0.01    0.22
  10   2  14    0.27    0.24
  11  -2  14    0.21    0.28
 -11   2 -14   -0.02    0.24
  11   2  14    0.16    0.24
  12  -2  14    0.29    0.30
  12   2  14    0.12    0.24
 -11   3  14   -0.09    0.16
 -10   3  14    0.68    0.21
  -9   3  14    2.34    0.34
  -9   3  14    1.98    0.27
  -9   3  14    2.14    0.32
  -8   3  14   -0.21    0.12
  -8   3  14    0.29    0.20
  -8   3  14   -0.01    0.17
  -7   3  14    0.13    0.17
  -7   3  14    0.13    0.16
  -7   3  14    0.18    0.13
  -6   3  14    0.21    0.15
  -6   3  14    0.02    0.09
  -6   3  14   -0.04    0.13
  -5   3  14    0.11    0.14
   5   3 -14    0.07    0.14
  -5   3  14   -0.12    0.08
  -5   3  14   -0.05    0.11
  -4  -3  14    0.65    0.15
   4  -3 -14    0.64    0.18
  -4   3  14    0.79    0.18
   4   3 -14    0.65    0.19
  -4   3  14    0.75    0.18
   3  -3 -14   18.85    0.79
  -3  -3  14   19.84    0.70
  -3   3  14   19.55    0.75
  -3   3  14   20.57    0.74
   3   3 -14   18.95    0.81
   2  -3 -14   15.23    0.65
  -2  -3  14   16.12    0.61
  -2   3  14   15.20    0.61
  -2   3  14   15.56    0.63
   2   3 -14   15.06    0.68
  -1  -3  14   39.23    1.21
   1  -3 -14   37.87    1.30
  -1   3  14   38.30    1.22
  -1   3  14   38.89    1.23
   1   3 -14   35.48    1.34
   0  -3 -14    4.71    0.31
   0  -3  14    5.02    0.32
   0   3 -14    4.46    0.33
   0   3  14    4.92    0.32
   0   3  14    4.84    0.33
   1  -3  14    7.01    0.33
   1  -3  14    6.86    0.38
   1   3  14    7.46    0.39
  -1   3 -14    6.50    0.40
   1   3  14    6.39    0.37
   2  -3  14   12.46    0.54
   2  -3  14   11.89    0.51
  -2   3 -14   12.58    0.47
   2   3  14   12.72    0.53
  -2   3 -14   13.52    0.60
  -2   3 -14   12.52    0.59
   2   3  14   12.30    0.54
   3  -3  14    0.87    0.19
   3   3  14    0.59    0.16
  -3   3 -14    0.58    0.15
  -3   3 -14    0.31    0.15
   3   3  14    0.40    0.15
  -3   3 -14    0.50    0.14
   4  -3  14    3.68    0.32
  -4   3 -14    2.87    0.26
   4   3  14    2.98    0.30
  -4   3 -14    3.11    0.33
  -4   3 -14    2.83    0.28
   5  -3  14    0.11    0.12
   5  -3  14    0.27    0.18
  -5   3 -14    0.09    0.13
  -5   3 -14   -0.16    0.15
   5   3  14    0.34    0.17
  -5   3 -14    0.21    0.16
   6  -3  14   -0.22    0.16
   6   3  14   -0.04    0.17
  -6   3 -14    0.02    0.15
  -6   3 -14    0.02    0.14
   7  -3  14    0.13    0.19
   7   3  14    0.34    0.19
  -7   3 -14    0.30    0.18
  -7   3 -14    0.38    0.16
   8  -3  14    0.78    0.24
   8   3  14    0.75    0.24
  -8   3 -14    0.83    0.23
  -8   3 -14    0.81    0.21
   9  -3  14    0.71    0.24
   9   3  14    0.79    0.26
  -9   3 -14    0.55    0.22
  10   3  14   -0.02    0.21
 -10   3 -14   -0.30    0.20
  11   3  14    0.30    0.25
 -12   4  14    0.02    0.18
 -11   4  14    0.37    0.20
 -10   4  14    0.01    0.14
 -10   4  14    0.11    0.22
  -9   4  14    0.05    0.19
  -9   4  14    0.27    0.24
  -9   4  14    0.07    0.14
  -8   4  14    0.29    0.16
  -8   4  14    0.25    0.20
  -8   4  14    0.19    0.21
  -7   4  14    0.43    0.21
  -7   4  14    0.07    0.13
  -7   4  14    0.34    0.19
  -6   4  14    0.48    0.20
  -6   4  14    0.40    0.19
  -6   4  14    0.24    0.12
  -5   4  14    0.20    0.15
  -5   4  14    0.13    0.14
  -5   4  14   -0.04    0.09
   4  -4 -14   -0.06    0.13
  -4   4  14   -0.12    0.12
  -4   4  14   -0.09    0.08
  -4   4  14   -0.09    0.11
   3  -4 -14    0.34    0.16
  -3  -4  14    0.58    0.17
  -3   4  14    0.27    0.17
   3   4 -14    0.25    0.16
  -3   4  14    0.52    0.16
   2  -4 -14    2.15    0.25
  -2  -4  14    2.52    0.26
   2   4 -14    1.67    0.26
  -2   4  14    2.49    0.28
  -2   4  14    2.21    0.27
  -1  -4  14   10.89    0.50
   1  -4 -14   10.49    0.51
  -1   4  14   10.95    0.52
   1   4 -14    9.40    0.53
  -1   4  14   11.56    0.52
   0  -4  14    0.21    0.15
   0   4  14    0.02    0.15
   0   4 -14    0.13    0.14
   0   4  14    0.35    0.15
   1  -4  14    1.12    0.21
   1   4  14    1.24    0.20
  -1   4 -14    0.69    0.19
   1   4  14    1.32    0.21
   2   4  14    0.75    0.18
  -2   4 -14    0.43    0.17
   2   4  14    0.78    0.18
   3  -4  14    3.12    0.33
   3   4  14    2.74    0.30
  -3   4 -14    2.85    0.25
   4  -4  14    0.70    0.20
  -4   4 -14    0.62    0.16
   4   4  14    0.94    0.22
   5  -4  14    1.64    0.28
   5   4  14    1.90    0.28
  -5   4 -14    1.38    0.20
   6  -4  14    0.08    0.19
   6   4  14   -0.19    0.17
  -6   4 -14    0.27    0.15
   7  -4  14    4.04    0.41
   7   4  14    3.49    0.39
  -7   4 -14    3.53    0.33
   8  -4  14    1.23    0.27
   8   4  14    1.41    0.30
  -8   4 -14    1.28    0.23
   9  -4  14    1.02    0.27
  -9   4 -14    0.48    0.20
   9   4  14    0.75    0.27
  10  -4  14    0.10    0.22
  10   4  14    0.12    0.24
 -10   4 -14    0.51    0.20
  11   4  14   -0.02    0.23
 -11   5  14    0.48    0.20
 -11   5  14    0.79    0.29
 -10   5  14   -0.04    0.20
 -10   5  14    0.04    0.22
 -10   5  14    0.12    0.16
  -9   5  14   -0.31    0.18
  -9   5  14    0.02    0.24
  -9   5  14   -0.10    0.12
  -8   5  14    0.11    0.14
  -8   5  14    0.43    0.25
  -8   5  14    0.61    0.25
  -7   5  14    1.66    0.30
  -7   5  14    1.63    0.30
  -7   5  14    1.30    0.20
  -6   5  14    1.60    0.20
  -6   5  14    2.53    0.33
  -6   5  14    1.96    0.30
  -5   5  14    0.74    0.21
  -5   5  14    0.40    0.12
  -5   5  14    0.28    0.18
  -4   5  14    1.39    0.25
  -4   5  14    1.26    0.24
  -4   5  14    1.00    0.14
  -3   5  14    0.32    0.10
  -3   5  14    0.11    0.16
  -3   5  14    0.62    0.20
  -2  -5  14    1.27    0.22
  -2   5  14    1.90    0.27
  -2   5  14    1.67    0.26
  -1  -5  14    0.28    0.16
  -1   5  14    0.22    0.16
  -1   5  14    0.08    0.16
   0  -5  14    0.18    0.16
   0   5  14    0.27    0.17
   0   5  14    0.25    0.17
   1  -5  14    3.99    0.34
   1   5  14    3.78    0.35
   1   5  14    4.16    0.35
   2  -5  14    3.60    0.35
   2   5  14    4.13    0.35
   2   5  14    3.76    0.35
   3  -5  14    3.56    0.35
   3   5  14    2.87    0.34
   4  -5  14   10.78    0.56
  -4   5 -14   10.17    0.46
   4   5  14    9.82    0.55
   5  -5  14    0.44    0.21
   5   5  14    0.15    0.19
  -5   5 -14    0.17    0.15
   6  -5  14    4.44    0.42
   6   5  14    4.41    0.41
  -6   5 -14    3.94    0.34
   7  -5  14    0.78    0.26
   7   5  14    0.86    0.27
  -7   5 -14    0.77    0.19
   8  -5  14    1.71    0.31
  -8   5 -14    1.71    0.24
   8   5  14    1.49    0.31
   9  -5  14    0.07    0.22
   9   5  14   -0.13    0.21
  -9   5 -14    0.09    0.17
  10  -5  14    0.45    0.26
  10   5  14   -0.26    0.21
 -10   5 -14    0.08    0.18
 -10   6  14   -0.06    0.22
 -10   6  14    0.34    0.18
 -10   6  14    0.15    0.24
  -9   6  14    0.32    0.25
  -9   6  14    0.61    0.27
  -9   6  14    0.69    0.20
  -8   6  14   -0.16    0.21
  -8   6  14    0.13    0.24
  -8   6  14    0.04    0.15
  -7   6  14    2.84    0.38
  -7   6  14    2.93    0.39
  -7   6  14    2.43    0.25
  -6   6  14    0.21    0.22
  -6   6  14   -0.23    0.14
  -6   6  14    0.37    0.23
  -5   6  14    1.33    0.26
  -5   6  14    1.20    0.18
  -5   6  14    1.59    0.29
  -4   6  14    0.03    0.19
  -4   6  14   -0.10    0.11
  -4   6  14    0.13    0.19
  -3   6  14    0.16    0.17
  -3   6  14    0.04    0.18
  -3   6  14    0.18    0.11
  -2   6  14    1.47    0.27
  -2   6  14    1.03    0.13
  -2   6  14    1.36    0.26
  -1  -6  14   -0.10    0.16
  -1   6  14    0.02    0.16
  -1   6  14   -0.15    0.15
  -1   6  14   -0.14    0.09
   0  -6  14    0.61    0.20
   0   6  14    0.89    0.21
   0   6  14    0.59    0.21
   1  -6  14    0.37    0.19
   1   6  14    0.89    0.22
   1   6  14    0.51    0.19
   2  -6  14    0.44    0.20
   2   6  14    0.48    0.21
   3  -6  14   -0.11    0.17
   3   6  14   -0.13    0.17
   4  -6  14    0.38    0.20
   4   6  14    0.28    0.21
   5  -6  14   -0.21    0.18
   5   6  14    0.16    0.20
   6  -6  14    1.24    0.29
   6   6  14    1.13    0.28
  -6   6 -14    1.00    0.19
   7  -6  14    0.22    0.23
   7   6  14    0.39    0.24
  -7   6 -14    0.36    0.17
   8  -6  14    0.08    0.23
  -8   6 -14    0.31    0.17
   8   6  14    0.37    0.25
   9  -6  14    0.15    0.23
   9   6  14   -0.02    0.24
  -9   6 -14   -0.07    0.16
  -9   7  14   -0.12    0.23
  -9   7  14   -0.18    0.23
  -9   7  14    0.06    0.13
  -8   7  14    0.39    0.25
  -8   7  14   -0.01    0.12
  -8   7  14    0.28    0.24
  -7   7  14   -0.16    0.21
  -7   7  14    0.18    0.22
  -7   7  14   -0.08    0.11
  -6   7  14    0.67    0.26
  -6   7  14    0.36    0.24
  -5   7  14    0.05    0.21
  -5   7  14   -0.18    0.19
  -4   7  14    0.60    0.24
  -4   7  14    0.95    0.26
  -3   7  14    1.07    0.28
  -3   7  14    0.45    0.24
  -2   7  14    0.07    0.20
  -2   7  14    0.12    0.21
  -1   7  14    1.74    0.30
  -1   7  14    1.92    0.31
   0  -7  14    1.45    0.27
   0   7  14    0.96    0.25
   0   7  14    1.56    0.29
   1  -7  14    0.38    0.21
   1   7  14    0.79    0.24
   2  -7  14    0.33    0.21
   2   7  14    0.40    0.22
   3  -7  14    0.12    0.19
   3   7  14   -0.02    0.19
   4  -7  14    0.34    0.22
   4   7  14    0.08    0.20
   5  -7  14    0.25    0.23
   5   7  14    0.47    0.23
   6  -7  14    0.05    0.22
   6   7  14   -0.14    0.21
   7  -7  14    0.31    0.22
   7   7  14    0.29    0.25
   8  -7  14   -0.10    0.21
  -8   7 -14   -0.01    0.16
   8   7  14    0.05    0.23
  -7   8  14    0.40    0.26
  -7   8  14    0.06    0.26
  -6   8  14    0.05    0.24
  -6   8  14    0.45    0.23
  -5   8  14    0.99    0.30
  -5   8  14    0.96    0.28
  -4   8  14    0.26    0.23
  -4   8  14    0.35    0.24
  -3   8  14    0.71    0.28
  -3   8  14    0.84    0.26
  -2   8  14    2.13    0.35
  -2   8  14    2.65    0.37
  -1   8  14    0.21    0.21
  -1   8  14    0.29    0.23
   0   8  14    1.25    0.29
   1  -8  14    0.15    0.20
   1   8  14    0.11    0.21
   2  -8  14    0.22    0.21
   2   8  14    0.04    0.22
   3  -8  14    0.03    0.20
   3   8  14    0.12    0.22
   4  -8  14   -0.12    0.19
   4   8  14   -0.26    0.20
   5  -8  14    0.03    0.21
   5   8  14   -0.03    0.23
   6  -8  14    0.33    0.25
   6   8  14    0.04    0.23
  -4   9  14   -0.02    0.23
  -4   9  14   -0.21    0.21
  -3   9  14    0.20    0.23
  -3   9  14    0.06    0.23
  -2   9  14   -0.02    0.22
  -2   9  14    0.08    0.23
  -1   9  14    0.28    0.25
   0   9  14    0.07    0.23
   1   9  14   -0.03    0.22
   2  -9  14    0.30    0.24
   2   9  14   -0.06    0.22
   3  -9  14    0.35    0.25
   3   9  14    0.26    0.25
 -12   0  15    0.34    0.29
 -11   0  15   -0.06    0.25
 -10   0  15    0.59    0.26
  -9   0  15    0.02    0.19
  -8   0  15   -0.04    0.16
  -7   0  15    0.14    0.12
  -7   0  15   -0.03    0.14
  -6   0  15    0.03    0.11
  -6   0  15   -0.20    0.11
  -5   0  15   -0.10    0.13
  -5   0  15    0.01    0.11
   5   0 -15   -0.06    0.13
  -4   0  15   -0.01    0.12
   4   0 -15   -0.13    0.12
  -4   0  15    0.07    0.11
  -3   0  15   -0.15    0.10
   3   0 -15   -0.21    0.10
  -3   0  15    0.00    0.11
  -3   0  15   -0.20    0.06
  -2   0  15    0.42    0.13
   2   0 -15    0.01    0.14
  -2   0  15    0.07    0.13
  -2   0  15    0.07    0.09
  -1   0  15    0.49    0.14
  -1   0  15    0.46    0.11
   1   0 -15    0.28    0.14
   0   0 -15    0.11    0.11
   0   0  15    0.39    0.11
   0   0  15    0.34    0.09
   0   0  15    0.24    0.12
   1   0  15    0.25    0.10
  -1   0 -15    0.27    0.12
   1   0  15    0.44    0.13
   2   0  15    0.05    0.09
  -2   0 -15   -0.05    0.10
   2   0  15    0.08    0.09
   2   0  15   -0.03    0.11
   3   0  15    0.03    0.11
   3   0  15    0.12    0.11
   4   0  15    0.00    0.13
   4   0  15   -0.14    0.10
   5   0  15    0.05    0.14
   5   0  15    0.03    0.13
   6   0  15   -0.04    0.15
   6   0  15   -0.11    0.15
   7   0  15    0.08    0.19
  -7   0 -15    0.03    0.27
   8   0  15   -0.06    0.20
  -8   0 -15   -0.11    0.26
   9   0  15   -0.02    0.21
  -9   0 -15   -0.20    0.24
  10   0  15    0.40    0.25
 -10   0 -15   -0.35    0.24
 -11   0 -15    0.23    0.28
  11   0  15    0.10    0.25
  12   0  15    0.01    0.25
 -12  -1  15    0.17    0.29
 -12   1  15    0.10    0.20
 -11  -1  15    1.43    0.35
 -11   1  15    1.26    0.31
 -10  -1  15    1.06    0.30
 -10   1  15    0.85    0.27
  -9  -1  15    1.01    0.27
  -9   1  15    0.62    0.23
  -8  -1  15   10.66    0.71
  -8   1  15   10.43    0.65
  -8   1  15    9.66    0.52
  -7  -1  15    0.00    0.16
  -7   1  15    0.03    0.13
  -7   1  15    0.24    0.15
  -6  -1  15    8.69    0.60
  -6  -1  15    8.49    0.42
  -6   1  15    8.53    0.44
  -6   1  15    8.99    0.55
  -5  -1  15    1.44    0.23
  -5  -1  15    2.25    0.24
   5  -1 -15    1.91    0.25
  -5   1  15    2.12    0.25
  -5   1  15    1.21    0.20
   5   1 -15    1.56    0.24
  -4  -1  15   13.82    0.73
   4  -1 -15   12.69    0.60
   4  -1 -15   12.92    0.52
  -4  -1  15   12.85    0.54
   4   1 -15   12.81    0.61
  -4   1  15   14.07    0.69
  -4   1  15   13.31    0.56
  -4   1  15   12.79    0.52
  -4   1  15   13.14    0.52
  -3  -1  15    3.67    0.40
   3  -1 -15    3.50    0.29
  -3  -1  15    3.65    0.28
   3  -1 -15    3.46    0.25
  -3   1  15    3.71    0.24
   3   1 -15    2.90    0.28
  -3   1  15    4.05    0.38
  -3   1  15    3.20    0.26
  -3   1  15    3.30    0.29
  -2  -1  15   12.45    0.48
  -2  -1  15   12.60    0.52
   2  -1 -15   11.99    0.57
  -2  -1  15   14.06    0.69
  -2   1  15   12.49    0.52
  -2   1  15   12.20    0.54
   2   1 -15   12.54    0.58
  -2   1  15   12.58    0.50
  -1  -1  15    5.53    0.47
  -1  -1  15    4.93    0.33
  -1  -1  15    4.51    0.26
   1  -1 -15    4.62    0.32
  -1   1  15    4.82    0.34
  -1   1  15    4.93    0.29
   1   1 -15    5.03    0.34
  -1   1  15    4.52    0.28
   0  -1  15   -0.08    0.10
   0  -1  15    0.00    0.08
   0  -1 -15   -0.06    0.10
   0   1  15    0.06    0.08
   0   1  15   -0.08    0.09
   0   1 -15    0.16    0.13
   0   1  15   -0.03    0.08
   1  -1  15    0.09    0.12
  -1  -1 -15    0.02    0.10
   1  -1  15    0.19    0.10
   1   1  15    0.25    0.10
  -1   1 -15    0.07    0.11
  -1   1 -15   -0.21    0.10
   1   1  15    0.06    0.11
   1   1  15    0.12    0.10
   2  -1  15    0.52    0.14
   2  -1  15    0.32    0.11
   2   1  15    0.31    0.12
  -2   1 -15    0.31    0.12
  -2   1 -15    0.31    0.12
   2   1  15    0.12    0.13
   3  -1  15    1.43    0.18
   3  -1  15    1.29    0.20
  -3   1 -15    1.16    0.18
   3   1  15    1.61    0.20
   3   1  15    1.09    0.18
   4  -1  15    1.28    0.19
   4  -1  15    1.40    0.21
   4   1  15    1.16    0.20
   4   1  15    1.05    0.18
   5  -1  15    3.04    0.30
   5  -1  15    2.20    0.26
   5   1  15    2.52    0.29
   5   1  15    2.09    0.24
   6  -1  15    0.07    0.16
   6  -1  15    0.15    0.18
  -6   1 -15    0.13    0.24
   6   1  15   -0.07    0.16
   7  -1  15    4.51    0.39
   7  -1  15    4.78    0.39
   7   1  15    4.61    0.39
  -7   1 -15    5.51    0.53
   8  -1  15    0.20    0.22
  -8   1 -15    0.35    0.24
   8   1  15    0.03    0.20
   9  -1  15    1.94    0.34
   9   1  15    1.61    0.32
  -9   1 -15    1.21    0.32
  10  -1  15    0.51    0.27
  10   1  15    0.49    0.26
 -10   1 -15    0.42    0.27
  11  -1  15   -0.06    0.25
  11   1  15    0.14    0.24
 -11   1 -15    0.10    0.27
 -12   2  15    0.15    0.21
 -11   2  15    0.69    0.23
 -10   2  15    0.18    0.19
  -9   2  15    0.48    0.21
  -9   2  15    0.58    0.19
  -9   2  15    0.37    0.19
  -8   2  15    0.89    0.19
  -8   2  15    0.72    0.23
  -8   2  15    0.62    0.18
  -8   2  15    0.94    0.22
  -7   2  15    0.09    0.16
  -7   2  15    0.45    0.17
  -7   2  15    0.27    0.13
  -7   2  15    0.10    0.13
  -6   2  15    3.25    0.30
  -6   2  15    2.98    0.28
  -6   2  15    3.11    0.33
  -6   2  15    3.35    0.30
   5  -2 -15    2.35    0.28
  -5  -2  15    2.91    0.26
  -5   2  15    3.08    0.32
  -5   2  15    3.19    0.31
   5   2 -15    2.95    0.29
   4  -2 -15    0.13    0.12
  -4  -2  15    0.32    0.14
   4  -2 -15    0.09    0.14
  -4   2  15    0.26    0.14
  -4   2  15    0.38    0.12
   4   2 -15    0.23    0.16
  -4   2  15    0.45    0.16
  -3  -2  15   16.98    0.63
   3  -2 -15   15.90    0.64
   3  -2 -15   17.17    0.71
  -3   2  15   16.67    0.66
  -3   2  15   16.28    0.64
   3   2 -15   15.96    0.72
  -3   2  15   17.35    0.65
  -2  -2  15    2.65    0.26
   2  -2 -15    2.07    0.26
   2   2 -15    2.14    0.27
  -2   2  15    2.71    0.28
  -2   2  15    2.33    0.25
  -2   2  15    2.01    0.22
   1  -2 -15    2.85    0.28
  -1  -2  15    3.46    0.30
  -1   2  15    3.15    0.25
  -1   2  15    3.00    0.29
   1   2 -15    3.01    0.28
  -1   2  15    3.04    0.26
   0  -2  15   16.42    0.61
   0  -2 -15   18.06    0.69
   0  -2  15   18.21    0.66
   0   2  15   17.43    0.65
   0   2  15   16.61    0.66
   0   2  15   17.93    0.67
   0   2 -15   16.78    0.71
   1  -2  15    0.33    0.11
   1  -2  15    0.32    0.15
   1   2  15    0.49    0.13
  -1   2 -15    0.39    0.15
   1   2  15    0.30    0.14
   2  -2  15    1.76    0.23
   2  -2  15    1.52    0.19
  -2   2 -15    1.61    0.22
   2   2  15    2.20    0.23
   2   2  15    1.83    0.22
  -2   2 -15    1.51    0.18
   3  -2  15    0.68    0.17
  -3   2 -15    0.26    0.14
  -3   2 -15    0.67    0.14
   3   2  15    0.61    0.16
   3   2  15    0.56    0.16
   4  -2  15    0.50    0.17
  -4   2 -15    0.34    0.14
   4   2  15    0.51    0.16
  -4   2 -15   -0.06    0.22
  -4   2 -15    0.27    0.15
   4   2  15    0.48    0.17
   5  -2  15    0.27    0.17
   5  -2  15    0.41    0.18
  -5   2 -15   -0.06    0.21
   5   2  15    0.47    0.18
  -5   2 -15    0.28    0.14
   6  -2  15    1.79    0.27
   6  -2  15    1.35    0.24
   6   2  15    1.83    0.28
  -6   2 -15    1.47    0.26
   7  -2  15   -0.01    0.17
   7  -2  15    0.10    0.19
   7   2  15    0.14    0.19
  -7   2 -15    0.27    0.21
   8  -2  15    1.74    0.32
   8  -2  15    1.59    0.27
   8   2  15    1.71    0.30
  -8   2 -15    1.28    0.28
   9  -2  15   -0.19    0.23
   9   2  15    0.09    0.21
  -9   2 -15   -0.09    0.21
  10  -2  15   -0.21    0.24
  10   2  15    0.03    0.22
 -10   2 -15    0.40    0.25
  11  -2  15    0.09    0.28
 -11   2 -15    0.20    0.25
  11   2  15    0.12    0.25
 -11   3  15    1.30    0.26
 -10   3  15    0.08    0.18
  -9   3  15   -0.03    0.21
  -9   3  15    0.10    0.20
  -9   3  15   -0.11    0.14
  -8   3  15   -0.06    0.13
  -8   3  15   -0.05    0.17
  -8   3  15   -0.20    0.17
  -7   3  15    4.40    0.37
  -7   3  15    4.14    0.37
  -7   3  15    3.93    0.35
  -6   3  15    3.43    0.34
  -6   3  15    3.45    0.30
  -6   3  15    3.10    0.31
  -5   3  15    2.49    0.23
  -5   3  15    2.83    0.30
  -5   3  15    2.65    0.28
  -4  -3  15    6.98    0.36
   4  -3 -15    5.67    0.39
  -4   3  15    6.66    0.40
  -4   3  15    6.65    0.40
  -3  -3  15    0.04    0.13
   3  -3 -15   -0.04    0.14
   3   3 -15    0.09    0.15
  -3   3  15   -0.13    0.12
  -3   3  15   -0.02    0.12
  -2  -3  15   13.85    0.57
   2  -3 -15   13.32    0.61
  -2   3  15   13.69    0.59
  -2   3  15   13.75    0.57
   2   3 -15   11.96    0.61
  -1  -3  15    3.22    0.29
   1  -3 -15    2.80    0.29
   1   3 -15    2.81    0.29
  -1   3  15    3.08    0.30
  -1   3  15    3.12    0.29
   0  -3  15   21.43    0.77
   0   3 -15   19.31    0.83
   0   3  15   21.12    0.78
   0   3  15   20.87    0.77
   1  -3  15    0.99    0.20
   1  -3  15    0.72    0.14
   1   3  15    1.14    0.19
   1   3  15    0.90    0.18
  -1   3 -15    0.67    0.18
   2  -3  15   -0.04    0.10
   2  -3  15    0.08    0.14
  -2   3 -15    0.00    0.13
   2   3  15    0.13    0.13
   2   3  15    0.14    0.14
  -2   3 -15    0.02    0.16
  -2   3 -15    0.05    0.11
   3  -3  15    3.13    0.31
  -3   3 -15    3.12    0.25
  -3   3 -15    2.49    0.32
  -3   3 -15    2.54    0.27
   3   3  15    2.73    0.28
   3   3  15    2.88    0.28
   4  -3  15    1.36    0.24
   4  -3  15    0.84    0.17
   4   3  15    1.38    0.23
  -4   3 -15    1.15    0.18
  -4   3 -15    0.77    0.19
  -4   3 -15    1.18    0.20
   5  -3  15    0.33    0.14
   5  -3  15    0.66    0.21
  -5   3 -15    0.53    0.16
  -5   3 -15    0.89    0.20
   5   3  15    0.76    0.21
  -5   3 -15    0.15    0.17
   6  -3  15   -0.04    0.17
  -6   3 -15   -0.04    0.16
  -6   3 -15   -0.08    0.13
   6   3  15   -0.18    0.15
   7  -3  15    0.25    0.21
   7   3  15    0.16    0.19
  -7   3 -15    0.38    0.19
  -7   3 -15    0.14    0.16
   8  -3  15    0.26    0.21
  -8   3 -15    0.38    0.19
   8   3  15    0.08    0.20
   9  -3  15    0.60    0.24
  -9   3 -15    0.49    0.23
   9   3  15    0.77    0.25
  10   3  15    0.09    0.23
  11  -3  15    0.61    0.32
  11   3  15    0.51    0.27
 -11   4  15    0.04    0.18
 -10   4  15    0.94    0.28
 -10   4  15    0.51    0.20
  -9   4  15    5.13    0.43
  -9   4  15    4.90    0.45
  -9   4  15    5.30    0.40
  -8   4  15    0.23    0.22
  -8   4  15   -0.27    0.18
  -8   4  15   -0.03    0.13
  -7   4  15    7.31    0.48
  -7   4  15    8.09    0.43
  -7   4  15    7.79    0.49
  -6   4  15    0.90    0.17
  -6   4  15    1.33    0.26
  -6   4  15    0.94    0.24
  -5   4  15    3.20    0.35
  -5   4  15    3.17    0.34
  -5   4  15    2.91    0.27
  -4   4  15    5.56    0.40
  -4   4  15    4.90    0.32
  -4   4  15    5.00    0.38
  -3  -4  15    0.06    0.14
   3  -4 -15    0.14    0.15
  -3   4  15    0.21    0.16
  -3   4  15   -0.02    0.15
  -2  -4  15    2.30    0.25
   2  -4 -15    1.98    0.26
  -2   4  15    2.51    0.29
  -2   4  15    1.86    0.27
  -1  -4  15    0.26    0.16
  -1   4  15    0.02    0.13
  -1   4  15   -0.01    0.14
   0  -4  15    2.24    0.27
   0   4  15    2.52    0.28
   0   4  15    2.21    0.26
   1  -4  15    0.00    0.15
   1   4  15    0.04    0.15
   1   4  15    0.18    0.14
   2  -4  15    0.18    0.16
   2   4  15    0.12    0.15
   2   4  15    0.13    0.15
   3  -4  15    1.37    0.24
   3   4  15    0.85    0.20
  -3   4 -15    0.97    0.18
   3   4  15    1.30    0.24
   4  -4  15   -0.03    0.17
   4   4  15    0.10    0.16
  -4   4 -15   -0.01    0.13
   5  -4  15    0.18    0.20
   5   4  15    0.14    0.17
  -5   4 -15    0.27    0.15
   6  -4  15   -0.22    0.18
   6   4  15   -0.19    0.16
  -6   4 -15   -0.16    0.13
   7  -4  15    0.10    0.21
   7   4  15    0.25    0.21
  -7   4 -15    0.00    0.16
   8  -4  15    0.23    0.22
  -8   4 -15    0.27    0.18
   8   4  15    0.72    0.25
   9  -4  15    0.16    0.22
   9   4  15   -0.01    0.21
  -9   4 -15    0.15    0.18
  10  -4  15    0.29    0.24
 -10   4 -15    0.23    0.21
  10   4  15    0.60    0.27
 -11   5  15    0.30    0.19
 -11   5  15    0.38    0.26
 -10   5  15    0.08    0.16
 -10   5  15    0.16    0.23
 -10   5  15    0.18    0.26
  -9   5  15   -0.10    0.13
  -9   5  15   -0.03    0.21
  -9   5  15    0.05    0.24
  -8   5  15    0.94    0.30
  -8   5  15    1.24    0.30
  -8   5  15    0.99    0.19
  -7   5  15    1.53    0.30
  -7   5  15    1.02    0.27
  -7   5  15    0.94    0.18
  -6   5  15   -0.06    0.18
  -6   5  15    0.02    0.19
  -6   5  15    0.16    0.12
  -5   5  15    0.42    0.20
  -5   5  15    0.48    0.21
  -5   5  15    0.49    0.13
  -4   5  15   -0.04    0.16
  -4   5  15    0.05    0.10
  -4   5  15   -0.05    0.15
  -3   5  15   -0.01    0.15
  -3   5  15    0.08    0.09
  -3   5  15    0.01    0.16
  -2  -5  15    0.35    0.18
  -2   5  15    0.66    0.21
  -2   5  15    0.68    0.20
  -1  -5  15    0.15    0.16
  -1   5  15   -0.02    0.16
  -1   5  15    0.11    0.17
   0  -5  15    0.21    0.16
   0   5  15    0.20    0.17
   0   5  15    0.14    0.17
   1  -5  15    3.13    0.33
   1   5  15    3.25    0.32
   1   5  15    2.54    0.31
   2  -5  15    4.69    0.39
   2   5  15    4.02    0.36
   2   5  15    4.65    0.37
   3  -5  15    1.27    0.26
   3   5  15    1.24    0.26
   4  -5  15    7.91    0.51
   4   5  15    8.88    0.52
  -4   5 -15    7.68    0.41
   5  -5  15   -0.21    0.18
  -5   5 -15   -0.09    0.14
   5   5  15    0.22    0.20
   6  -5  15    0.14    0.22
  -6   5 -15   -0.06    0.15
   6   5  15    0.18    0.20
   7  -5  15    0.88    0.28
  -7   5 -15    0.74    0.19
   7   5  15    0.96    0.26
   8  -5  15    0.47    0.26
   8   5  15    0.26    0.23
  -8   5 -15    0.27    0.18
   9  -5  15   -0.16    0.23
  -9   5 -15    0.18    0.18
   9   5  15   -0.23    0.20
 -10   5 -15    0.26    0.19
  10   5  15   -0.02    0.24
 -10   6  15   -0.17    0.22
 -10   6  15   -0.14    0.21
 -10   6  15    0.01    0.16
  -9   6  15    0.15    0.23
  -9   6  15    0.31    0.25
  -9   6  15    0.45    0.17
  -8   6  15    0.76    0.28
  -8   6  15    0.36    0.17
  -8   6  15    0.49    0.27
  -7   6  15    0.59    0.26
  -7   6  15    0.47    0.24
  -7   6  15    0.25    0.16
  -6   6  15    0.49    0.17
  -6   6  15    0.88    0.27
  -6   6  15    0.78    0.27
  -5   6  15    2.35    0.35
  -5   6  15    2.34    0.35
  -5   6  15    1.81    0.21
  -4   6  15    0.24    0.21
  -4   6  15    0.10    0.19
  -4   6  15    0.07    0.13
  -3   6  15    2.93    0.36
  -3   6  15    2.83    0.23
  -3   6  15    3.20    0.37
  -2   6  15    0.56    0.21
  -2   6  15    0.65    0.22
  -2   6  15    0.46    0.12
  -1  -6  15    3.32    0.34
  -1   6  15    3.72    0.37
  -1   6  15    2.96    0.35
   0  -6  15    2.64    0.31
   0   6  15    3.00    0.34
   0   6  15    2.99    0.36
   1  -6  15    0.14    0.18
   1   6  15    0.51    0.19
   1   6  15    0.17    0.19
   2  -6  15    0.62    0.20
   2   6  15    0.78    0.23
   3  -6  15    0.04    0.18
   3   6  15   -0.24    0.16
   4  -6  15    0.08    0.19
   4   6  15   -0.08    0.18
   5  -6  15   -0.10    0.19
   5   6  15   -0.02    0.20
   6  -6  15    1.32    0.31
   6   6  15    1.09    0.28
  -6   6 -15    1.43    0.21
   7  -6  15   -0.10    0.21
   7   6  15    0.04    0.22
  -7   6 -15   -0.01    0.15
   8  -6  15    0.20    0.25
  -8   6 -15    0.14    0.17
   8   6  15    0.20    0.23
   9  -6  15   -0.03    0.25
  -9   6 -15   -0.16    0.16
  -8   7  15   -0.02    0.23
  -8   7  15   -0.03    0.12
  -8   7  15    0.12    0.22
  -7   7  15    0.22    0.24
  -7   7  15    0.00    0.12
  -7   7  15    0.17    0.25
  -6   7  15    0.04    0.23
  -6   7  15    0.04    0.21
  -6   7  15   -0.17    0.10
  -5   7  15   -0.31    0.17
  -5   7  15    0.12    0.22
  -4   7  15    0.04    0.20
  -4   7  15   -0.24    0.18
  -3   7  15    0.26    0.22
  -3   7  15    0.07    0.21
  -2   7  15    0.17    0.22
  -2   7  15    0.31    0.20
  -1   7  15    3.71    0.39
  -1   7  15    2.95    0.37
   0  -7  15    2.15    0.31
   0   7  15    2.45    0.34
   0   7  15    1.73    0.30
   1  -7  15    0.16    0.20
   1   7  15    0.19    0.21
   2  -7  15    0.74    0.24
   2   7  15    0.10    0.20
   3  -7  15   -0.07    0.19
   3   7  15    0.13    0.22
   4  -7  15   -0.07    0.20
   4   7  15   -0.38    0.17
   5  -7  15   -0.35    0.20
   5   7  15    0.23    0.22
   6  -7  15    0.21    0.23
   6   7  15    0.37    0.25
   7  -7  15    0.32    0.25
   7   7  15    0.13    0.25
  -6   8  15    0.50    0.28
  -6   8  15    0.23    0.23
  -5   8  15   -0.05    0.22
  -5   8  15    0.28    0.25
  -4   8  15    0.23    0.23
  -4   8  15   -0.10    0.21
  -3   8  15    0.57    0.26
  -3   8  15    0.26    0.23
  -2   8  15    0.16    0.23
  -2   8  15    0.29    0.23
  -1   8  15    0.53    0.25
  -1   8  15    0.43    0.23
   0   8  15    0.28    0.23
   1  -8  15    0.27    0.22
   1   8  15   -0.06    0.20
   2  -8  15   -0.02    0.22
   2   8  15    0.10    0.23
   3  -8  15   -0.03    0.22
   3   8  15   -0.18    0.20
   4  -8  15   -0.18    0.20
   4   8  15   -0.17    0.22
   5  -8  15   -0.17    0.23
   5   8  15   -0.21    0.21
  -3   9  15    0.14    0.25
  -3   9  15    0.29    0.25
  -2   9  15    0.11    0.23
  -2   9  15    0.17    0.24
  -1   9  15    0.10    0.23
   0   9  15    0.08    0.23
   1   9  15    0.41    0.25
   2  -9  15    0.25    0.25
   2   9  15    0.34    0.25
 -12   0  16    0.17    0.22
 -11   0  16   -0.29    0.23
 -10   0  16    1.55    0.33
  -9   0  16    1.72    0.31
  -8   0  16   -0.13    0.17
  -7   0  16    6.51    0.41
  -7   0  16    7.42    0.57
  -6   0  16    2.04    0.25
  -6   0  16    1.39    0.23
  -5   0  16    2.08    0.25
  -5   0  16    1.52    0.22
   5   0 -16    1.84    0.26
  -4   0  16    3.06    0.29
  -4   0  16    1.72    0.23
   4   0 -16    2.07    0.26
  -3   0  16    0.91    0.18
   3   0 -16    0.96    0.21
  -3   0  16    1.39    0.21
  -2   0  16    7.29    0.49
   2   0 -16    6.03    0.40
  -2   0  16    6.63    0.34
  -2   0  16    6.13    0.38
  -1   0  16   16.75    0.63
  -1   0  16   17.12    0.66
   1   0 -16   16.97    0.71
   0   0  16   12.57    0.53
   0   0  16   12.13    0.51
   0   0 -16   12.61    0.56
   1   0  16   10.64    0.44
  -1   0 -16   10.62    0.49
   1   0  16   10.80    0.47
   1   0  16   10.86    0.49
   2   0  16   11.57    0.48
   2   0  16   11.93    0.52
  -2   0 -16   11.09    0.51
[truncated: 113,153 more chars]
