# Supplementary material for: Crystal structure of (7-chloro-2-oxo-2H-chromen-4-yl)methyl N,N-di­methyl­carbamodi­thio­ate
Source: Acta Crystallogr E Crystallogr Commun. 2015 Mar 28;71(Pt 4):o263–4. doi: 10.1107/S2056989015005678 (PMC4438814; doi:10.1107/S2056989015005678)
Supplement: Supplementary file 2 [file e-71-0o263-Isup2.hkl]

#
# h,k,l, Fc-squared, Fo-squared, sigma(Fo-squared), status flag
#
data_I
_shelx_title ' Chem_Mahabhalesh_D7_01_0m in P2(1)/c'
_shelx_refln_list_code          4
_shelx_F_calc_maximum      198.47
_exptl_crystal_F_000       648.00
_reflns_d_resolution_high  0.6675

loop_
 _space_group_symop_operation_xyz
 'x, y, z'
 '-x, y+1/2, -z+1/2'
 '-x, -y, -z'
 'x, -y-1/2, z-1/2'

_cell_length_a     9.7244
_cell_length_b     7.1157
_cell_length_c    20.0896
_cell_angle_alpha  90.000
_cell_angle_beta   94.404
_cell_angle_gamma  90.000

_shelx_F_squared_multiplier     1.000

loop_
 _refln_index_h
 _refln_index_k
 _refln_index_l
 _refln_F_squared_calc
 _refln_F_squared_meas
 _refln_F_squared_sigma
 _refln_observed_status
   1   0   0       3332.27       3715.02        92.36 o
   2   0   0       8658.91       9468.89       168.49 o
   3   0   0       6551.08       7261.65       118.37 o
   4   0   0         12.31          3.44         0.92 o
   5   0   0        269.40        418.91        10.55 o
   6   0   0         53.39         72.78         4.31 o
   7   0   0        144.57        139.04         5.98 o
   8   0   0         64.65         55.58         5.79 o
   9   0   0       1420.18       1288.62        92.95 o
  10   0   0          4.65         14.82         9.32 o
  11   0   0        355.77        421.78        29.64 o
  12   0   0          0.03        -10.59        10.59 o
  13   0   0          6.96          2.54        12.28 o
  14   0   0         41.95         33.45        13.13 o
   1   1   0      11073.22      11906.27       108.39 o
   2   1   0       6159.78       6516.13        59.43 o
   3   1   0        112.17        109.60         2.76 o
   4   1   0       2114.29       2325.99        24.91 o
   5   1   0        989.48       1053.16        10.92 o
   6   1   0        341.07        387.61         5.97 o
   7   1   0         80.03         75.22         2.73 o
   8   1   0          2.31         -0.63         2.21 o
   9   1   0        156.64        264.45        15.40 o
  10   1   0        136.27        153.56        13.90 o
  11   1   0        175.08        182.33        15.24 o
  12   1   0          0.20         -0.23         7.72 o
  13   1   0         52.90         60.38        10.43 o
  14   1   0          5.53         -1.56         7.91 o
   0   2   0      30143.74      32313.74       377.39 o
   1   2   0       3186.35       3400.92        31.32 o
   2   2   0       1747.44       1893.64        19.98 o
   3   2   0        208.75        243.99         3.31 o
   4   2   0       2659.58       2806.67        27.60 o
   5   2   0       3120.57       3381.54        33.20 o
   6   2   0        580.19        507.14         6.96 o
   7   2   0          1.98         -1.72         1.72 o
   8   2   0         50.31         39.46         3.68 o
   9   2   0        626.12        554.98        22.01 o
  10   2   0         26.37         17.82         5.23 o
  11   2   0         36.61         42.35         9.74 o
  12   2   0          0.95         -1.27         7.62 o
  13   2   0         76.38         99.81        11.08 o
  14   2   0         78.07         91.05        18.21 o
   1   3   0        109.28         99.24         2.05 o
   2   3   0       3091.32       3235.64        29.49 o
   3   3   0        391.46        408.64         4.84 o
   4   3   0       2698.40       2756.56        25.60 o
   5   3   0          4.48          2.26         1.40 o
   6   3   0        604.13        590.10        10.32 o
   7   3   0         43.36         57.02         7.46 o
   8   3   0         87.71         81.93         4.92 o
   9   3   0        249.68        255.97         9.11 o
  10   3   0         38.18         33.19         6.19 o
  11   3   0         24.95         15.55         6.10 o
   0   4   0      11517.72      11870.94       169.67 o
   1   4   0         61.71         74.98         3.80 o
   2   4   0        658.68        599.79         7.58 o
   3   4   0         52.24         59.84         1.74 o
   4   4   0         62.83         67.36         2.83 o
   5   4   0        447.74        464.11         7.44 o
   6   4   0        269.99        238.17         6.91 o
   7   4   0          8.90          9.46         4.34 o
   8   4   0        111.14         97.30         6.22 o
   9   4   0        319.76        336.58        13.30 o
  10   4   0         37.72         36.00         6.09 o
  11   4   0          3.66         11.43         6.78 o
  12   4   0          0.04          4.66         6.78 o
  13   4   0          1.49          9.74         7.62 o
   1   5   0       2169.33       2130.65        24.23 o
   2   5   0          0.06          6.24         1.61 o
   3   5   0        728.56        737.22        10.62 o
   4   5   0        111.11        100.97         3.82 o
   5   5   0         95.76         96.88         6.43 o
   6   5   0         93.71         92.08         8.64 o
   7   5   0          0.51         -2.12         3.52 o
   8   5   0          6.22          4.06         3.84 o
   9   5   0          2.26         -1.51         4.07 o
  10   5   0         11.97          3.46         4.77 o
  11   5   0         19.35         17.69         6.14 o
  12   5   0          8.76         16.09         7.20 o
   0   6   0        103.01        129.47         5.47 o
   1   6   0         38.31         38.03         2.99 o
   2   6   0         30.92         23.19         3.39 o
   3   6   0          2.05          5.90         2.95 o
   4   6   0         28.76         37.52         5.53 o
   5   6   0         13.34         21.44         5.06 o
   6   6   0          7.58         11.84         3.29 o
   7   6   0         20.49         30.56         5.00 o
   8   6   0          2.79         13.87         5.51 o
   9   6   0          0.02         -0.73         5.29 o
  10   6   0          0.08         -4.68         4.68 o
  11   6   0          1.15          2.42         5.00 o
  12   6   0         12.14          8.05         7.62 o
   1   7   0         19.74         34.85         4.80 o
   2   7   0          0.03         -4.19         4.19 o
   3   7   0         37.65         26.13         5.69 o
   4   7   0          0.08          4.41         4.93 o
   5   7   0         52.97         53.69         7.33 o
   6   7   0          1.33          0.42         5.39 o
   7   7   0         28.00         17.36         9.74 o
   8   7   0          2.22         -4.56         7.62 o
   9   7   0          0.02         -1.31         4.41 o
  10   7   0          1.24         -3.76         4.68 o
   1   8   0         20.48         11.01         7.62 o
   2   8   0         26.62         20.33         8.47 o
   3   8   0         93.54         96.13        13.13 o
   4   8   0          0.01         -5.93         7.20 o
   5   8   0        127.52        133.71        10.77 o
   6   8   0         45.10         47.49         8.07 o
   7   8   0         27.48         26.26        11.01 o
   8   8   0         63.74         47.85        12.70 o
   9   8   0          0.05         11.43        10.16 o
   2   9   0          0.02          0.42         8.05 o
   3   9   0         13.36         11.86         8.89 o
   4   9   0          0.00          6.35         8.89 o
   5   9   0         10.19         22.02         9.74 o
   6   9   0          1.41          0.42         9.32 o
   7   9   0         10.75          8.05         9.74 o
   3  10   0          3.16          3.81         9.32 o
   4  10   0          0.06          2.54         8.89 o
 -14   1   1          2.11         -7.68         7.68 o
 -13   1   1         19.64         16.72         8.07 o
 -12   1   1          0.01         -6.92         6.92 o
 -11   1   1        131.86        151.01        14.77 o
 -10   1   1         30.67         28.96         6.89 o
  -9   1   1        580.82        704.74        25.59 o
  -8   1   1        159.98        131.43         5.44 o
  -7   1   1        285.01        251.87         4.89 o
  -6   1   1       1013.49       1082.53        12.17 o
  -5   1   1        135.12        157.62         4.59 o
  -4   1   1       1392.68       1424.78        15.74 o
  -3   1   1       1098.07       1166.28        12.11 o
  -2   1   1         43.47         55.67         1.16 o
  -1   1   1         71.56         56.56         1.34 o
   0   1   1          8.07         -0.85         0.85 o
   1   1   1         99.49         85.58         2.06 o
   2   1   1        456.24        507.77         8.91 o
   3   1   1       1700.31       1781.63        18.21 o
   4   1   1        369.12        332.28         4.60 o
   5   1   1       1948.74       2070.84        20.15 o
   6   1   1        696.97        722.70         9.37 o
   7   1   1        300.61        288.80         6.20 o
   8   1   1         81.80         64.62         3.80 o
   9   1   1        356.78        442.91        19.46 o
  10   1   1          0.73          9.90         5.97 o
  11   1   1        149.91        194.61        15.67 o
  12   1   1          0.01         -6.60         7.41 o
  13   1   1          1.97          5.08         7.53 o
  14   1   1          0.93         39.46        10.06 o
 -13   2   1          1.46         13.75         6.99 o
 -12   2   1          0.56         -2.12         7.62 o
 -11   2   1         26.46         30.91         9.32 o
 -10   2   1         34.72         41.08         9.32 o
  -9   2   1         77.27         98.86         8.13 o
  -8   2   1        236.69        197.51        13.83 o
  -7   2   1          0.02         -1.58         1.58 o
  -6   2   1        119.63        109.54         3.69 o
  -5   2   1        180.80        170.00         4.53 o
  -4   2   1       1912.25       2046.42        19.40 o
  -3   2   1        975.50        985.08        10.12 o
  -2   2   1        123.62        115.10         2.05 o
  -1   2   1       7179.78       7423.99        63.95 o
   0   2   1       6059.16       6333.81        52.82 o
   1   2   1        183.41        168.55         2.52 o
   2   2   1       2053.03       2051.99        21.55 o
   3   2   1        636.17        729.37         8.42 o
   4   2   1        105.69        124.58         4.20 o
   5   2   1       1005.56        946.89        11.19 o
   6   2   1        331.94        344.83         6.41 o
   7   2   1        572.10        526.47         8.90 o
   8   2   1        257.04        224.32         8.68 o
   9   2   1          3.24          9.03         4.26 o
  10   2   1        239.49        244.77        12.90 o
  11   2   1         31.08         39.38         9.74 o
  12   2   1          1.81         -0.36         6.10 o
  13   2   1          3.36         14.73         7.20 o
  14   2   1          1.06         14.82        13.55 o
 -12   3   1          0.31          5.93         7.62 o
 -11   3   1          8.69         14.40         7.62 o
 -10   3   1         16.24         15.55         5.25 o
  -9   3   1        107.83        143.33        11.61 o
  -8   3   1         13.45         11.48         2.93 o
  -7   3   1        604.47        610.46        12.04 o
  -6   3   1         69.91         83.75         3.71 o
  -5   3   1       1090.57       1028.80        11.86 o
  -4   3   1       1674.27       1620.67        17.30 o
  -3   3   1        645.96        608.10         6.56 o
  -2   3   1       1340.46       1302.26        13.15 o
  -1   3   1       1029.84       1146.04        11.99 o
   0   3   1         16.70         21.97         1.12 o
   1   3   1          2.48          4.29         1.13 o
   2   3   1         14.10         20.19         2.01 o
   3   3   1          3.44          4.03         0.86 o
   4   3   1       1283.54       1236.47        13.01 o
   5   3   1          0.97          3.28         1.21 o
   6   3   1        398.59        403.52         7.98 o
   7   3   1        519.13        512.37        10.84 o
   8   3   1         42.66         54.90         4.29 o
   9   3   1        156.09        194.68         7.41 o
  10   3   1         10.31         13.31         5.48 o
  11   3   1         51.61         71.23         6.45 o
  12   3   1          3.19          1.27         9.32 o
 -13   4   1         43.73         52.09        10.16 o
 -12   4   1         42.92         44.46         9.32 o
 -11   4   1          7.74          2.54         6.78 o
 -10   4   1        194.32        176.91        10.78 o
  -9   4   1        263.28        273.25        11.93 o
  -8   4   1         98.69         92.07         7.11 o
  -7   4   1        348.95        342.39        12.53 o
  -6   4   1         73.73         78.56         4.43 o
  -5   4   1        821.28        801.30        11.70 o
  -4   4   1        739.36        720.60         9.18 o
  -3   4   1         38.86         46.37         1.63 o
  -2   4   1        102.36        117.28         3.54 o
  -1   4   1       1137.42       1220.44        12.39 o
   0   4   1       1204.81       1370.70        18.99 o
   1   4   1        226.05        216.32         5.98 o
   2   4   1        400.53        450.68         5.59 o
   3   4   1        127.71        112.99         2.24 o
   4   4   1         17.02         15.89         1.61 o
   5   4   1         12.51         13.66         3.24 o
   6   4   1         45.92         40.53         3.40 o
   7   4   1         22.90         22.84         3.19 o
   8   4   1         34.99         29.69         4.36 o
   9   4   1         17.74         21.43         6.25 o
  10   4   1         14.23         14.00         4.42 o
  11   4   1          8.26          4.66         6.35 o
  12   4   1         26.23         24.56         7.62 o
  13   4   1          9.09         31.76         8.89 o
 -12   5   1         24.43         24.56         7.62 o
 -11   5   1          8.16         16.43         5.48 o
 -10   5   1         15.66         18.27         5.39 o
  -9   5   1          0.67          5.19         4.46 o
  -8   5   1          4.79          3.39         3.91 o
  -7   5   1          3.97         -3.18         3.27 o
  -6   5   1          5.65          6.26         2.82 o
  -5   5   1         28.69         27.04         2.92 o
  -4   5   1         61.89         64.36         4.32 o
  -3   5   1        207.48        206.69         4.90 o
  -2   5   1        384.47        362.70         5.89 o
  -1   5   1        283.46        316.10         7.99 o
   0   5   1         21.58         19.82         1.74 o
   1   5   1        535.54        516.26         8.29 o
   2   5   1        157.11        142.59         3.23 o
   3   5   1        918.27        912.75        12.39 o
   4   5   1        126.65        124.49         3.97 o
   5   5   1        373.84        354.59        10.28 o
   6   5   1          1.72          6.27         3.91 o
   7   5   1          5.93         -3.45         3.45 o
   8   5   1          0.30         -3.76         3.76 o
   9   5   1          0.00          3.46         6.14 o
  10   5   1          2.19         -2.94         4.66 o
  11   5   1          0.15          1.57         5.08 o
  12   5   1          7.48         19.48         7.62 o
 -12   6   1          1.90          4.23         6.78 o
 -11   6   1          0.82          2.40         5.17 o
 -10   6   1          0.78         -0.53         5.72 o
  -9   6   1         33.24         19.72         5.71 o
  -8   6   1        127.80        140.79        10.80 o
  -7   6   1          6.94          6.15         3.97 o
  -6   6   1         87.51         81.50         5.64 o
  -5   6   1         17.92         29.45         5.69 o
  -4   6   1        243.39        251.50        11.23 o
  -3   6   1        228.00        207.67         7.28 o
  -2   6   1         40.17         41.48         3.48 o
  -1   6   1        357.29        335.24         6.15 o
   0   6   1        433.03        431.77         6.69 o
   1   6   1          1.35          1.16         1.62 o
   2   6   1         27.84         31.26         2.78 o
   3   6   1         72.58         67.23         4.10 o
   4   6   1         66.24         65.55         6.73 o
   5   6   1        263.60        275.30        14.88 o
   6   6   1         86.12         87.56         6.73 o
   7   6   1        122.66        120.01         7.91 o
   8   6   1        128.37        143.39        14.40 o
   9   6   1          0.02         -4.54         4.54 o
  10   6   1         45.38         44.04         8.68 o
  11   6   1          3.17         -5.14        11.65 o
 -10   7   1          2.09         -4.68         4.68 o
  -9   7   1          1.89         -1.78         4.68 o
  -8   7   1          1.32         -6.23         7.83 o
  -7   7   1          5.69          6.78         8.89 o
  -6   7   1          7.13          9.32         5.69 o
  -5   7   1         27.03         31.76         6.59 o
  -4   7   1          2.77          4.87         6.14 o
  -3   7   1        127.07        152.31        11.22 o
  -2   7   1          0.97          1.20         4.33 o
  -1   7   1        227.84        241.53         9.66 o
   0   7   1          0.18          4.33         2.34 o
   1   7   1        129.56        151.18        13.13 o
   2   7   1          1.21         -3.39         5.93 o
   3   7   1         35.01         29.11         6.78 o
   4   7   1         27.50         17.33         9.32 o
   5   7   1          0.96         -2.54         4.79 o
   6   7   1         16.48          8.47         8.47 o
   7   7   1          1.64         -2.96         3.48 o
   8   7   1          0.02         -3.45         4.13 o
   9   7   1          1.81         -1.87         4.46 o
  10   7   1          7.15          6.27         5.06 o
  -9   8   1         22.80         22.02        11.01 o
  -8   8   1          0.35          4.23         9.74 o
  -7   8   1          1.00          2.12         9.32 o
  -6   8   1         10.53          3.40         6.13 o
  -5   8   1          7.55         14.91         6.13 o
  -4   8   1         19.09         48.84        20.33 o
  -3   8   1          9.03         18.84         5.69 o
  -2   8   1         20.45         20.75         8.47 o
  -1   8   1          6.24         21.60         8.05 o
   1   8   1          3.55          0.85         7.20 o
   2   8   1          8.54         15.67         8.05 o
   3   8   1          0.18          8.05         8.05 o
   4   8   1          2.05          0.42         7.62 o
   5   8   1          0.96         13.97         8.47 o
   6   8   1         15.18         46.58        11.43 o
   7   8   1          0.39         13.97        10.16 o
   8   8   1          6.67         13.13        10.16 o
   9   8   1          1.22         -1.69         9.32 o
  -7   9   1          0.14          4.66         9.74 o
  -6   9   1          1.92         -6.35         8.47 o
  -5   9   1          2.80         22.44        10.16 o
  -4   9   1          5.46          6.35         8.89 o
  -3   9   1         13.47         20.33         9.32 o
  -2   9   1          2.02          3.81         8.05 o
   2   9   1         11.74          7.62         8.05 o
   3   9   1          7.22          9.32         8.47 o
   4   9   1          0.91          0.85         8.47 o
   6   9   1          1.49         -0.42         9.32 o
   7   9   1          0.63         -4.66         8.89 o
  -4  10   1          0.01          5.08         8.89 o
  -3  10   1         15.16          1.69         8.89 o
   3  10   1          1.08         -2.54         8.89 o
   4  10   1         25.71         19.90        10.59 o
 -14   0   2         11.63         -5.93        10.16 o
 -13   0   2          3.20         -8.05        11.86 o
 -12   0   2          1.35        -10.59        10.59 o
 -11   0   2         11.99         -2.96         9.74 o
 -10   0   2         50.92         52.09        11.43 o
  -9   0   2          0.59          6.78         7.20 o
  -8   0   2          0.10         -2.32         2.32 o
  -7   0   2        646.13        673.17        19.31 o
  -6   0   2        453.72        388.49        29.91 o
  -5   0   2        245.79        388.20        11.53 o
  -4   0   2        719.48        732.03        13.81 o
  -3   0   2        295.08        280.66         5.26 o
  -2   0   2         51.11         69.35         2.69 o
  -1   0   2         44.46         54.90         1.06 o
   0   0   2        203.83        189.56         6.54 o
   1   0   2       6950.98       7259.56       103.78 o
   2   0   2      36191.22      37883.86       468.92 o
   3   0   2       1067.59       1200.71        16.50 o
   4   0   2       3062.42       3034.92        37.77 o
   5   0   2       7219.73       7678.77       136.23 o
   6   0   2        233.85        211.13         6.82 o
   7   0   2        752.88        699.57        16.03 o
   8   0   2          8.02          4.76         3.76 o
   9   0   2        322.60        342.17        24.14 o
  10   0   2        334.36        316.76        24.56 o
  11   0   2        114.38        115.19        15.67 o
  12   0   2         27.97         38.54        13.55 o
  13   0   2         67.83         77.07        16.09 o
  14   0   2         69.23         91.47        16.94 o
 -14   1   2          2.58         -7.29         7.29 o
 -13   1   2          2.93         -6.11         7.20 o
 -12   1   2          0.99         -7.17         7.17 o
 -11   1   2         19.83         23.50         9.10 o
 -10   1   2          0.30         -0.29         6.78 o
  -9   1   2        452.28        476.73        33.76 o
  -8   1   2         26.36         18.69         2.78 o
  -7   1   2          0.22         -0.24         1.30 o
  -6   1   2        751.23        747.15         8.94 o
  -5   1   2        676.67        674.93         7.91 o
  -4   1   2        260.67        263.04         4.35 o
  -3   1   2       1204.34       1336.00        15.49 o
  -2   1   2        632.60        690.74        10.02 o
  -1   1   2         64.52         73.25         1.50 o
   0   1   2        200.45        204.28         2.98 o
   1   1   2       2961.36       3247.53        35.34 o
   2   1   2       3070.62       3321.06        34.18 o
   3   1   2        531.38        517.43         6.10 o
   4   1   2        490.94        575.66         7.84 o
   5   1   2       2275.55       2340.59        21.56 o
   6   1   2         43.31         45.53         2.13 o
   7   1   2         10.97          9.18         1.69 o
   8   1   2          1.68          4.25         2.04 o
   9   1   2        197.67        226.73        14.50 o
  10   1   2          5.72         13.95         6.27 o
  11   1   2         17.10         34.96         8.23 o
  12   1   2         43.19         46.99         9.57 o
  13   1   2         33.49         48.38        10.43 o
  14   1   2        103.34        199.46        28.37 o
 -14   2   2          7.51         -4.23         8.47 o
 -13   2   2         39.71         49.12        12.28 o
 -12   2   2          5.96          5.08         8.05 o
 -11   2   2         32.25         32.61         9.32 o
 -10   2   2          4.70          0.08         4.46 o
  -9   2   2         30.61         30.61         4.22 o
  -8   2   2          0.72          1.59         3.62 o
  -7   2   2        443.69        436.39         8.74 o
  -6   2   2        127.88        126.38         3.35 o
  -5   2   2          9.18          9.00         1.12 o
  -4   2   2       3028.64       3041.24        28.20 o
  -3   2   2       1826.37       2042.14        22.71 o
  -2   2   2       4151.34       4331.33        56.03 o
  -1   2   2        462.10        475.70         4.67 o
   0   2   2      39388.36      41083.13       392.79 o
   1   2   2       8847.30       9415.75        85.69 o
   2   2   2        803.14        769.98        10.23 o
   3   2   2       1709.29       1841.01        19.17 o
   4   2   2         34.77         34.73         1.53 o
   5   2   2        442.15        539.83         6.88 o
   6   2   2        184.28        164.14         4.01 o
   7   2   2          0.34          0.05         1.56 o
   8   2   2        105.81         90.34         7.95 o
   9   2   2        267.95        277.12        12.82 o
  10   2   2        138.96        139.22        11.53 o
  11   2   2          0.08         -4.36         5.97 o
  12   2   2         10.36         17.35         7.30 o
  13   2   2          0.77          7.47         6.97 o
  14   2   2         14.92         21.60        13.97 o
 -12   3   2         29.75         25.83         8.47 o
 -11   3   2          6.02         -5.93         5.93 o
 -10   3   2         21.14          9.32         6.78 o
  -9   3   2         27.61         34.44         4.51 o
  -8   3   2         77.84         83.99         6.76 o
  -7   3   2         11.20         15.35         2.72 o
  -6   3   2         34.03         33.04         2.66 o
  -5   3   2         35.56         41.78         3.95 o
  -4   3   2        221.72        205.99         4.97 o
  -3   3   2        612.32        662.93         7.79 o
  -2   3   2        320.26        362.09         6.47 o
  -1   3   2       1843.44       2032.80        19.10 o
   0   3   2        107.27        121.71         2.32 o
   1   3   2       3279.48       3325.60        29.42 o
   2   3   2          5.36          7.92         1.69 o
   3   3   2        532.03        513.63         6.58 o
   4   3   2        316.87        313.51         4.92 o
   5   3   2        624.47        628.00         8.85 o
   6   3   2        166.98        152.07         4.27 o
   7   3   2         21.83         25.54         3.15 o
   8   3   2         43.02         46.36         5.07 o
   9   3   2          9.95          8.86         3.30 o
  10   3   2          1.60          1.59         4.86 o
  11   3   2         34.01         22.71         6.27 o
  12   3   2          1.18         -7.62         9.32 o
  13   3   2         10.76         14.82        12.28 o
 -13   4   2          7.05         31.34         8.89 o
 -12   4   2          0.73         14.82         8.05 o
 -11   4   2          0.00         -1.69         6.35 o
 -10   4   2          6.05          9.52         5.51 o
  -9   4   2          8.52         11.04         4.63 o
  -8   4   2          6.25         17.09         4.46 o
  -7   4   2        226.17        251.33        13.73 o
  -6   4   2        176.39        173.55         6.33 o
  -5   4   2        147.22        167.76         8.14 o
  -4   4   2        466.58        451.20         7.55 o
  -3   4   2        319.94        324.82         5.62 o
  -2   4   2        746.47        676.11         9.09 o
  -1   4   2        697.12        725.91         8.07 o
   0   4   2        938.99       1056.80        13.73 o
   1   4   2        152.99        209.11         4.67 o
   2   4   2       1107.29       1064.35        11.79 o
   3   4   2        223.75        238.53         3.71 o
   4   4   2        731.83        729.89         9.28 o
   5   4   2        215.47        209.73         6.85 o
   6   4   2         66.13         64.56         3.92 o
   7   4   2          0.25         -1.08         2.63 o
   8   4   2         83.58         76.46         5.72 o
   9   4   2          0.03          0.58         3.65 o
  10   4   2          5.35          0.24         4.10 o
  11   4   2          2.09         -1.84         5.93 o
  12   4   2          0.29         -5.51         6.35 o
  13   4   2          1.96         11.86         8.05 o
 -12   5   2          1.57         13.97         7.20 o
 -11   5   2          0.21          1.13         4.77 o
 -10   5   2          7.53          4.80         4.77 o
  -9   5   2         42.76         36.83         8.26 o
  -8   5   2          4.10          4.45         4.15 o
  -7   5   2         13.96         15.33         4.23 o
  -6   5   2          6.65          3.40         2.81 o
  -5   5   2         12.27         18.03         3.55 o
  -4   5   2        201.35        195.76         6.17 o
  -3   5   2        256.26        250.33         5.45 o
  -2   5   2         59.16         54.75         2.61 o
  -1   5   2        528.97        508.13         7.04 o
   0   5   2         13.43         10.58         1.57 o
   1   5   2        416.28        413.58         8.59 o
   2   5   2        183.75        162.41         3.44 o
   3   5   2        995.62        990.29        12.33 o
   4   5   2        222.08        213.13         5.17 o
   5   5   2         74.66        114.28         9.48 o
   6   5   2        304.39        282.85        15.76 o
   7   5   2          6.73         -0.13         3.37 o
   8   5   2          1.39         -2.99         3.52 o
   9   5   2         45.12         49.30         6.31 o
  10   5   2          4.90         -4.68         4.68 o
  11   5   2          0.04         -4.46         4.46 o
  12   5   2          0.61         11.01         7.62 o
 -12   6   2          9.39         18.44         6.10 o
 -11   6   2          0.95          5.88         5.00 o
 -10   6   2         73.34         64.65         7.60 o
  -9   6   2         43.95         54.21         7.62 o
  -8   6   2        244.49        250.66        13.34 o
  -7   6   2        110.24        116.64         7.13 o
  -6   6   2        101.11         84.98         5.72 o
  -5   6   2        542.61        529.11        33.24 o
  -4   6   2         85.74        110.63         8.38 o
  -3   6   2          0.25         12.53         3.21 o
  -2   6   2        196.44        212.20         5.81 o
  -1   6   2        175.99        193.80         6.58 o
   0   6   2        452.33        454.78         6.94 o
   1   6   2         63.33         82.55         4.62 o
   2   6   2         92.02         76.94         3.80 o
   3   6   2         83.55         75.03         4.34 o
   4   6   2         14.45         22.14         3.92 o
   5   6   2         95.67        117.68         5.61 o
   6   6   2         76.99         66.16         7.41 o
   7   6   2          1.99         -1.54         3.91 o
   8   6   2         38.19         38.86         6.78 o
   9   6   2          0.00         -4.65         8.47 o
  10   6   2         29.56         16.33         5.87 o
  11   6   2          0.25          2.06         7.41 o
 -10   7   2          0.90         -0.42         5.51 o
  -9   7   2          8.07          2.44         4.51 o
  -8   7   2          4.59          5.20         7.41 o
  -7   7   2         38.83         28.16         7.19 o
  -6   7   2         35.02         37.77         7.83 o
  -5   7   2        152.61        181.15        11.53 o
  -4   7   2         13.89         18.63         5.39 o
  -3   7   2        197.90        240.52        11.83 o
  -2   7   2          0.54          1.06         4.19 o
  -1   7   2        255.70        293.09         9.31 o
   0   7   2         32.60         35.63         3.57 o
   1   7   2        252.73        271.99        16.09 o
   2   7   2         20.52         16.94         7.20 o
   3   7   2          1.91         -3.39         6.35 o
   4   7   2          3.61          4.52         4.63 o
   5   7   2          0.36         -1.78         4.63 o
   6   7   2          0.31          0.42         8.05 o
   7   7   2          5.05          3.65         3.86 o
   8   7   2         10.61         -3.09        11.65 o
   9   7   2         13.26          9.25         5.00 o
  10   7   2          0.39         -3.30         7.41 o
  -9   8   2          0.06         14.82        10.16 o
  -8   8   2         22.20         32.18        11.43 o
  -7   8   2          1.99          4.00         6.87 o
  -6   8   2          3.56          2.75         6.29 o
  -5   8   2          0.19          3.15         5.53 o
  -4   8   2        112.86        112.68        10.18 o
  -3   8   2        132.55        125.47        15.25 o
  -2   8   2         16.15         18.84         5.99 o
  -1   8   2        189.92        168.97        15.25 o
   1   8   2         19.77         17.79         8.05 o
   2   8   2         43.43         44.46        10.16 o
   3   8   2         24.01         14.82         8.47 o
   4   8   2          0.01         -6.35         6.78 o
   5   8   2         54.43         66.91        12.28 o
   6   8   2         30.20         17.36         9.32 o
   7   8   2         44.44         50.82        11.86 o
   8   8   2         19.68          8.89        10.16 o
   9   8   2          6.58         -0.85        10.16 o
  -7   9   2          0.59          7.20         9.74 o
  -6   9   2         13.37          4.74         6.69 o
  -5   9   2          1.02         -3.19         6.09 o
  -4   9   2         13.45         11.86         9.32 o
  -3   9   2          0.78          5.51         8.47 o
  -2   9   2          0.83         -0.42         7.62 o
   2   9   2          3.56          0.00         7.62 o
   3   9   2         47.20         27.53        10.16 o
   4   9   2          0.78          0.00         8.05 o
   5   9   2         62.81         47.01        11.86 o
   6   9   2          1.16         -2.12         8.89 o
   7   9   2         11.80         12.28        10.16 o
  -4  10   2         19.65         24.56        10.59 o
  -3  10   2          2.54         11.01         9.32 o
   3  10   2          1.52         -4.23         8.89 o
   4  10   2          0.39          2.96         9.32 o
 -14   1   3          0.99        -11.01        11.01 o
 -13   1   3          6.83          5.05         7.73 o
 -12   1   3          6.45          3.05         7.77 o
 -11   1   3         52.27         48.44         8.67 o
 -10   1   3         17.60         14.74         6.27 o
  -9   1   3        642.25        683.86        19.16 o
  -8   1   3        306.59        287.07        11.90 o
  -7   1   3        764.93        730.37         9.79 o
  -6   1   3       1222.87       1192.93        13.18 o
  -5   1   3         50.64         40.82         2.51 o
  -4   1   3       4833.96       5254.72        62.68 o
  -3   1   3        380.59        430.89         6.52 o
  -2   1   3       2708.60       2924.43        32.54 o
  -1   1   3        216.55        252.62         3.32 o
   0   1   3         38.48         41.22         1.13 o
   1   1   3        390.46        402.65         5.64 o
   2   1   3       2283.71       2316.29        24.53 o
   3   1   3        280.87        311.41         4.17 o
   4   1   3        764.71        769.02        10.85 o
   5   1   3       2230.03       2212.84        25.94 o
   6   1   3        417.86        377.29         6.94 o
   7   1   3        978.77        942.67        12.93 o
   8   1   3        193.94        158.84         8.24 o
   9   1   3        269.84        279.20        15.56 o
  10   1   3          4.24         17.85         6.57 o
  11   1   3        143.01        190.31        15.54 o
  12   1   3         10.94         11.34         7.94 o
  13   1   3          4.84          3.69         7.90 o
  14   1   3          1.31         43.31        11.03 o
 -14   2   3          0.07         -2.54         8.47 o
 -13   2   3          2.44         -3.81         8.05 o
 -12   2   3         23.55         43.19        11.01 o
 -11   2   3          2.60          1.27         7.62 o
 -10   2   3         24.91         16.10         5.23 o
  -9   2   3        147.83        128.22         7.73 o
  -8   2   3          3.45          1.42         5.44 o
  -7   2   3          0.29         -0.49         1.59 o
  -6   2   3        130.43        119.92         3.80 o
  -5   2   3        241.66        255.55         4.45 o
  -4   2   3          0.05          0.63         1.20 o
  -3   2   3         34.39         34.54         1.76 o
  -2   2   3       1231.94       1360.04        17.29 o
  -1   2   3         81.27         77.27         1.41 o
   0   2   3       1785.32       1989.78        18.77 o
   1   2   3       2651.05       2734.68        26.84 o
   2   2   3        257.65        245.49         4.24 o
   3   2   3         14.99         21.71         1.36 o
   4   2   3        110.53        114.80         2.55 o
   5   2   3        110.79        119.96         3.22 o
   6   2   3        199.98        183.28         4.24 o
   7   2   3        238.43        205.61         4.93 o
   8   2   3          8.95         -1.30         2.83 o
   9   2   3        156.28        139.25         8.28 o
  10   2   3        108.93        124.15        11.20 o
  11   2   3          6.33         -0.01         6.09 o
  12   2   3         28.76         18.45         7.02 o
  13   2   3         27.44         33.15         8.65 o
  14   2   3          6.15         17.36        13.55 o
 -12   3   3         12.49         20.33         8.47 o
 -11   3   3         26.62         23.71         8.05 o
 -10   3   3        119.10        113.49        11.86 o
  -9   3   3          3.32          3.60         3.89 o
  -8   3   3         62.80         64.65         5.20 o
  -7   3   3        195.06        189.83         6.38 o
  -6   3   3         10.26          9.61         1.72 o
  -5   3   3        653.09        635.77         9.62 o
  -4   3   3         84.80         86.50         2.89 o
  -3   3   3        218.08        158.99         4.00 o
  -2   3   3         45.62         53.38         1.98 o
  -1   3   3       1165.50       1148.12        11.28 o
   0   3   3        128.05        149.77         2.97 o
   1   3   3        904.41        970.07         8.54 o
   2   3   3        887.91        850.49         8.72 o
   3   3   3         96.43         98.67         2.52 o
   4   3   3         86.39         95.49         2.91 o
   5   3   3         10.36         14.14         1.71 o
   6   3   3        203.07        204.68         4.70 o
   7   3   3         52.61         48.33         3.83 o
   8   3   3          0.52         -2.50         2.50 o
   9   3   3         70.09         86.28         6.72 o
  10   3   3          6.96         12.76         5.29 o
  11   3   3         38.61         45.79         5.80 o
  12   3   3         16.93          6.35        10.59 o
  13   3   3         39.51         74.96        16.52 o
 -13   4   3          0.57          9.74         8.05 o
 -12   4   3          1.22          5.93         7.62 o
 -11   4   3         38.21         41.92         8.89 o
 -10   4   3         94.25        112.22         8.92 o
  -9   4   3         29.83         14.51         4.88 o
  -8   4   3       1187.45       1136.88        27.17 o
  -7   4   3        607.87        610.74        14.60 o
  -6   4   3        821.87        816.76        15.07 o
  -5   4   3        542.94        509.41         8.64 o
  -4   4   3          7.86         11.59         1.85 o
  -3   4   3        883.44        838.50        11.30 o
  -2   4   3       1673.47       1693.78        19.74 o
  -1   4   3        372.55        375.68         5.24 o
   0   4   3       4844.45       4704.28        39.52 o
   1   4   3       3005.46       2981.05        28.08 o
   2   4   3         11.00         28.09         1.64 o
   3   4   3       1177.33       1115.91        12.57 o
   4   4   3        487.72        494.83         7.55 o
   5   4   3        183.99        163.76         4.23 o
   6   4   3        137.20        129.98         5.12 o
   7   4   3          3.66         -2.03         2.50 o
   8   4   3        365.13        319.73        10.37 o
   9   4   3        162.16        154.52         8.18 o
  10   4   3         29.26         31.63         5.12 o
  11   4   3          6.36          9.44         5.56 o
  12   4   3          3.98          3.22         5.64 o
  13   4   3          5.78         13.13         8.05 o
 -12   5   3          0.75          8.47         7.20 o
 -11   5   3          0.00          1.29         6.56 o
 -10   5   3          1.47          1.32         4.77 o
  -9   5   3         24.62         28.93         5.51 o
  -8   5   3         10.96         19.41         4.68 o
  -7   5   3          3.20          2.59         3.13 o
  -6   5   3        109.97        115.67         7.87 o
  -5   5   3          0.04         -1.76         2.16 o
  -4   5   3        518.62        494.90         9.93 o
  -3   5   3         96.39        103.95         6.29 o
  -2   5   3        295.39        285.81         5.82 o
  -1   5   3        531.20        560.93         7.68 o
   0   5   3          0.30          0.62         1.59 o
   1   5   3         51.43         68.75         3.86 o
   2   5   3         58.10         70.12         2.64 o
   3   5   3        260.28        265.51         4.82 o
   4   5   3          0.68          2.22         1.99 o
   5   5   3        636.02        611.51        11.07 o
   6   5   3          1.54          2.33         4.64 o
   7   5   3         56.40         57.60         8.59 o
   8   5   3         54.69         52.13         5.38 o
   9   5   3          9.83         13.52         4.35 o
  10   5   3          2.79         -1.42         4.86 o
  11   5   3          0.05         -3.81         5.17 o
  12   5   3          0.27         -1.69         6.78 o
 -12   6   3         29.30         35.15         8.47 o
 -11   6   3         17.35         12.87         5.39 o
 -10   6   3         31.19         25.14         8.05 o
  -9   6   3        112.91        121.84         9.32 o
  -8   6   3         77.24        103.23        10.38 o
  -7   6   3         14.48         17.70         3.71 o
  -6   6   3         15.85         24.86         4.12 o
  -5   6   3        119.76        174.39        10.77 o
  -4   6   3          3.95         13.03         4.63 o
  -3   6   3        159.96        162.11         7.58 o
  -2   6   3        125.58        136.94         7.94 o
  -1   6   3         11.51         10.57         2.07 o
   0   6   3       1127.40       1147.36        15.55 o
   1   6   3        461.44        446.12         7.87 o
   2   6   3         44.50         44.19         2.78 o
   3   6   3         41.05         42.72         3.61 o
   4   6   3          9.83          9.59         3.58 o
   5   6   3        157.62        159.55         6.91 o
   6   6   3        154.90        146.61         6.92 o
   7   6   3         29.29         22.06         4.68 o
   8   6   3         22.33         22.44         5.39 o
   9   6   3         64.73         62.46         7.05 o
  10   6   3         35.48         34.11         6.81 o
  11   6   3          0.09         -5.08         5.08 o
 -10   7   3          5.84         11.27         5.39 o
  -9   7   3          6.09          3.53         4.74 o
  -8   7   3          0.33          0.15         6.35 o
  -7   7   3          1.96         -2.12         5.69 o
  -6   7   3         36.39         33.47         7.03 o
  -5   7   3         11.16         28.61         7.20 o
  -4   7   3        149.68        130.77         9.73 o
  -3   7   3        141.46        168.19        10.47 o
  -2   7   3         41.48         38.39         6.13 o
  -1   7   3        100.61        135.83         5.36 o
   0   7   3          3.32          2.61         4.71 o
   1   7   3        222.02        245.59        11.23 o
   2   7   3         86.52         78.95         9.53 o
   3   7   3         42.38         39.81         8.89 o
   4   7   3         69.50         64.79        10.59 o
   5   7   3          6.84         14.40         7.62 o
   6   7   3          1.32         16.09         8.47 o
   7   7   3          3.31         -3.46         3.75 o
   8   7   3          6.98         -2.04         5.72 o
   9   7   3          9.06          4.82         7.41 o
  10   7   3          0.43         -4.76         5.72 o
  -9   8   3          5.58         30.07        11.86 o
  -8   8   3         95.24         77.92        13.97 o
  -7   8   3         65.99         56.38        13.34 o
  -6   8   3          0.39          0.07         5.79 o
  -5   8   3         11.06          7.64         8.05 o
  -4   8   3         28.88         40.17         7.49 o
  -3   8   3          9.17         11.86         5.69 o
  -2   8   3         68.50         54.48         7.60 o
  -1   8   3         84.55         87.30         8.83 o
   1   8   3         49.10         16.52         8.05 o
   2   8   3         87.88         62.67        11.43 o
   3   8   3          0.14         -6.78         6.78 o
   4   8   3         58.69         50.39        11.43 o
   5   8   3         27.90         19.06         8.89 o
   6   8   3          9.81          6.78         8.47 o
   7   8   3         12.79         18.63        10.16 o
   8   8   3          4.61         17.36        11.01 o
   9   8   3          1.65         13.97        11.01 o
  -7   9   3          4.95          4.77         6.87 o
  -6   9   3          2.00          0.53         6.57 o
  -5   9   3          0.02          1.75         6.56 o
  -4   9   3          0.29          8.16        11.01 o
  -3   9   3          5.62         11.43         8.89 o
  -2   9   3          1.00          9.74         8.47 o
   2   9   3          2.31         -4.66         8.05 o
   3   9   3          9.09          2.12         8.47 o
   4   9   3          6.84         13.13         9.32 o
   5   9   3          8.73         27.95        10.16 o
   6   9   3         19.12         17.79        10.16 o
   7   9   3          2.11         11.43         9.74 o
  -4  10   3          1.84          5.51         8.89 o
  -3  10   3         13.34         14.82         9.74 o
   3  10   3          0.23          0.00         8.89 o
   4  10   3          0.50          8.47         9.74 o
 -14   0   4         23.94          1.69        10.59 o
 -13   0   4         58.25         60.56        15.25 o
 -12   0   4         34.58         36.00        12.70 o
 -11   0   4         25.98         14.40        10.59 o
 -10   0   4        170.37        202.42        21.60 o
  -9   0   4          1.77         -3.81         7.20 o
  -8   0   4        427.92        416.96        46.37 o
  -7   0   4        107.49         95.33         5.18 o
  -6   0   4       1378.24       1444.50        23.85 o
  -5   0   4        382.98        401.59         8.13 o
  -4   0   4       8730.35       9350.70       138.50 o
  -3   0   4        157.36        174.59         3.46 o
  -2   0   4        140.65        165.51         2.70 o
  -1   0   4       2356.34       2619.19        44.79 o
   0   0   4       5189.56       5902.33        87.71 o
   1   0   4      10695.81      11180.35       159.44 o
   2   0   4      19109.99      19878.14       283.30 o
   3   0   4        140.26        147.42         3.12 o
   4   0   4       2211.92       2233.39        31.44 o
   5   0   4        848.31        881.22        13.75 o
   6   0   4        562.65        561.83         9.38 o
   7   0   4         14.25         12.62         4.02 o
   8   0   4        453.03        392.21        14.84 o
   9   0   4         48.24         50.82        10.59 o
  10   0   4        154.99        144.83        19.06 o
  11   0   4         97.06        125.35        16.52 o
  12   0   4         11.69         14.40        10.59 o
  13   0   4        137.75        172.35        23.71 o
 -14   1   4          4.71         -8.68         8.68 o
 -13   1   4         14.45          8.36         7.60 o
 -12   1   4          7.97         18.79         8.13 o
 -11   1   4         21.11         25.34         7.72 o
 -10   1   4        149.38        130.00        11.76 o
  -9   1   4        121.79        133.87         8.99 o
  -8   1   4        177.47        162.69        11.55 o
  -7   1   4         22.94         28.15         2.44 o
  -6   1   4        147.43        125.32         4.32 o
  -5   1   4         12.60         15.39         1.17 o
  -4   1   4        424.69        402.40         8.63 o
  -3   1   4        327.61        344.08         5.52 o
  -2   1   4       1471.87       1640.21        16.83 o
  -1   1   4         16.73         22.87         1.20 o
   0   1   4       2887.75       3115.45        34.39 o
   1   1   4      16829.73      17947.31       192.20 o
   2   1   4        961.44       1007.07        11.41 o
   3   1   4       2398.18       2450.10        28.07 o
   4   1   4        207.98        196.92         5.56 o
   5   1   4        328.60        367.84         5.89 o
   6   1   4         19.91         20.40         1.73 o
   7   1   4        101.05         88.66         3.88 o
   8   1   4         83.97         63.64         5.48 o
   9   1   4         75.82         49.78         7.49 o
  10   1   4         18.32         24.55         7.03 o
  11   1   4         17.11         23.71         7.79 o
  12   1   4        118.41        110.06        11.93 o
  13   1   4         22.55         24.45         8.92 o
  14   1   4        165.52        225.00        18.50 o
 -14   2   4          8.62         -2.96         8.47 o
 -13   2   4         10.39          5.51         8.47 o
 -12   2   4         16.79         17.36         8.89 o
 -11   2   4        202.93        234.18        19.90 o
 -10   2   4         37.15         32.51         5.83 o
  -9   2   4          0.51         -2.91         2.91 o
  -8   2   4        489.97        494.64        30.44 o
  -7   2   4          8.85          5.19         3.19 o
  -6   2   4         81.49         80.95         3.37 o
  -5   2   4        495.76        521.97         8.28 o
  -4   2   4        310.22        318.26         6.59 o
  -3   2   4        552.70        614.13         7.96 o
  -2   2   4       8513.98       9063.81       115.71 o
  -1   2   4       1775.27       1916.66        19.06 o
   0   2   4       1195.23       1175.79        12.82 o
   1   2   4        149.26        141.72         2.53 o
   2   2   4       1782.74       1911.16        21.62 o
   3   2   4       1227.24       1180.27        13.17 o
   4   2   4        539.90        446.65         6.20 o
   5   2   4       2590.00       2651.52        28.42 o
   6   2   4          7.52          8.13         1.50 o
   7   2   4        399.57        376.82         8.38 o
   8   2   4         48.78         46.83         2.98 o
   9   2   4          3.68          1.52         4.83 o
  10   2   4         81.72         74.61         8.62 o
  11   2   4          0.95          0.85         6.09 o
  12   2   4          5.03          8.86         6.99 o
  13   2   4         12.56         21.39         7.51 o
 -12   3   4          4.40         11.43         7.62 o
 -11   3   4          2.44          5.51         6.78 o
 -10   3   4          8.19          8.47         6.35 o
  -9   3   4         11.66          4.73         4.33 o
  -8   3   4        203.26        184.89        10.64 o
  -7   3   4         21.96         19.74         3.55 o
  -6   3   4        267.77        244.83         5.64 o
  -5   3   4         49.10         52.76         2.70 o
  -4   3   4         53.57         40.36         2.85 o
  -3   3   4        905.70        936.76        12.49 o
  -2   3   4        177.54        175.47         3.59 o
  -1   3   4       1102.97       1233.53        14.48 o
   0   3   4        733.42        828.58         9.57 o
   1   3   4          9.48         15.00         0.93 o
   2   3   4        651.23        658.10         7.49 o
   3   3   4         92.31         93.29         2.70 o
   4   3   4        660.86        702.35         9.48 o
   5   3   4        184.25        199.27         4.45 o
   6   3   4        807.93        739.44        10.67 o
   7   3   4          1.31         -2.20         2.20 o
   8   3   4          0.38         -2.26         2.26 o
   9   3   4        180.55        175.47         8.79 o
  10   3   4          5.81          6.59         4.03 o
  11   3   4          0.67         -2.04         3.97 o
  12   3   4          6.10         -8.89         8.89 o
  13   3   4         17.40          6.78        11.43 o
 -13   4   4          4.13         11.01         8.05 o
 -12   4   4          9.56          6.78         7.20 o
 -11   4   4          0.14          7.62         6.78 o
 -10   4   4          2.97          1.96         4.68 o
  -9   4   4         22.14         17.34         5.06 o
  -8   4   4        221.97        225.28        11.86 o
  -7   4   4        343.32        323.04        16.69 o
  -6   4   4         42.86         51.12         6.93 o
  -5   4   4        450.65        424.05         7.77 o
  -4   4   4        164.78        147.82         4.18 o
  -3   4   4        138.03        166.86         5.18 o
  -2   4   4        173.07        166.37         4.36 o
  -1   4   4        339.34        341.32         4.49 o
   0   4   4       3016.99       2873.48        27.00 o
   1   4   4        402.33        424.70         6.54 o
   2   4   4       1399.84       1306.14        13.68 o
   3   4   4          4.08         12.05         2.62 o
   4   4   4        847.41        808.28        10.92 o
   5   4   4        259.99        263.13         5.49 o
   6   4   4        110.44        112.78         4.91 o
   7   4   4          5.67         -1.92         2.48 o
   8   4   4         76.02         77.03         6.02 o
   9   4   4         13.00         17.38         4.51 o
  10   4   4        143.91        120.40         8.15 o
  11   4   4         26.55         21.53         6.41 o
  12   4   4          0.03          0.42         5.79 o
  13   4   4          4.45         14.27         7.20 o
 -12   5   4          9.26          9.32         7.20 o
 -11   5   4         42.58         53.04         7.11 o
 -10   5   4          3.94          0.28         4.54 o
  -9   5   4          0.31          5.20         4.46 o
  -8   5   4          0.19          6.06         4.15 o
  -7   5   4          5.17          9.93         3.43 o
  -6   5   4          0.08         -1.21         3.88 o
  -5   5   4        129.37        116.48         7.16 o
  -4   5   4         58.32         54.94         3.10 o
  -3   5   4        668.73        665.65        11.91 o
  -2   5   4         37.29         40.16         2.86 o
  -1   5   4       1053.05       1034.18        12.67 o
   0   5   4        481.76        500.41         6.91 o
   1   5   4       1192.12       1122.33        12.12 o
   2   5   4         77.23         70.48         2.83 o
   3   5   4        383.95        366.30         7.10 o
   4   5   4          5.90          4.06         1.94 o
   5   5   4        246.92        264.01         8.92 o
   6   5   4          1.09         -1.18         5.47 o
   7   5   4          0.06         -5.24         6.03 o
   8   5   4         23.77         17.37         4.30 o
   9   5   4         28.82         21.70         4.86 o
  10   5   4          6.13          3.77         4.36 o
  11   5   4          3.09          5.16         4.78 o
  12   5   4          4.18         -6.35         6.35 o
 -11   6   4          0.06          6.42         5.00 o
 -10   6   4         10.19         13.81         5.39 o
  -9   6   4          8.19         12.53         8.68 o
  -8   6   4          0.04          6.98         4.62 o
  -7   6   4         13.27         29.10         4.14 o
  -6   6   4        237.82        227.57        14.01 o
  -5   6   4         39.00         59.10         6.99 o
  -4   6   4        301.19        277.90        16.09 o
  -3   6   4        760.14        748.39        13.80 o
  -2   6   4         63.40         69.78         4.16 o
  -1   6   4         97.80         86.71         6.06 o
   0   6   4       1019.74       1019.26        14.00 o
   1   6   4         70.04         93.76         6.09 o
   2   6   4         65.90         82.76         3.48 o
   3   6   4        201.68        198.31        22.87 o
   4   6   4         13.99          4.51         4.33 o
   5   6   4         31.97         34.29         3.64 o
   6   6   4        178.95        192.03         7.65 o
   7   6   4          0.33          3.76         3.73 o
   8   6   4        101.94         83.96         7.36 o
   9   6   4         32.92         29.78         6.03 o
  10   6   4          0.26          1.82         5.25 o
  11   6   4          3.34          4.35         4.88 o
 -10   7   4          0.44          0.08         6.78 o
  -9   7   4          0.84          2.78         4.68 o
  -8   7   4          4.03          0.05        11.86 o
  -7   7   4          0.01         -0.72         5.83 o
  -6   7   4          8.30          9.34         5.67 o
  -5   7   4          5.88          1.48         5.09 o
  -4   7   4         25.87         34.29         6.43 o
  -3   7   4         19.75         26.77         5.99 o
  -2   7   4         97.36        101.64         8.68 o
  -1   7   4         81.91        109.39         6.41 o
   0   7   4         24.22         32.93         6.66 o
   1   7   4        110.59        167.29        25.20 o
   2   7   4         46.52         60.41         6.89 o
   3   7   4        156.89        157.14         9.88 o
   4   7   4        137.03        145.48         9.88 o
   5   7   4         26.84         37.27         9.74 o
   6   7   4        156.88        160.07        15.67 o
   7   7   4          0.22         -2.26         3.79 o
   8   7   4         15.21         10.76         4.79 o
   9   7   4          3.54          7.39         5.00 o
  10   7   4          0.05         -1.10         4.41 o
  -9   8   4         33.10         41.50        12.70 o
  -8   8   4         13.11         38.54        11.86 o
  -7   8   4        119.95        125.39        28.37 o
  -6   8   4         17.89         33.41        13.97 o
  -5   8   4         91.47        101.57        10.30 o
  -4   8   4         78.16         69.50         8.37 o
  -3   8   4         24.11         18.67         6.27 o
  -2   8   4          8.09         10.50         9.74 o
  -1   8   4         17.49         16.58         5.67 o
   0   8   4        197.07        177.86        15.67 o
   1   8   4          9.36         15.03         8.05 o
   2   8   4         51.62         39.38        10.59 o
   3   8   4          0.25         -6.35         6.35 o
   4   8   4          0.70          2.54         8.05 o
   5   8   4         18.58         16.09         8.89 o
   6   8   4          2.74          5.08         8.47 o
   7   8   4         40.18         30.91        11.43 o
   8   8   4          2.76         -0.85         9.32 o
   9   8   4         22.05         18.47        13.13 o
  -7   9   4          4.95         10.08         7.03 o
  -6   9   4          7.39          3.81         6.87 o
  -5   9   4         16.51         10.40         6.73 o
  -4   9   4         28.25         24.14         6.87 o
  -3   9   4         25.50         29.38         7.33 o
  -2   9   4         32.02         30.07         9.74 o
   2   9   4          0.08         -3.81         7.62 o
   3   9   4          5.18         -7.20         7.20 o
   4   9   4         12.54          6.35         8.89 o
   5   9   4          3.20         -5.93         8.47 o
   6   9   4         31.35         26.68        10.16 o
   7   9   4         27.38         20.75        10.16 o
  -4  10   4         12.39         12.70         9.74 o
  -3  10   4         28.04         23.71        10.59 o
   3  10   4         16.49         19.92         7.30 o
   4  10   4          1.32          0.66         6.57 o
 -14   1   5          0.07         -7.29         7.29 o
 -13   1   5          7.33         -2.79         7.20 o
 -12   1   5          0.45         -0.69         7.17 o
 -11   1   5         37.26         45.87         8.53 o
 -10   1   5          9.31          8.63         5.79 o
  -9   1   5        211.80        194.80        10.25 o
  -8   1   5        375.66        377.47        22.60 o
  -7   1   5        994.84        977.04        16.96 o
  -6   1   5        554.95        478.16         6.94 o
  -5   1   5        401.59        344.00         4.54 o
  -4   1   5       1994.86       2135.97        21.25 o
  -3   1   5        238.85        249.47         4.51 o
  -2   1   5       3501.82       3605.11        44.01 o
  -1   1   5        805.36        802.66         9.04 o
   0   1   5        398.89        434.61         5.72 o
   1   1   5          0.31         -0.61         0.61 o
   2   1   5        472.64        491.53         7.03 o
   3   1   5         17.50         24.50         1.46 o
   4   1   5        577.03        514.87         7.25 o
   5   1   5        300.70        293.39         4.78 o
   6   1   5        232.33        213.49         4.46 o
   7   1   5        996.94        931.10        12.00 o
   8   1   5        121.42        104.50         6.52 o
   9   1   5        200.99        203.78        14.34 o
  10   1   5          1.84         -4.23         8.47 o
  11   1   5        102.24        135.51        19.06 o
  12   1   5         19.29         24.00         6.92 o
  13   1   5         31.73         29.54         9.40 o
  14   1   5          8.58         11.01        13.55 o
 -13   2   5          0.19         -1.27         8.05 o
 -12   2   5         13.44         16.52         8.47 o
 -11   2   5          4.41         12.70         8.05 o
 -10   2   5        123.50        118.10         9.67 o
  -9   2   5         34.06         33.53         4.65 o
  -8   2   5        661.80        598.76        16.98 o
  -7   2   5       1350.35       1244.03        20.81 o
  -6   2   5         17.47         18.73         1.96 o
  -5   2   5        533.13        499.98         8.03 o
  -4   2   5       1545.36       1585.16        18.80 o
  -3   2   5         10.54         10.35         1.42 o
  -2   2   5         53.63         82.61         2.33 o
  -1   2   5        844.24        871.05        10.38 o
   0   2   5        569.38        557.99         7.18 o
   1   2   5       1616.40       1737.82        18.54 o
   2   2   5        374.33        408.03         7.13 o
   3   2   5        848.96        803.83         8.55 o
   4   2   5        255.51        245.69         3.99 o
   5   2   5        106.01        108.69         3.01 o
   6   2   5         45.33         46.54         2.25 o
   7   2   5          0.00         -1.77         1.77 o
   8   2   5         13.52          7.33         3.06 o
   9   2   5          7.13         -0.05         3.79 o
  10   2   5          0.28          6.71         6.35 o
  11   2   5          4.30          3.77         6.51 o
  12   2   5         12.95          4.87         6.92 o
  13   2   5          9.40          7.45         7.29 o
 -12   3   5          3.71          5.08         7.62 o
 -11   3   5         54.41         69.03        10.59 o
 -10   3   5         71.23         85.12        11.01 o
  -9   3   5         70.27         82.53         7.33 o
  -8   3   5        250.77        283.83        11.90 o
  -7   3   5         19.11         21.67         3.18 o
  -6   3   5        688.56        657.77        10.41 o
  -5   3   5         30.55         24.67         2.04 o
  -4   3   5        288.71        283.31         5.47 o
  -3   3   5        470.99        501.51         7.75 o
  -2   3   5        191.34        198.54         3.99 o
  -1   3   5          0.03          5.17         0.96 o
   0   3   5         23.84         46.80         1.53 o
   1   3   5        834.54        835.21         8.17 o
   2   3   5        164.20        152.09         3.21 o
   3   3   5       1295.00       1271.96        15.21 o
   4   3   5         50.10         42.54         2.25 o
   5   3   5       1176.07       1141.08        14.46 o
   6   3   5         19.36         21.36         2.28 o
   7   3   5        146.60        133.22         4.61 o
   8   3   5          0.64         -2.19         2.19 o
   9   3   5        186.74        191.72         6.79 o
  10   3   5          3.66          6.10         4.99 o
  11   3   5         10.37         16.15         4.70 o
  12   3   5          3.36         -3.39         9.74 o
  13   3   5          0.01         -7.20        10.16 o
 -13   4   5          3.13         13.55         8.47 o
 -12   4   5         31.63         30.91         9.32 o
 -11   4   5          0.73          7.20         6.35 o
 -10   4   5          9.76          8.97         5.18 o
  -9   4   5         11.96          1.02         5.08 o
  -8   4   5         17.02         12.59         5.51 o
  -7   4   5        157.93        141.91         8.49 o
  -6   4   5        724.73        678.80        20.11 o
  -5   4   5        241.85        228.46         8.55 o
  -4   4   5        857.63        840.27        13.19 o
  -3   4   5       1504.20       1431.75        18.47 o
  -2   4   5        357.66        347.44         6.36 o
  -1   4   5       1297.25       1306.58        13.67 o
   0   4   5         40.51         33.95         3.01 o
   1   4   5       1225.37       1262.29        13.66 o
   2   4   5       1067.27       1013.41        11.09 o
   3   4   5         96.89         95.36         3.09 o
   4   4   5         41.90         49.09         2.61 o
   5   4   5       1234.63       1165.40        16.13 o
   6   4   5        481.46        481.49         9.71 o
   7   4   5         52.48         57.24         4.00 o
   8   4   5        384.60        350.70        12.79 o
   9   4   5          0.83          3.02         3.55 o
  10   4   5        164.61        171.26         7.94 o
  11   4   5         10.08          5.82         5.70 o
  12   4   5         13.96          7.17         6.19 o
  13   4   5          1.10          2.43        13.76 o
 -12   5   5          7.73          5.93         7.20 o
 -11   5   5          5.46         18.09         8.05 o
 -10   5   5          9.84         27.82        17.79 o
  -9   5   5          0.73          0.44         4.15 o
  -8   5   5          4.51          1.74         3.59 o
  -7   5   5         37.03         49.95         4.88 o
  -6   5   5         37.77         35.33         4.00 o
  -5   5   5        274.26        272.65         7.43 o
  -4   5   5          0.02         -0.64         1.93 o
  -3   5   5        827.62        790.69        15.27 o
  -2   5   5        287.30        240.30         5.05 o
  -1   5   5        626.85        661.18         9.63 o
   0   5   5         27.89         37.90         2.85 o
   1   5   5        377.89        400.29         7.08 o
   2   5   5        125.05        112.59         3.70 o
   3   5   5         43.77         48.70         2.40 o
   4   5   5         57.02         54.32         3.03 o
   5   5   5         48.86         57.78         3.65 o
   6   5   5         86.65        109.73         6.60 o
   7   5   5         59.45         55.60         5.46 o
   8   5   5         17.21         10.71         4.24 o
   9   5   5          3.91         -1.99         3.51 o
  10   5   5         11.33         12.72         4.26 o
  11   5   5          1.94          1.42         4.05 o
  12   5   5          0.18         -6.78         6.78 o
 -11   6   5          0.00          7.69         8.05 o
 -10   6   5         41.86         39.60         6.58 o
  -9   6   5          4.78          9.18         5.25 o
  -8   6   5        246.81        231.65        10.88 o
  -7   6   5        521.62        551.92        13.89 o
  -6   6   5          2.72         13.84         3.52 o
  -5   6   5         94.80        105.54         8.68 o
  -4   6   5         12.05         44.12         6.09 o
  -3   6   5          2.63         44.63         6.99 o
  -2   6   5         12.13         10.04         2.64 o
  -1   6   5          7.39          5.33         2.39 o
   0   6   5         55.15         92.27         6.28 o
   1   6   5        645.47        634.23         9.83 o
   2   6   5        299.37        278.93         6.41 o
   3   6   5          5.39          6.99         4.19 o
   4   6   5        113.43         91.77         5.15 o
   5   6   5         91.04         79.71         5.24 o
   6   6   5          1.40          8.59         3.52 o
   7   6   5         68.10         65.54         5.59 o
   8   6   5         21.08         17.92         4.57 o
   9   6   5          0.02          0.42         4.31 o
  10   6   5          2.24          8.54         4.97 o
  11   6   5          0.73          0.46         5.08 o
 -10   7   5          0.47         -0.98         4.74 o
  -9   7   5          6.37         15.36         6.35 o
  -8   7   5          0.16         -0.35         3.71 o
  -7   7   5          0.12         -5.49         5.49 o
  -6   7   5          0.04         -5.23         5.23 o
  -5   7   5          6.96         -0.21         5.09 o
  -4   7   5          8.35          6.95         5.06 o
  -3   7   5          5.01          6.02         4.93 o
  -2   7   5         10.80          9.51         3.48 o
  -1   7   5        233.19        234.03        12.70 o
   0   7   5         78.90         90.92         5.47 o
   1   7   5         62.26         66.35        10.80 o
   2   7   5          7.64          7.62         5.09 o
   3   7   5        128.03        156.94        10.03 o
   4   7   5         12.01         12.75         5.53 o
   5   7   5         94.89         92.72         8.83 o
   6   7   5        156.69        152.03        15.25 o
   7   7   5         15.26         19.07         4.74 o
   8   7   5          1.20         -2.66         4.41 o
   9   7   5          0.25          5.41         4.45 o
  10   7   5          2.96          7.70         5.71 o
  -9   8   5         16.13         25.41        11.43 o
  -8   8   5          8.45         17.29         8.47 o
  -7   8   5         11.09         20.33         7.49 o
  -6   8   5         45.99         42.45         8.20 o
  -5   8   5         24.03         47.69         8.08 o
  -4   8   5          2.30         18.50         6.39 o
  -3   8   5         18.22         22.37         6.43 o
  -2   8   5          0.81          1.38         5.23 o
  -1   8   5          1.71         -0.65         5.23 o
   0   8   5        204.25        217.24        17.36 o
   1   8   5        175.35        161.65        10.77 o
   2   8   5          4.69         -0.81         4.93 o
   3   8   5          0.07         -6.35         6.35 o
   4   8   5          0.29         -7.20         7.20 o
   5   8   5         16.55          3.39         8.47 o
   6   8   5         64.23         57.59        12.70 o
   7   8   5         22.15          0.00         9.74 o
   8   8   5          0.16         -3.57        11.86 o
   9   8   5          3.48         13.20         9.53 o
  -7   9   5          4.74          4.94         7.03 o
  -6   9   5          5.41          3.71         6.73 o
  -5   9   5          1.42          4.54         6.39 o
  -4   9   5          4.43         14.58         6.87 o
  -3   9   5         10.28         11.67         6.39 o
  -2   9   5          0.37          3.18         5.69 o
  -1   9   5          2.50          7.62         8.47 o
   2   9   5         17.03          8.05         6.59 o
   3   9   5          8.29         18.28         8.05 o
   4   9   5         19.94         25.83         7.19 o
   5   9   5          3.63          0.97         7.41 o
   6   9   5          8.00         11.13         6.99 o
   7   9   5          6.86         15.15         7.22 o
  -4  10   5         26.81         21.60        10.59 o
  -3  10   5          0.35          4.23         9.32 o
   3  10   5          6.41         14.07        11.01 o
   4  10   5          6.55          3.75         6.57 o
 -14   0   6          0.93         -6.78         9.74 o
 -13   0   6          1.01         -8.05        11.86 o
 -12   0   6         10.72          8.89        11.01 o
 -11   0   6        193.65        234.60        23.71 o
 -10   0   6        147.43        148.64        16.09 o
  -9   0   6          0.73          1.69         5.93 o
  -8   0   6       5484.09       5293.63       170.87 o
  -7   0   6       1894.38       1751.80        34.69 o
  -6   0   6         20.96         17.24         1.64 o
  -5   0   6       2144.12       2165.77        30.00 o
  -4   0   6       3825.55       4106.97        54.66 o
  -3   0   6       3075.02       3408.93        51.43 o
  -2   0   6      14617.54      14957.33       194.77 o
  -1   0   6         20.93         20.26         3.11 o
   0   0   6       2291.87       2427.22        35.70 o
   1   0   6      22629.42      25178.22       358.14 o
   2   0   6       1001.55       1253.01        19.42 o
   3   0   6       9921.55       9907.42       128.17 o
   4   0   6        747.59        792.41        13.39 o
   5   0   6        134.88        133.05         3.88 o
   6   0   6        118.51        103.47         4.19 o
   7   0   6        102.53        104.63         7.33 o
   8   0   6         43.64         25.83         9.32 o
   9   0   6         22.89         23.29         9.32 o
  10   0   6          0.44          4.23         9.74 o
  11   0   6          0.45          0.42         9.32 o
  12   0   6         17.49         10.59        11.01 o
  13   0   6         29.10         21.17        11.86 o
 -14   1   6          5.35        -12.28        12.70 o
 -13   1   6          1.22         -7.34         8.47 o
 -12   1   6         48.98         54.73         9.57 o
 -11   1   6         37.88         55.74         8.67 o
 -10   1   6        162.57        146.19        14.11 o
  -9   1   6         80.37         61.70        10.85 o
  -8   1   6         30.37         34.39         3.41 o
  -7   1   6        342.62        350.10        11.26 o
  -6   1   6        326.69        350.84         5.74 o
  -5   1   6         89.26         78.89         1.83 o
  -4   1   6        527.70        586.16         7.19 o
  -3   1   6       1570.23       1694.63        21.71 o
  -2   1   6        576.33        667.21         8.45 o
  -1   1   6        128.14        120.23         2.26 o
   0   1   6       1319.13       1342.63        16.85 o
   1   1   6       2117.98       2210.96        24.75 o
   2   1   6       1431.93       1607.38        21.76 o
   3   1   6       4708.35       4770.50        55.78 o
   4   1   6         52.02         60.08         2.15 o
   5   1   6        225.17        214.59         4.95 o
   6   1   6        821.12        791.70        10.15 o
   7   1   6         82.84         79.24         5.88 o
   8   1   6         31.89         14.38         5.97 o
   9   1   6         12.21         10.59         8.05 o
  10   1   6         13.97          7.20         9.74 o
  11   1   6          1.87         14.24         9.53 o
  12   1   6          6.23          9.96         7.63 o
  13   1   6          2.28          9.44         6.78 o
 -13   2   6         58.64         71.57        13.13 o
 -12   2   6         55.18         71.14        12.28 o
 -11   2   6          2.29          7.20         8.47 o
 -10   2   6         18.51         17.81         5.23 o
  -9   2   6         56.84         69.01         7.03 o
  -8   2   6       2856.82       2755.86        43.55 o
  -7   2   6        656.67        651.41        11.77 o
  -6   2   6         29.20         37.07         2.30 o
  -5   2   6        465.87        443.24         6.99 o
  -4   2   6        140.98        129.66         3.75 o
  -3   2   6       1171.74       1248.26        15.90 o
  -2   2   6       2054.85       2187.02        26.76 o
  -1   2   6        111.14        122.53         2.33 o
   0   2   6       3713.77       3750.75        41.29 o
   1   2   6       1861.37       2051.88        18.95 o
   2   2   6       5161.49       5229.95        51.54 o
   3   2   6         38.36         35.94         1.59 o
   4   2   6       1648.79       1476.13        15.58 o
   5   2   6        410.92        397.12         5.83 o
   6   2   6          1.97          6.62         1.51 o
   7   2   6         45.94         46.51         2.72 o
   8   2   6          7.38          5.30         2.73 o
   9   2   6         75.20         88.36         6.63 o
  10   2   6         12.27         10.20         6.27 o
  11   2   6         10.78          5.31         6.51 o
  12   2   6          4.76         -4.01         6.69 o
  13   2   6          1.96         -6.71         6.71 o
 -12   3   6         52.39         49.12        10.16 o
 -11   3   6         34.75         35.57         8.89 o
 -10   3   6        111.54        110.95        11.86 o
  -9   3   6          0.79         -2.33         3.89 o
  -8   3   6         16.39         12.94         4.03 o
  -7   3   6         83.10        106.76         5.56 o
  -6   3   6        824.52        818.38        13.35 o
  -5   3   6        203.52        179.41         4.64 o
  -4   3   6        767.46        735.46        10.75 o
  -3   3   6       2786.46       2793.40        33.41 o
  -2   3   6         90.78         92.71         2.64 o
  -1   3   6       2220.78       2272.32        27.56 o
   0   3   6        155.83        132.90         2.47 o
   1   3   6       3878.47       3879.52        32.02 o
   2   3   6        184.25        175.26         4.02 o
   3   3   6          0.02          3.71         1.29 o
   4   3   6        381.70        369.77         5.77 o
   5   3   6         37.29         44.72         2.42 o
   6   3   6         27.64         29.70         2.45 o
   7   3   6         90.19        102.02         5.22 o
   8   3   6        118.16        117.39         5.02 o
   9   3   6          0.29          1.23         2.90 o
  10   3   6          0.00         -2.30         4.35 o
  11   3   6         32.69         28.81         6.81 o
  12   3   6          1.13         -2.12         9.32 o
  13   3   6          0.00          2.54        11.43 o
 -13   4   6          3.09          8.05         8.05 o
 -12   4   6          6.40          5.08         7.62 o
 -11   4   6         30.10         33.88         8.89 o
 -10   4   6          1.37         -4.66         4.66 o
  -9   4   6          0.11         -4.16         4.16 o
  -8   4   6        312.60        305.23        12.53 o
  -7   4   6         71.74         83.05         9.57 o
  -6   4   6         15.21         14.40         2.87 o
  -5   4   6        203.84        198.57         6.42 o
  -4   4   6        203.20        190.73         4.90 o
  -3   4   6        738.65        769.40        11.22 o
  -2   4   6         98.35        102.58         4.35 o
  -1   4   6         26.20         20.72         2.06 o
   0   4   6         25.59         14.02         1.38 o
   1   4   6        515.37        522.81         6.45 o
   2   4   6          0.80          0.70         1.96 o
   3   4   6         75.23         57.22         2.58 o
   4   4   6        481.30        426.79         7.10 o
   5   4   6         14.05         22.48         2.46 o
   6   4   6        634.63        654.01        12.14 o
   7   4   6         99.64        115.11         5.89 o
   8   4   6         29.47         33.52         4.95 o
   9   4   6          1.14         -0.52         3.40 o
  10   4   6          3.39         15.84         4.13 o
  11   4   6          4.52         -3.37         5.48 o
  12   4   6         15.89          1.62         6.27 o
 -12   5   6          3.10          9.32         7.62 o
 -11   5   6         14.88         23.43         6.27 o
 -10   5   6          1.40          1.42         6.35 o
  -9   5   6         35.03         39.08         8.68 o
  -8   5   6        126.76        140.08         8.29 o
  -7   5   6         26.21         29.96         5.46 o
  -6   5   6         10.94         14.03         4.08 o
  -5   5   6          0.94          5.83         2.32 o
  -4   5   6         21.71         18.87         2.27 o
  -3   5   6        168.46        189.88         8.07 o
  -2   5   6         25.19         23.28         2.27 o
  -1   5   6       1136.07       1092.05        13.27 o
   0   5   6         81.59         87.63         2.85 o
   1   5   6        188.17        194.63         4.13 o
   2   5   6        490.41        468.88         7.80 o
   3   5   6        239.36        226.12         4.89 o
   4   5   6        477.15        445.67         9.62 o
   5   5   6        110.41        102.65         5.92 o
   6   5   6        513.16        520.72        12.91 o
   7   5   6         10.21          7.01         3.43 o
   8   5   6          1.47          3.54         3.44 o
   9   5   6         21.28         20.37         4.32 o
  10   5   6         21.46         22.99         5.69 o
  11   5   6         13.47         11.88         4.37 o
  12   5   6          2.65         -0.91         6.10 o
 -11   6   6          1.31          6.09         5.25 o
 -10   6   6          6.80         13.45         5.87 o
  -9   6   6         22.35         33.33         6.03 o
  -8   6   6         69.44         77.42        10.26 o
  -7   6   6         97.52        132.58        11.39 o
  -6   6   6          4.16          0.53         5.07 o
  -5   6   6         19.52         30.78         5.97 o
  -4   6   6         42.05         46.13         7.20 o
  -3   6   6          1.07          9.95         3.17 o
  -2   6   6        144.00        164.04         5.83 o
  -1   6   6         63.81         62.85         3.32 o
   0   6   6         90.36         85.15         4.58 o
   1   6   6         62.32         71.44         5.32 o
   2   6   6         62.43         59.12         3.87 o
   3   6   6          0.20          0.42         3.89 o
   4   6   6          1.53         -0.82         2.63 o
   5   6   6        123.23        110.91         6.04 o
   6   6   6          0.83         10.28         4.82 o
   7   6   6        144.42        137.78         6.89 o
   8   6   6         55.77         54.80         5.20 o
   9   6   6          0.06         -2.41         3.73 o
  10   6   6         43.26         42.72         9.17 o
  11   6   6          7.98         12.10         4.92 o
 -10   7   6          4.36          6.07         6.56 o
  -9   7   6         13.23          8.06         4.74 o
  -8   7   6         26.00         15.88         5.14 o
  -7   7   6          9.80         12.87         6.73 o
  -6   7   6          2.58         -0.98         6.56 o
  -5   7   6         28.37         18.57         6.13 o
  -4   7   6          4.85          6.99         5.39 o
  -3   7   6         52.80         61.63         7.49 o
  -2   7   6          9.20          3.48         4.93 o
  -1   7   6         16.57         39.46        11.01 o
   0   7   6          0.15         -0.57         3.18 o
   1   7   6        162.01        171.43         8.23 o
   2   7   6          0.34          8.61         3.99 o
   3   7   6        128.45        150.98        10.18 o
   4   7   6          0.78          3.91         5.23 o
   5   7   6         47.06         50.68        10.38 o
   6   7   6         20.22         21.71         3.74 o
   7   7   6         45.89         43.89         5.06 o
   8   7   6         21.38         22.54         4.71 o
   9   7   6          9.16          9.17         4.49 o
  10   7   6         27.98         21.25         9.00 o
  -9   8   6          0.32          8.05        10.16 o
  -8   8   6          9.37         19.24        12.07 o
  -7   8   6         18.82         39.93        13.55 o
  -6   8   6          5.77         12.76         6.73 o
  -5   8   6         96.82        100.56        10.03 o
  -4   8   6          2.63          1.53         5.37 o
  -3   8   6        165.81        155.37        11.50 o
  -2   8   6        104.76        107.96        17.15 o
  -1   8   6          0.02          1.88         5.37 o
   0   8   6        163.34        179.98        16.52 o
   1   8   6        139.61        144.75         8.28 o
   2   8   6          0.90         -0.40         4.39 o
   3   8   6         55.31         53.91        12.31 o
   4   8   6         47.99         41.92         7.93 o
   5   8   6          0.07         -5.37         5.37 o
   6   8   6         37.89         45.13        15.67 o
   7   8   6          7.65          6.47         7.03 o
   8   8   6          7.94         18.29         8.89 o
  -7   9   6          4.17         -1.17         6.73 o
  -6   9   6          0.79         -4.36         6.27 o
  -5   9   6          3.88          0.08         7.20 o
  -4   9   6          5.60          2.21         6.13 o
  -3   9   6          6.77         10.04         6.43 o
  -2   9   6          2.39          2.99         7.41 o
  -1   9   6         12.08         25.83        10.16 o
   0   9   6          0.02         15.25         8.89 o
   2   9   6          0.91          2.54         5.99 o
   3   9   6         11.60         10.00         7.83 o
   4   9   6         10.69         10.22         6.69 o
   5   9   6          7.06          8.82        11.65 o
   6   9   6         20.18         12.14         9.32 o
   7   9   6          0.04         11.11         7.30 o
  -4  10   6          1.72          2.57         6.57 o
  -3  10   6          1.35         -8.05         8.89 o
   3  10   6          0.03          3.81         6.89 o
 -14   1   7          0.87        -12.28        12.28 o
 -13   1   7         19.35          7.99         7.73 o
 -12   1   7         14.38         15.83         8.07 o
 -11   1   7         70.38         68.75         9.27 o
 -10   1   7         35.29         31.44         7.17 o
  -9   1   7        104.35         91.34         6.97 o
  -8   1   7        370.98        402.26        11.40 o
  -7   1   7        339.35        375.58        10.57 o
  -6   1   7       1099.84        980.39        13.38 o
  -5   1   7        140.94        115.11         2.81 o
  -4   1   7        578.00        618.31         7.10 o
  -3   1   7        351.21        419.98         6.53 o
  -2   1   7       1194.39       1127.72        11.76 o
  -1   1   7        280.00        251.07         4.10 o
   0   1   7        742.50        779.55        10.46 o
   1   1   7        226.96        220.93         3.69 o
   2   1   7         11.40         14.87         1.18 o
   3   1   7        188.45        165.62         5.46 o
   4   1   7        230.23        196.58         4.10 o
   5   1   7        381.20        388.56         6.02 o
   6   1   7         13.97         18.72         2.35 o
   7   1   7        507.97        475.77         9.15 o
   8   1   7          0.62         -4.14         4.14 o
   9   1   7        313.27        306.59        22.23 o
  10   1   7         13.05          9.53         6.89 o
  11   1   7         62.43         69.97         9.88 o
  12   1   7          5.54          3.26         7.33 o
  13   1   7         14.91         16.02         7.06 o
 -13   2   7          2.30         -3.81         8.05 o
 -12   2   7          0.09          3.39         7.62 o
 -11   2   7          7.92         20.75         8.89 o
 -10   2   7         73.74         80.54         7.79 o
  -9   2   7         36.56         26.25         5.23 o
  -8   2   7        491.50        484.33        13.51 o
  -7   2   7        122.82        131.20         6.57 o
  -6   2   7        920.67        873.43        12.04 o
  -5   2   7        949.26        906.10        12.07 o
  -4   2   7        174.05        182.42         3.88 o
  -3   2   7       2323.20       2367.60        32.09 o
  -2   2   7       1733.75       1765.58        26.20 o
  -1   2   7        188.72        222.35         3.91 o
   0   2   7        808.44        792.38         9.20 o
   1   2   7        204.57        174.67         3.40 o
   2   2   7        947.61        907.73        10.52 o
   3   2   7       1100.41       1066.77        11.65 o
   4   2   7         79.89         76.12         2.51 o
   5   2   7        350.15        315.30         5.50 o
   6   2   7        500.71        483.71         6.99 o
   7   2   7        170.52        166.95         5.27 o
   8   2   7        278.95        248.74         7.28 o
   9   2   7          7.04         -0.92         5.37 o
  10   2   7         22.26         19.79         6.87 o
  11   2   7          0.15         -0.73         6.43 o
  12   2   7         10.13         -0.53         7.11 o
  13   2   7          2.56         -7.03         7.03 o
 -12   3   7         15.98         13.55         8.47 o
 -11   3   7         40.71         47.85         9.74 o
 -10   3   7          0.95         -4.23         5.51 o
  -9   3   7         65.61         91.52         7.90 o
  -8   3   7        202.93        219.02        10.77 o
  -7   3   7         90.67        113.75         7.03 o
  -6   3   7        606.21        609.54        10.06 o
  -5   3   7        807.77        774.74        11.55 o
  -4   3   7       1539.21       1471.85        19.10 o
  -3   3   7        568.35        629.71         9.42 o
  -2   3   7       1316.89       1157.67        14.21 o
  -1   3   7        638.08        687.33         7.89 o
   0   3   7        237.47        248.60         3.78 o
   1   3   7         56.64         72.34         2.11 o
   2   3   7        129.60        105.43         2.72 o
   3   3   7        191.21        176.75         3.70 o
   4   3   7        113.05        111.06         3.20 o
   5   3   7        137.90        137.73         4.29 o
   6   3   7        503.31        486.33         8.16 o
   7   3   7        439.27        450.57         8.16 o
   8   3   7         26.59         33.04         4.53 o
   9   3   7         85.25        100.97         5.54 o
  10   3   7         25.42         26.74         5.01 o
  11   3   7          6.67         13.13        10.16 o
  12   3   7          4.33          5.32         6.10 o
  13   3   7          3.30         -2.54        11.01 o
 -13   4   7          0.00         -2.54         7.62 o
 -12   4   7         58.47         44.04        10.16 o
 -11   4   7          7.65          7.62         7.20 o
 -10   4   7         45.00         37.07         6.57 o
  -9   4   7        131.52        141.73        10.25 o
  -8   4   7         20.13         23.84         4.76 o
  -7   4   7        392.24        394.97        11.60 o
  -6   4   7        128.72        113.18         5.60 o
  -5   4   7         70.26         64.67         3.62 o
  -4   4   7         73.05         72.63         3.19 o
  -3   4   7         40.11         45.63         3.11 o
  -2   4   7        370.96        379.32         5.72 o
  -1   4   7          0.62          0.75         1.05 o
   0   4   7          0.34          0.37         0.93 o
   1   4   7         35.64         32.70         2.16 o
   2   4   7        183.82        200.93         3.77 o
   3   4   7         23.13         30.03         2.04 o
   4   4   7          6.86          7.19         2.40 o
   5   4   7         19.04         20.23         2.41 o
   6   4   7          4.37         17.05         2.49 o
   7   4   7        414.79        423.45        10.43 o
   8   4   7         28.40         30.16         4.16 o
   9   4   7          3.13          0.09         3.56 o
  10   4   7         36.48         42.69         5.07 o
  11   4   7         18.94         16.58         6.50 o
  12   4   7          3.04         -2.97         5.87 o
 -12   5   7         23.75         20.75         8.47 o
 -11   5   7          6.69          4.39         5.60 o
 -10   5   7         44.62         46.73         6.89 o
  -9   5   7          4.35          5.29         4.77 o
  -8   5   7          3.55          6.28         3.85 o
  -7   5   7          2.17          5.77         3.39 o
  -6   5   7          4.67          2.71         3.45 o
  -5   5   7          7.97          2.24         1.94 o
  -4   5   7        132.72        116.55         4.51 o
  -3   5   7          6.13          8.36         2.13 o
  -2   5   7          2.37          8.84         2.46 o
  -1   5   7        774.49        721.33        10.08 o
   0   5   7        348.32        337.56         5.93 o
   1   5   7        599.76        594.62         8.29 o
   2   5   7        107.36        119.02         4.13 o
   3   5   7        128.53        131.84         4.98 o
   4   5   7        159.97        157.12         4.56 o
   5   5   7         24.86         26.15         4.92 o
   6   5   7        502.98        501.37        11.41 o
   7   5   7          8.31         13.37         5.32 o
   8   5   7          0.81         -1.98         3.36 o
   9   5   7         18.22         14.37         4.13 o
  10   5   7         32.71         38.79         5.08 o
  11   5   7         12.96         18.79         4.68 o
  12   5   7          4.90          5.86         6.19 o
 -11   6   7          0.29         -0.71         5.17 o
 -10   6   7         30.98         43.83         8.68 o
  -9   6   7          3.28          9.20         5.32 o
  -8   6   7        133.24        128.71         9.19 o
  -7   6   7          5.22         12.36         6.47 o
  -6   6   7        193.16        180.48         7.70 o
  -5   6   7        261.45        264.63        12.42 o
  -4   6   7          3.10          8.24         4.63 o
  -3   6   7        463.70        438.05        11.05 o
  -2   6   7        267.48        254.73         8.10 o
  -1   6   7        137.45        119.63         4.27 o
   0   6   7         20.21         21.97         2.75 o
   1   6   7          2.15          0.42         2.34 o
   2   6   7         21.36         18.24         4.04 o
   3   6   7        135.75        139.00         8.56 o
   4   6   7          7.98          2.65         2.72 o
   5   6   7         15.05         15.42         3.31 o
   6   6   7        169.44        164.98         7.03 o
   7   6   7         42.70         42.08         4.63 o
   8   6   7         83.87         81.45         5.98 o
   9   6   7          0.25         -2.92         3.73 o
  10   6   7         36.03         43.84         5.34 o
  11   6   7          0.01          8.32         4.98 o
 -10   7   7          0.18          1.45         5.12 o
  -9   7   7         14.23         13.14         4.84 o
  -8   7   7          1.63         -2.49         6.50 o
  -7   7   7          5.62          0.50         6.13 o
  -6   7   7          0.12         -0.20         7.83 o
  -5   7   7         44.44         54.11         7.72 o
  -4   7   7          0.00         -4.47         4.76 o
  -3   7   7        104.81        128.63        10.38 o
  -2   7   7          0.12          3.31         4.76 o
  -1   7   7         80.18        100.46         8.67 o
   0   7   7          0.35         -1.28         3.12 o
   1   7   7        125.85        137.24         7.87 o
   2   7   7        102.03        103.83        11.20 o
   3   7   7         19.49         31.11         5.19 o
   4   7   7         19.72         11.82         6.98 o
   5   7   7          1.06          0.71         4.40 o
   6   7   7         31.04         24.12         3.92 o
   7   7   7         12.79         11.50         3.71 o
   8   7   7          2.43          4.33         3.84 o
   9   7   7         14.55          9.98         4.53 o
  10   7   7          0.34          4.26         4.70 o
  -9   8   7          0.13          2.12        10.16 o
  -8   8   7          1.29         11.45         9.95 o
  -7   8   7         27.50         21.17         7.49 o
  -6   8   7          1.81          3.35         6.27 o
  -5   8   7          7.81         27.10         6.87 o
  -4   8   7         35.37         26.14         6.87 o
  -3   8   7          2.29         23.84         6.43 o
  -2   8   7         56.90         71.39         8.98 o
  -1   8   7         16.49         12.97         5.67 o
   0   8   7          0.20         24.98         9.32 o
   1   8   7          0.01         10.88         4.59 o
   2   8   7         27.26         23.12         5.21 o
   3   8   7         10.54         14.72         4.88 o
   4   8   7         13.36         21.52         9.07 o
   5   8   7          1.44          3.05         6.13 o
   6   8   7          0.04          3.38         9.53 o
   7   8   7          8.85         11.01         7.19 o
   8   8   7          1.54          5.99        12.28 o
  -7   9   7          0.07          3.15         6.99 o
  -6   9   7          1.70          0.85         6.59 o
  -5   9   7          0.36         -5.95         6.13 o
  -4   9   7          2.56          6.27         6.27 o
  -3   9   7          1.53          6.21         6.27 o
  -2   9   7          2.84          3.58        12.28 o
  -1   9   7         15.39          5.93         8.47 o
   0   9   7         17.03         13.55         8.89 o
   1   9   7          4.57         15.67         9.32 o
   2   9   7          1.19         -3.39         5.99 o
   3   9   7         13.17          5.97         6.39 o
   4   9   7          2.00         12.86         7.03 o
   5   9   7          6.52         17.64         8.89 o
   6   9   7         23.95         24.54         7.90 o
  -3  10   7          1.88          3.71         6.99 o
   3  10   7          6.42          7.01         6.87 o
 -13   0   8         35.60         36.84        13.55 o
 -12   0   8         27.01         13.13        11.43 o
 -11   0   8          3.10         -4.66         8.89 o
 -10   0   8          1.12         -4.23         7.62 o
  -9   0   8        269.72        272.14        14.04 o
  -8   0   8        165.40        134.38        12.92 o
  -7   0   8       2566.25       2457.30        62.15 o
  -6   0   8       1946.76       1887.15        26.52 o
  -5   0   8         16.08         12.59         1.51 o
  -4   0   8         56.74         69.70         2.61 o
  -3   0   8       3700.02       4179.11        50.03 o
  -2   0   8      11880.00      11869.45       174.73 o
  -1   0   8         19.16         20.63         2.96 o
   0   0   8       9718.25       9837.23       228.23 o
   1   0   8        270.68        308.58         6.24 o
   2   0   8      14368.75      15245.15       216.18 o
   3   0   8       7581.37       7862.67       108.07 o
   4   0   8       3687.90       3602.80        47.19 o
   5   0   8       2010.20       1803.18        27.91 o
   6   0   8         55.98         59.19         5.18 o
   7   0   8        415.04        323.53        24.14 o
   8   0   8         90.38         69.87        12.28 o
   9   0   8          0.55         -3.81         8.89 o
  10   0   8         13.77         -2.96         9.74 o
  11   0   8          1.99          3.39        10.16 o
  12   0   8          0.00         -4.23        10.16 o
  13   0   8         25.61         14.73         8.50 o
 -14   1   8          7.83         -8.05        12.70 o
 -13   1   8         42.70         46.47         9.95 o
 -12   1   8          0.41         -5.15         6.41 o
 -11   1   8         18.21         21.92         7.47 o
 -10   1   8         13.20         13.77         6.13 o
  -9   1   8         14.41         10.50         4.23 o
  -8   1   8         53.32         43.54         4.41 o
  -7   1   8         43.89         44.21         2.80 o
  -6   1   8        186.22        203.91         7.16 o
  -5   1   8       1140.78       1123.02        11.81 o
  -4   1   8         15.70          7.37         1.06 o
  -3   1   8       6539.81       7236.78        63.59 o
  -2   1   8       1768.58       1901.89        20.04 o
  -1   1   8         18.39         17.40         1.13 o
   0   1   8        554.30        502.32         6.75 o
   1   1   8       1084.00       1272.58        13.14 o
   2   1   8        641.40        718.56         9.13 o
   3   1   8         56.86         64.89         2.71 o
   4   1   8        172.94        175.57         3.46 o
   5   1   8         11.83         15.49         1.86 o
   6   1   8       2529.68       2359.79        28.47 o
   7   1   8         62.66         55.45         4.76 o
   8   1   8          0.06         -4.93         4.93 o
   9   1   8         11.22         11.90        16.30 o
  10   1   8          8.87          8.75         6.73 o
  11   1   8          9.50         14.82         7.49 o
  12   1   8          0.81         -6.79         6.87 o
  13   1   8          7.94         12.31         6.57 o
 -13   2   8          1.38         -5.08         8.05 o
 -12   2   8          1.30          4.66         8.05 o
 -11   2   8        111.91        112.22        14.40 o
 -10   2   8         47.41         52.37         7.62 o
  -9   2   8          0.81         -3.97         4.45 o
  -8   2   8        284.17        267.22         7.63 o
  -7   2   8       1844.22       1746.72        21.75 o
  -6   2   8       1683.68       1594.17        19.85 o
  -5   2   8        124.39        134.82         3.83 o
  -4   2   8        780.12        698.27         9.64 o
  -3   2   8       3232.62       3405.01        41.06 o
  -2   2   8        369.05        331.10         7.76 o
  -1   2   8        548.85        568.05         6.96 o
   0   2   8       1053.74       1058.27        11.85 o
   1   2   8       1461.29       1515.76        14.62 o
   2   2   8        491.17        557.36         6.71 o
   3   2   8         39.41         29.98         1.56 o
   4   2   8          3.34          7.54         1.25 o
   5   2   8        128.32        117.12         3.30 o
   6   2   8        526.40        532.48         8.97 o
   7   2   8       1031.20        996.83        16.25 o
   8   2   8         26.12         25.86         3.38 o
   9   2   8         17.76         20.93         6.56 o
  10   2   8          4.04         -0.36         5.67 o
  11   2   8          0.00         -0.52         6.56 o
  12   2   8          5.99         -2.71         6.81 o
  13   2   8          0.08         -7.11         7.11 o
 -12   3   8         14.52         14.82         8.89 o
 -11   3   8          3.66          1.69         7.20 o
 -10   3   8          4.72          8.89         6.78 o
  -9   3   8         24.81         32.25         5.60 o
  -8   3   8        131.65        147.26         7.89 o
  -7   3   8          0.44          1.76         2.20 o
  -6   3   8         50.77         47.81         3.11 o
  -5   3   8          3.76          6.12         1.71 o
  -4   3   8        547.09        470.77         7.99 o
  -3   3   8        256.65        298.57         5.29 o
  -2   3   8         65.54         68.50         2.68 o
  -1   3   8       2314.85       2291.18        23.36 o
   0   3   8         11.78         10.15         1.28 o
   1   3   8         46.03         42.34         1.97 o
   2   3   8         67.42         52.64         2.18 o
   3   3   8        469.63        466.73         6.26 o
   4   3   8        569.71        535.15         7.60 o
   5   3   8          0.77         -1.51         1.51 o
   6   3   8       2098.07       2005.80        30.57 o
   7   3   8        292.84        288.12         8.92 o
   8   3   8          6.17          5.39         2.96 o
   9   3   8         27.61         26.68         3.76 o
  10   3   8         10.37         11.52         5.17 o
  11   3   8          1.46          0.30         6.00 o
  12   3   8          0.34          4.23        11.01 o
  13   3   8          3.75         -0.42        11.01 o
 -13   4   8          8.29          7.62         8.47 o
 -12   4   8         11.10         15.67         8.47 o
 -11   4   8          5.90          5.08         7.20 o
 -10   4   8          8.61         17.13         5.29 o
  -9   4   8         10.71         17.00         5.08 o
  -8   4   8        409.76        393.15        11.99 o
  -7   4   8        441.01        454.27        14.30 o
  -6   4   8         50.23         47.17         3.40 o
  -5   4   8        323.75        293.54         8.11 o
  -4   4   8          9.32          5.39         2.00 o
  -3   4   8          6.41         11.43         3.63 o
  -2   4   8        673.28        651.18         8.48 o
  -1   4   8         92.65         91.80         3.14 o
   0   4   8        321.81        280.23         4.30 o
   1   4   8         59.97         46.17         2.29 o
   2   4   8       1060.53       1019.92        11.45 o
   3   4   8        183.79        175.10         4.03 o
   4   4   8        425.85        406.61         6.58 o
   5   4   8         28.74         27.89         3.47 o
   6   4   8        177.93        165.16         6.50 o
   7   4   8        157.22        147.09         6.89 o
   8   4   8         41.35         35.10         4.44 o
   9   4   8          8.31         12.12         4.00 o
  10   4   8         23.24         23.12         4.88 o
  11   4   8          0.16          6.86         5.90 o
  12   4   8          3.04         -3.39         6.10 o
 -12   5   8          2.46          2.12         7.62 o
 -11   5   8          9.95         11.00         5.70 o
 -10   5   8          8.77          4.23         5.00 o
  -9   5   8         19.14         19.44         5.32 o
  -8   5   8         33.48         24.77         4.64 o
  -7   5   8          2.11          0.56         3.17 o
  -6   5   8         55.87         67.13         5.02 o
  -5   5   8          0.69          0.58         2.08 o
  -4   5   8         31.06         34.83         2.80 o
  -3   5   8        427.69        417.13        10.26 o
  -2   5   8         37.15         42.32         3.72 o
  -1   5   8        390.35        377.88         7.37 o
   0   5   8        123.62        111.00         3.69 o
   1   5   8       1469.44       1397.50        15.53 o
   2   5   8        502.27        480.09         7.08 o
   3   5   8        138.14        143.68         4.09 o
   4   5   8        286.61        280.10         6.52 o
   5   5   8         81.87         90.26         5.41 o
   6   5   8          9.84         12.80         3.54 o
   7   5   8         90.89         76.38         5.50 o
   8   5   8         67.51         60.88         5.38 o
   9   5   8          4.67          2.23         3.77 o
  10   5   8          5.94          3.62         4.05 o
  11   5   8          7.76         11.01         4.61 o
 -11   6   8         27.45         36.77         7.05 o
 -10   6   8         41.94         33.22         8.89 o
  -9   6   8         87.11         97.21         8.83 o
  -8   6   8         22.26         26.03         5.44 o
  -7   6   8         16.48         11.80         6.77 o
  -6   6   8          0.59          4.33         4.77 o
  -5   6   8         37.39         50.24         4.33 o
  -4   6   8          0.79          2.63         3.65 o
  -3   6   8        120.93        142.91        12.77 o
  -2   6   8          5.27          7.89         3.21 o
  -1   6   8         27.23         39.23         3.51 o
   0   6   8          8.30          8.76         2.45 o
   1   6   8         68.77         75.58         4.95 o
   2   6   8          1.73         -3.65         3.65 o
   3   6   8          5.46          0.58         3.65 o
   4   6   8         52.35         39.00         5.20 o
   5   6   8          0.28         -2.87         2.87 o
   6   6   8         14.67         32.43         4.14 o
   7   6   8         14.95         10.77         3.81 o
   8   6   8          7.22         17.70         4.31 o
   9   6   8          0.20          0.24         4.02 o
  10   6   8          1.63          4.79         4.39 o
  11   6   8          5.27          2.83         4.98 o
 -10   7   8          0.07         -2.52         5.51 o
  -9   7   8          0.33          7.38         4.17 o
  -8   7   8          6.64          4.16         3.83 o
  -7   7   8         14.78         16.99         9.10 o
  -6   7   8          0.03         -5.29         5.39 o
  -5   7   8         77.98         82.64         9.13 o
  -4   7   8         15.69         15.36         5.97 o
  -3   7   8         86.31        104.87         9.57 o
  -2   7   8         51.44         61.33         7.77 o
  -1   7   8         97.45        122.75        11.86 o
   0   7   8          3.24          1.22         3.33 o
   1   7   8          2.22          8.27         4.34 o
   2   7   8          0.32          9.19         4.31 o
   3   7   8         28.40         24.78         5.04 o
   4   7   8         16.07          7.35         4.45 o
   5   7   8          4.53          1.56         4.55 o
   6   7   8         52.56         41.47         4.43 o
   7   7   8          5.54          2.95         3.58 o
   8   7   8          0.23         -0.20         3.79 o
   9   7   8          0.03          0.80         4.05 o
  -9   8   8          2.94          3.74         7.77 o
  -8   8   8         30.65         30.66         8.37 o
  -7   8   8          5.71          8.70         6.73 o
  -6   8   8         22.80         19.29         7.17 o
  -5   8   8         56.62         70.30         9.13 o
  -4   8   8          0.42          3.18         5.99 o
  -3   8   8         75.35         89.03         9.57 o
  -2   8   8         20.71         27.65         6.73 o
  -1   8   8         68.55         81.33        10.16 o
   0   8   8         33.58         23.29         8.89 o
   1   8   8         12.41          6.89         4.45 o
   2   8   8         22.60         27.18         5.52 o
   3   8   8         20.21         18.52         5.09 o
   4   8   8          3.44         -0.13         4.53 o
   5   8   8         43.02         47.69         8.54 o
   6   8   8         42.73         37.23         6.35 o
   7   8   8         11.30          5.84         7.03 o
   8   8   8         27.96         23.99        11.65 o
  -7   9   8          0.70         -4.58         8.05 o
  -6   9   8          4.07         -2.11         6.43 o
  -5   9   8          1.99         -0.50         6.43 o
  -4   9   8          0.46         -2.97         6.09 o
  -3   9   8          1.89          6.98         6.39 o
  -2   9   8          0.37          1.69         6.27 o
  -1   9   8          4.14          8.89         8.89 o
   0   9   8          7.56          1.69         8.89 o
   1   9   8         13.38         22.87         9.74 o
   2   9   8          2.71         -4.09         4.89 o
   3   9   8         17.58         11.13         6.78 o
   4   9   8          0.51          4.63         6.43 o
   5   9   8         28.58         33.58         8.89 o
   6   9   8          0.21          5.91         7.17 o
  -3  10   8          0.54         -6.27         6.27 o
  -2  10   8          0.75          8.47        10.59 o
  -1  10   8          0.00         12.70        10.59 o
 -13   1   9         14.60         15.98         7.82 o
 -12   1   9          0.05          0.09         6.61 o
 -11   1   9         97.12        104.91        10.77 o
 -10   1   9         30.86         26.91         6.73 o
  -9   1   9        187.31        178.85        10.22 o
  -8   1   9        246.63        244.65         8.82 o
  -7   1   9        130.88        130.76         6.27 o
  -6   1   9       2098.94       1986.15        22.88 o
  -5   1   9        135.24        128.68         3.26 o
  -4   1   9       1619.41       1593.87        17.05 o
  -3   1   9        478.79        501.76         5.60 o
  -2   1   9        666.47        656.68         9.31 o
  -1   1   9        441.36        430.52         7.29 o
   0   1   9        283.96        274.20         4.80 o
   1   1   9         36.51         39.55         1.82 o
   2   1   9          0.96         -0.82         0.82 o
   3   1   9        348.23        319.22         4.51 o
   4   1   9        259.31        256.00         4.44 o
   5   1   9        613.96        571.97         7.56 o
   6   1   9         51.82         60.17         4.18 o
   7   1   9        525.59        552.88        21.32 o
   8   1   9         37.83         34.34         9.10 o
   9   1   9        267.58        276.17        14.71 o
  10   1   9          1.30          1.06         6.29 o
  11   1   9         28.32         26.66         8.20 o
  12   1   9          0.31         -0.53         7.33 o
  13   1   9          3.14          3.04         6.48 o
 -13   2   9          3.03          3.81         7.62 o
 -12   2   9          4.22         -1.27         7.62 o
 -11   2   9         20.67          8.05         8.89 o
 -10   2   9          3.19          7.74         4.88 o
  -9   2   9         13.35         15.89         4.63 o
  -8   2   9         23.53         20.23         3.36 o
  -7   2   9         55.40         67.17         3.44 o
  -6   2   9        303.09        287.33         6.03 o
  -5   2   9         94.09         80.29         3.20 o
  -4   2   9        166.63        175.24         3.80 o
  -3   2   9        416.05        374.73         6.12 o
  -2   2   9        102.02        116.09         3.18 o
  -1   2   9        879.46        898.79        10.41 o
   0   2   9          2.07          4.76         1.09 o
   1   2   9        502.51        522.05         6.35 o
   2   2   9        587.16        545.78         6.65 o
   3   2   9         56.98         51.96         2.22 o
   4   2   9         38.97         36.95         1.96 o
   5   2   9        509.73        463.05         8.96 o
   6   2   9        170.26        176.01         6.89 o
   7   2   9         19.53         24.90         3.59 o
   8   2   9        156.92        143.05         6.94 o
   9   2   9          4.55          2.50         5.53 o
  10   2   9         33.24         29.06         7.33 o
  11   2   9          0.72          1.78         6.57 o
  12   2   9          0.55         -5.71         6.57 o
  13   2   9          5.20          3.39        11.43 o
 -12   3   9         34.51         29.22         9.74 o
 -11   3   9          1.61         -3.39         6.78 o
 -10   3   9         13.87         23.29         7.62 o
  -9   3   9         10.12          7.85         4.63 o
  -8   3   9         81.46         94.23         7.53 o
  -7   3   9         10.69         21.96         3.27 o
  -6   3   9         20.15         20.96         2.67 o
  -5   3   9        266.07        252.70         5.87 o
  -4   3   9        244.75        215.86         5.59 o
  -3   3   9       1820.76       1793.07        21.32 o
  -2   3   9        588.29        508.92         7.69 o
  -1   3   9        135.64        118.77         2.73 o
   0   3   9        808.41        725.77         9.01 o
   1   3   9          1.12          4.87         1.47 o
   2   3   9        188.03        184.15         3.77 o
   3   3   9         38.02         34.46         2.04 o
   4   3   9          4.13          1.82         1.52 o
   5   3   9          0.20         -1.56         1.56 o
   6   3   9          0.07          2.71         2.53 o
   7   3   9          5.21         13.67         2.58 o
   8   3   9         52.17         44.54         4.12 o
   9   3   9         85.45        101.45         5.63 o
  10   3   9          0.05         -4.06         4.12 o
  11   3   9         67.04         86.81        15.25 o
  12   3   9         10.95          3.81        10.59 o
 -13   4   9          1.34          6.35         8.47 o
 -12   4   9         10.82         18.63         8.89 o
 -11   4   9          2.29         -6.78         6.78 o
 -10   4   9        305.74        329.93        15.88 o
  -9   4   9        107.06        115.17         8.95 o
  -8   4   9        561.22        546.45        15.03 o
  -7   4   9       1166.91       1161.82        23.12 o
  -6   4   9         37.55         50.45         5.62 o
  -5   4   9       1035.31       1000.82        16.03 o
  -4   4   9        222.23        214.61         5.99 o
  -3   4   9        191.15        187.35         4.49 o
  -2   4   9        242.58        223.19         4.36 o
  -1   4   9        183.88        180.19         4.39 o
   0   4   9        270.80        271.01         4.91 o
   1   4   9        713.92        652.16         9.35 o
   2   4   9        126.52        135.57         4.06 o
   3   4   9        130.43        112.48         3.44 o
   4   4   9        232.26        223.95         5.23 o
   5   4   9         11.41          3.99         2.34 o
   6   4   9         27.73         28.29         3.18 o
   7   4   9          0.78          2.05         3.35 o
   8   4   9         29.19         24.66         4.17 o
   9   4   9          5.71          1.16         3.65 o
  10   4   9         27.07         32.45         4.90 o
  11   4   9         23.88         28.06        11.43 o
  12   4   9          9.05          0.36         6.10 o
 -12   5   9          1.29          0.00         7.20 o
 -11   5   9          4.62         14.04         6.10 o
 -10   5   9          0.91          1.69         5.17 o
  -9   5   9          0.89          1.57         4.16 o
  -8   5   9         13.28         19.42         4.57 o
  -7   5   9          0.36          4.55         3.40 o
  -6   5   9        135.11        149.10         7.35 o
  -5   5   9          0.38         -2.08         2.08 o
  -4   5   9         63.58         66.03         4.36 o
  -3   5   9         44.35         42.80         2.91 o
  -2   5   9          0.22         -1.69         1.69 o
  -1   5   9          8.67         11.16         2.57 o
   0   5   9         58.10         53.21         3.67 o
   1   5   9        211.42        223.68         8.62 o
   2   5   9         63.67         67.61         4.21 o
   3   5   9        313.55        308.34         7.80 o
   4   5   9         10.26          9.11         2.83 o
   5   5   9         77.64         89.74         5.21 o
   6   5   9         21.03         28.61         4.07 o
   7   5   9         64.04         56.13         5.06 o
   8   5   9         14.73         11.77         4.03 o
   9   5   9          6.17          6.61         4.46 o
  10   5   9          3.72          5.92         4.34 o
  11   5   9          0.70         -0.10         4.82 o
 -11   6   9          0.57          1.35         5.56 o
 -10   6   9          0.03         -1.18         5.48 o
  -9   6   9          2.62          7.54         4.92 o
  -8   6   9         14.95         14.89         6.01 o
  -7   6   9         22.19         32.10         5.02 o
  -6   6   9         72.02         62.86         7.64 o
  -5   6   9         28.19         33.61         4.02 o
  -4   6   9        106.24         90.12        13.00 o
  -3   6   9        248.28        238.15         8.30 o
  -2   6   9          6.24          3.79         3.11 o
  -1   6   9        243.22        217.75         8.33 o
   0   6   9         25.22         17.91         3.42 o
   1   6   9        218.34        223.74         7.46 o
   2   6   9         25.52         22.90         4.31 o
   3   6   9          5.70          0.62         3.74 o
   4   6   9          0.08          4.35         4.06 o
   5   6   9         46.50         47.51         4.32 o
   6   6   9         56.88         61.76         5.12 o
   7   6   9          2.75          4.77         3.75 o
   8   6   9         52.72         53.01         5.28 o
   9   6   9          1.75         -0.59         3.96 o
  10   6   9         16.43         10.79         4.61 o
 -10   7   9          3.26          2.54         4.84 o
  -9   7   9          3.84          3.95         4.33 o
  -8   7   9          0.11          0.38         3.80 o
  -7   7   9          3.47          3.39         6.29 o
  -6   7   9          6.65         -4.66         7.83 o
  -5   7   9         24.90         24.15         6.43 o
  -4   7   9         13.41          2.12         5.39 o
  -3   7   9        127.47        169.07        11.37 o
  -2   7   9          5.14          3.81         5.23 o
  -1   7   9        123.30        173.90        10.93 o
   0   7   9         27.10         21.03         5.26 o
   1   7   9         99.57        107.62         7.45 o
   2   7   9         57.47         64.30         7.80 o
   3   7   9          9.90         15.11         4.79 o
   4   7   9         40.03         42.04         7.36 o
   5   7   9          0.13          1.34         4.72 o
   6   7   9          9.69          9.26         3.72 o
   7   7   9         10.33         -0.28         5.07 o
   8   7   9          0.67         -3.72         3.72 o
   9   7   9          0.57          2.82         4.13 o
  -8   8   9         21.95         25.36         8.44 o
  -7   8   9         24.07         17.56         7.17 o
  -6   8   9          0.33          3.18         6.13 o
  -5   8   9         17.47         22.02         6.69 o
  -4   8   9          2.46          5.48         6.13 o
  -3   8   9          1.16          7.09         5.83 o
  -2   8   9         28.76         35.89         7.19 o
  -1   8   9         18.41         29.40        14.40 o
   0   8   9         22.58         12.70         8.47 o
   1   8   9         14.69         18.11         4.95 o
   2   8   9          6.10          9.07         4.72 o
   3   8   9          8.94         -0.71         4.40 o
   4   8   9          1.62         -0.49         4.72 o
   5   8   9          0.56          2.81         5.21 o
   6   8   9          0.00          5.70         5.74 o
   7   8   9          0.02          0.33         5.54 o
   8   8   9          2.48          6.56         7.19 o
  -6   9   9          1.09         -3.60         6.59 o
  -5   9   9          0.37          4.86         6.87 o
  -4   9   9          2.25          5.68         6.57 o
  -3   9   9          2.78          7.49         6.87 o
  -2   9   9          7.06          5.08         6.99 o
  -1   9   9         24.37         30.49        11.01 o
   0   9   9          4.50          7.20         9.32 o
   1   9   9         12.55          9.32         8.89 o
   2   9   9         15.77          5.08         5.20 o
   3   9   9          2.11          1.66         5.27 o
   4   9   9          7.84          4.77         6.43 o
   5   9   9          0.02          5.93         6.89 o
   6   9   9          1.35         11.12         7.33 o
  -2  10   9          0.03          4.23        10.16 o
  -1  10   9          1.00         -4.23         9.74 o
   0  10   9          3.03         22.44        11.43 o
 -13   0  10          1.31          0.42        11.43 o
 -12   0  10         27.72         36.00        13.13 o
 -11   0  10          1.99          0.42         9.74 o
 -10   0  10         77.03         80.46        13.55 o
  -9   0  10         22.33         10.59         8.05 o
  -8   0  10          0.12         -1.26         4.16 o
  -7   0  10        375.38        295.05        30.91 o
  -6   0  10         69.98         70.03         5.16 o
  -5   0  10        105.00         92.59         3.26 o
  -4   0  10          2.16          1.14         1.29 o
  -3   0  10       2265.81       2364.50        29.28 o
  -2   0  10        294.29        363.20         7.71 o
  -1   0  10        829.42        878.95        14.97 o
   0   0  10        675.69        607.29        10.62 o
   1   0  10        178.82        199.66         5.78 o
   2   0  10         73.05        127.58         4.58 o
   3   0  10       1147.85       1198.03        19.25 o
   4   0  10        702.63        733.81        13.17 o
   5   0  10       2859.58       2751.25        63.30 o
   6   0  10        379.14        412.41        35.85 o
   7   0  10       1747.81       1765.16        45.48 o
   8   0  10         30.06         26.85         7.03 o
   9   0  10          2.60          7.97         6.43 o
  10   0  10          0.01         -3.81         6.59 o
  11   0  10          9.38         16.86         7.93 o
  12   0  10         37.06         27.33        12.49 o
  13   0  10          5.65          2.96        11.86 o
 -13   1  10          0.01          4.90         7.20 o
 -12   1  10         32.11         24.68         7.83 o
 -11   1  10         27.15         30.11         8.07 o
 -10   1  10          7.43         11.13         6.27 o
  -9   1  10          0.45          0.64         5.08 o
  -8   1  10        705.94        680.23        19.87 o
  -7   1  10        376.38        329.02         7.70 o
  -6   1  10        187.09        183.52         4.95 o
  -5   1  10        342.80        362.87         5.69 o
  -4   1  10       1112.30       1026.86        10.43 o
  -3   1  10        176.84        230.12         3.20 o
  -2   1  10          2.21          6.77         0.96 o
  -1   1  10       2232.31       2328.92        25.00 o
   0   1  10         61.75         57.91         2.32 o
   1   1  10        582.20        674.68         8.22 o
   2   1  10        169.72        123.45         3.00 o
   3   1  10          0.07         -0.93         0.93 o
   4   1  10       2010.92       1907.31        20.59 o
   5   1  10          2.88          2.11         1.53 o
   6   1  10       2816.76       2724.70        50.76 o
   7   1  10        470.91        492.93        14.97 o
   8   1  10         45.10         48.43        13.34 o
   9   1  10          7.53         18.42         6.89 o
  10   1  10         37.03         47.29         8.53 o
  11   1  10         81.28         95.13        12.28 o
  12   1  10         12.67         15.70        11.43 o
  13   1  10          6.45          0.56         6.60 o
 -13   2  10         59.94         68.60        13.13 o
 -12   2  10          7.16          2.12         7.20 o
 -11   2  10         18.40         14.82         9.32 o
 -10   2  10        266.28        274.41        20.33 o
  -9   2  10        143.63        143.74        10.55 o
  -8   2  10          2.56          1.57         2.57 o
  -7   2  10        419.44        356.95         7.17 o
  -6   2  10         13.91         13.19         2.03 o
  -5   2  10        198.59        185.84         4.65 o
  -4   2  10        822.28        823.78        11.31 o
  -3   2  10        865.95        915.48        11.93 o
  -2   2  10       5376.07       5208.99        49.53 o
  -1   2  10        525.41        534.58         7.09 o
   0   2  10       4226.67       4088.82        41.73 o
   1   2  10       1684.81       1600.87        17.29 o
   2   2  10       4232.51       4108.46        39.41 o
   3   2  10        483.16        516.31         7.27 o
   4   2  10         92.88         93.28         2.93 o
   5   2  10         57.96         52.69         2.74 o
   6   2  10          3.39          4.03         3.13 o
   7   2  10        266.69        239.99         8.25 o
   8   2  10         14.93         15.16         4.42 o
   9   2  10          4.15          0.07         5.53 o
  10   2  10          0.46         -3.23         5.97 o
  11   2  10          5.59         18.16         8.26 o
  12   2  10          9.58         10.45         7.47 o
  13   2  10          0.02         -8.05        10.59 o
 -12   3  10          0.13          2.12         8.05 o
 -11   3  10          4.53         15.25         7.62 o
 -10   3  10          1.55         18.21         7.62 o
  -9   3  10         31.88         47.10         6.51 o
  -8   3  10        194.84        169.33         8.26 o
  -7   3  10          1.57          1.33         2.61 o
  -6   3  10         18.31         22.75         2.84 o
  -5   3  10        517.68        517.82         9.08 o
  -4   3  10         69.78         71.20         3.30 o
  -3   3  10       1604.44       1597.37        19.45 o
  -2   3  10         14.61          8.35         1.76 o
  -1   3  10        184.21        181.31         3.38 o
   0   3  10        271.21        243.58         4.34 o
   1   3  10       2402.88       2410.05        27.54 o
   2   3  10        199.76        211.26         4.40 o
   3   3  10        114.76        106.45         3.20 o
   4   3  10         37.09         31.84         2.36 o
   5   3  10          0.19         -1.77         1.77 o
   6   3  10        415.87        401.98         9.26 o
   7   3  10         28.35         22.97         2.96 o
   8   3  10         48.89         49.44         7.21 o
   9   3  10         53.21         60.36         5.37 o
  10   3  10         11.42         17.79         6.51 o
  11   3  10         54.20         55.32         8.55 o
  12   3  10         13.87         -2.96        10.59 o
 -12   4  10         10.37         13.55         8.89 o
 -11   4  10         31.83         36.84         9.32 o
 -10   4  10          0.16         12.75         5.29 o
  -9   4  10         12.39         18.27         4.61 o
  -8   4  10         75.97         86.15         6.71 o
  -7   4  10        121.77        127.65         7.35 o
  -6   4  10         38.43         38.29         3.80 o
  -5   4  10         10.05         16.27         3.37 o
  -4   4  10         34.73         30.53         2.89 o
  -3   4  10        859.87        790.29        11.78 o
  -2   4  10         16.83         28.41         2.37 o
  -1   4  10         70.20         80.89         3.30 o
   0   4  10        161.64        166.36         3.93 o
   1   4  10        118.78        109.05         5.08 o
   2   4  10         12.22         18.32         2.01 o
   3   4  10        158.30        145.80         3.97 o
   4   4  10         48.26         52.08         3.34 o
   5   4  10        143.07        132.64         6.53 o
   6   4  10        202.33        219.76         7.84 o
   7   4  10        320.67        333.42         9.79 o
   8   4  10        133.83        153.00         9.17 o
   9   4  10          1.68          1.28         3.75 o
  10   4  10          3.69          1.06         5.34 o
  11   4  10          4.23         -0.14         5.79 o
  12   4  10         18.06          8.19        11.65 o
 -12   5  10          4.51         -3.81         7.20 o
 -11   5  10          5.81         -0.53         5.48 o
 -10   5  10          3.14          4.21         5.39 o
  -9   5  10         25.47         22.19         4.96 o
  -8   5  10         97.04        101.77         7.19 o
  -7   5  10          6.57         13.62         3.83 o
  -6   5  10          8.24          6.58         4.14 o
  -5   5  10          0.94          2.27         2.47 o
  -4   5  10          7.48          8.98         2.39 o
  -3   5  10         28.58         30.89         2.81 o
  -2   5  10         41.60         43.64         3.00 o
  -1   5  10        251.99        235.97         7.45 o
   0   5  10         45.32         47.05         4.11 o
   1   5  10         46.42         50.92         3.85 o
   2   5  10        127.42        120.50         7.29 o
   3   5  10        159.65        166.16         6.32 o
   4   5  10        235.57        227.90         7.27 o
   5   5  10         35.40         36.89         4.20 o
   6   5  10        664.91        661.82        15.95 o
   7   5  10          0.85          3.28         3.82 o
   8   5  10         14.90         13.01         4.20 o
   9   5  10          0.04         -3.56         3.56 o
  10   5  10          1.55         -1.90         4.13 o
  11   5  10          6.53         10.56         5.48 o
 -11   6  10         21.24         18.80         6.34 o
 -10   6  10         27.04         27.72         6.66 o
  -9   6  10         12.13         26.03         5.48 o
  -8   6  10        266.76        242.61        10.39 o
  -7   6  10        380.12        422.89        14.71 o
  -6   6  10         15.87         17.89         4.05 o
  -5   6  10        283.70        287.94        13.62 o
  -4   6  10          2.13         -1.36         7.62 o
  -3   6  10         42.01         51.28         6.73 o
  -2   6  10         22.86         29.12         4.72 o
  -1   6  10          2.66         14.10         4.22 o
   0   6  10         38.65         38.74         4.86 o
   1   6  10        154.28        161.13         6.78 o
   2   6  10         54.89         52.71         5.62 o
   3   6  10         62.66         66.83         6.19 o
   4   6  10        124.65        129.59         8.49 o
   5   6  10          5.36          0.60         3.13 o
   6   6  10         42.51         43.02         4.63 o
   7   6  10         29.15         19.93         4.16 o
   8   6  10          6.22          9.01         4.16 o
   9   6  10          1.78         -0.16         4.13 o
  10   6  10          3.33          4.33         4.34 o
 -10   7  10          9.39          3.95         5.93 o
  -9   7  10          0.15         -1.08         4.22 o
  -8   7  10         31.02         37.71         5.34 o
  -7   7  10          0.73          3.36         6.43 o
  -6   7  10          1.94         -1.23         6.56 o
  -5   7  10         12.75         10.68         6.13 o
  -4   7  10         52.46         54.86         8.38 o
  -3   7  10        167.40        174.68        12.49 o
  -2   7  10         20.93         18.55         5.97 o
  -1   7  10        195.86        258.82        12.87 o
   0   7  10         21.26         21.83         4.70 o
   1   7  10        179.57        194.28        11.37 o
   2   7  10         79.47        103.15        15.03 o
   3   7  10         15.56         13.94         5.00 o
   4   7  10         47.47         62.30         9.17 o
   5   7  10          1.43         -1.63         4.61 o
   6   7  10          0.46          6.79         5.21 o
   7   7  10          1.20         -0.65         3.67 o
   8   7  10          3.14         -2.41         3.98 o
   9   7  10          0.16          0.09         4.22 o
  -8   8  10         36.69         25.78         8.53 o
  -7   8  10          5.72          7.96        13.34 o
  -6   8  10          4.79         16.52         7.19 o
  -5   8  10          0.72          7.08         5.97 o
  -4   8  10          0.01         -4.77         5.53 o
  -3   8  10         30.32         18.84         6.59 o
  -2   8  10          1.09         -2.94         7.20 o
  -1   8  10         62.19         55.11        15.67 o
   0   8  10          0.05          9.32         8.47 o
   1   8  10         22.49         22.40         5.21 o
   2   8  10         12.33         12.90         5.12 o
   3   8  10          1.42          5.01         4.78 o
   4   8  10          0.64          1.41         4.89 o
   5   8  10          7.85          3.67         7.32 o
   6   8  10         10.81         10.34         5.70 o
   7   8  10          0.78          4.66         5.78 o
  -6   9  10          7.47          0.26         6.87 o
  -5   9  10          1.87         -0.46         6.73 o
  -4   9  10         32.35         23.48         7.63 o
  -3   9  10          2.36         -5.67         5.67 o
  -2   9  10         50.65         52.80         9.10 o
  -1   9  10         11.80          7.62         9.32 o
   0   9  10          0.27         -4.23         8.47 o
   1   9  10          0.69         -1.27         8.89 o
   2   9  10          4.28          9.94         7.14 o
   3   9  10         19.93         14.34         6.01 o
   4   9  10          0.20          7.16         5.78 o
   5   9  10         15.39         19.03        11.47 o
  -1  10  10          6.27         11.86        11.01 o
   0  10  10          0.94         14.82        11.43 o
 -13   1  11          1.77          6.95         7.51 o
 -12   1  11          0.78         -5.77         6.41 o
 -11   1  11         15.06         17.26         7.63 o
 -10   1  11         46.08         40.08         7.77 o
  -9   1  11        130.18        169.34        14.11 o
  -8   1  11        146.33        137.75         9.29 o
  -7   1  11        121.73        100.16         4.17 o
  -6   1  11        933.30        869.07        11.72 o
  -5   1  11        222.35        230.52         4.88 o
  -4   1  11       2476.65       2213.29        22.01 o
  -3   1  11         35.31         29.77         1.47 o
  -2   1  11       1218.51       1240.34        12.86 o
  -1   1  11        713.81        674.19         8.04 o
   0   1  11        374.33        354.74         5.41 o
   1   1  11         10.40         10.54         1.74 o
   2   1  11         36.99         44.02         2.54 o
   3   1  11         31.86         34.03         1.77 o
   4   1  11        130.67        133.64         3.56 o
   5   1  11        302.12        253.51         5.14 o
   6   1  11        212.37        200.88         9.56 o
   7   1  11        323.93        378.67        27.47 o
   8   1  11         18.91         21.42         6.43 o
   9   1  11        171.70        200.75        13.62 o
  10   1  11         26.62         24.98         7.79 o
  11   1  11         50.37         63.56        10.03 o
  12   1  11          1.76          8.01         6.50 o
  13   1  11          4.68          4.10         8.20 o
 -13   2  11          7.22          4.23         7.62 o
 -12   2  11         43.00         43.62        11.43 o
 -11   2  11         22.80         13.55         7.62 o
 -10   2  11          3.92          6.78         8.05 o
  -9   2  11        229.86        210.70        12.18 o
  -8   2  11          5.93          2.40         2.49 o
  -7   2  11        345.10        317.24         6.79 o
  -6   2  11        218.97        197.71         5.15 o
  -5   2  11        164.46        147.52         4.87 o
  -4   2  11         32.00         30.11         1.98 o
  -3   2  11        123.53        133.18         3.61 o
  -2   2  11         61.89         71.09         2.98 o
  -1   2  11          0.08          1.03         1.11 o
   0   2  11        109.66        125.30         3.78 o
   1   2  11         15.30         21.53         2.54 o
   2   2  11        282.91        274.63         7.16 o
   3   2  11         18.72         24.65         1.92 o
   4   2  11          0.01         -1.35         1.35 o
   5   2  11         56.57         49.77         3.44 o
   6   2  11          2.25          1.09         2.92 o
   7   2  11         62.19         67.71         4.94 o
   8   2  11         31.39         36.68         5.25 o
   9   2  11         25.31         22.18         6.73 o
  10   2  11         23.24         24.98         7.33 o
  11   2  11          2.92         11.71         7.17 o
  12   2  11          1.99          1.91         7.19 o
 -12   3  11         31.11         32.61         9.32 o
 -11   3  11         43.20         54.63        10.59 o
 -10   3  11         49.03         76.65        11.43 o
  -9   3  11         52.81         59.47         6.99 o
  -8   3  11         82.09        114.63        10.15 o
  -7   3  11          1.80          1.60         3.36 o
  -6   3  11        288.64        289.98         7.49 o
  -5   3  11        333.05        312.45         6.77 o
  -4   3  11         68.19         77.19         3.34 o
  -3   3  11          2.63          5.63         1.74 o
  -2   3  11          8.07         11.36         1.77 o
  -1   3  11        618.49        603.11         8.10 o
   0   3  11         11.46          7.95         1.65 o
   1   3  11         12.36         16.88         2.50 o
   2   3  11         96.97         88.07         3.21 o
   3   3  11        283.86        266.75         5.30 o
   4   3  11        171.84        157.48         4.35 o
   5   3  11        179.89        174.18         5.46 o
   6   3  11        270.19        254.56         7.26 o
   7   3  11          4.87         15.87         3.61 o
   8   3  11         10.96         10.85         3.66 o
   9   3  11         33.42         45.02         5.01 o
  10   3  11          2.18         -3.24         5.90 o
  11   3  11         16.29         27.29         7.73 o
  12   3  11          1.49         -2.12        10.59 o
 -12   4  11          1.05         -7.20         7.20 o
 -11   4  11          7.35          9.74         7.20 o
 -10   4  11        108.59        117.81        12.28 o
  -9   4  11         18.52         14.20         4.67 o
  -8   4  11        177.48        190.65         9.15 o
  -7   4  11          7.41          5.32         3.24 o
  -6   4  11        524.49        483.28        13.81 o
  -5   4  11        702.42        690.15        12.55 o
  -4   4  11          2.07         -1.94         1.94 o
  -3   4  11       2066.99       1940.54        24.78 o
  -2   4  11        345.05        315.71         7.55 o
  -1   4  11        102.18         96.07         3.66 o
   0   4  11        849.48        797.16        11.32 o
   1   4  11         85.53         83.10         4.58 o
   2   4  11        653.21        597.44        11.53 o
   3   4  11        375.31        336.32         6.95 o
   4   4  11         39.37         43.42         3.13 o
   5   4  11         30.33         30.77         4.43 o
   6   4  11        335.50        361.20        10.03 o
   7   4  11         14.68         24.56         4.22 o
   8   4  11         77.50         79.72         6.60 o
   9   4  11          0.09         -1.40         4.24 o
  10   4  11         12.93          9.94         4.90 o
  11   4  11          5.45          6.50         6.31 o
 -12   5  11          0.00          2.12         7.62 o
 -11   5  11         15.53         14.21         6.50 o
 -10   5  11          0.65         -2.22         5.17 o
  -9   5  11          3.42          7.62         4.41 o
  -8   5  11         19.17         13.90         4.45 o
  -7   5  11          0.42          3.81         3.60 o
  -6   5  11          1.15          4.23         3.13 o
  -5   5  11        294.35        285.87         8.27 o
  -4   5  11        153.90        156.24         5.56 o
  -3   5  11        349.49        342.72         7.82 o
  -2   5  11        557.17        553.82         9.41 o
  -1   5  11         22.24         21.20         3.14 o
   0   5  11        213.69        190.28         6.92 o
   1   5  11         79.13         73.19         5.02 o
   2   5  11        215.79        237.44         8.79 o
   3   5  11         30.27         30.08         4.71 o
   4   5  11          0.24          3.04         3.06 o
   5   5  11          0.04         -1.32         3.21 o
   6   5  11        103.46        132.64         7.09 o
   7   5  11         19.76         22.18         4.29 o
   8   5  11         24.55         21.61         4.58 o
   9   5  11          5.99          6.50         4.30 o
  10   5  11          0.41          0.72         4.78 o
  11   5  11          5.14          1.59        11.65 o
 -11   6  11          3.73          0.93         5.64 o
 -10   6  11          0.41          1.36         5.64 o
  -9   6  11         46.25         52.51         6.42 o
  -8   6  11         27.84         38.50         5.74 o
  -7   6  11        339.56        363.98        11.89 o
  -6   6  11         71.92         70.42         5.85 o
  -5   6  11         12.98         14.60         3.79 o
  -4   6  11          7.91          6.57         3.11 o
  -3   6  11          4.97          6.21         5.72 o
  -2   6  11         74.05         89.48         8.53 o
  -1   6  11        101.75        112.46         7.84 o
   0   6  11          3.11          2.10         3.58 o
   1   6  11         35.42         35.55         6.18 o
   2   6  11         70.48         66.90         6.18 o
   3   6  11         28.55         29.94         5.21 o
   4   6  11         19.81         18.98         4.97 o
   5   6  11          6.28          1.13         3.51 o
   6   6  11          7.77         11.02         3.78 o
   7   6  11         16.86         22.04         4.32 o
   8   6  11         17.19         18.83         4.65 o
   9   6  11          1.72         -2.97         3.95 o
  10   6  11         22.05         24.38         5.70 o
  -9   7  11          7.30          1.89         4.84 o
  -8   7  11         28.73         20.43         6.11 o
  -7   7  11          0.01          7.53         6.99 o
  -6   7  11          0.49         -2.88        13.34 o
  -5   7  11          7.97         -0.22         5.67 o
  -4   7  11          0.16          3.66         6.56 o
  -3   7  11          0.76          9.59         5.97 o
  -2   7  11         76.37         63.24        11.86 o
  -1   7  11        250.12        267.34        13.30 o
   0   7  11         31.23         21.95         4.78 o
   1   7  11         25.77         46.41         7.33 o
   2   7  11         36.13         32.95         5.61 o
   3   7  11          6.05         19.77         5.12 o
   4   7  11         61.43         66.83         7.17 o
   5   7  11         10.65         11.38         5.21 o
   6   7  11         69.88         63.51         7.56 o
   7   7  11          8.77         -0.62         3.94 o
   8   7  11          4.06         -0.33         4.14 o
   9   7  11          0.30         -3.90         3.90 o
  -8   8  11          4.55          0.64        10.80 o
  -7   8  11         23.45         26.55         8.02 o
  -6   8  11         29.08         20.95         8.05 o
  -5   8  11         27.48         29.01         7.79 o
  -4   8  11         10.26          8.79         6.27 o
  -3   8  11         73.01         45.04         8.37 o
  -2   8  11          0.92          2.96         5.99 o
  -1   8  11          0.39         -1.02        10.16 o
   1   8  11         15.20         11.60         5.90 o
   2   8  11          2.12         -3.75         5.88 o
   3   8  11          8.01          1.92         4.94 o
   4   8  11          0.20         -2.95         4.97 o
   5   8  11          1.26         -4.65         4.65 o
   6   8  11         12.89          6.19         5.69 o
   7   8  11          2.93         -7.22         7.38 o
  -6   9  11          7.41         12.21         8.05 o
  -5   9  11          0.53          6.26         6.99 o
  -4   9  11         10.24         18.38         7.47 o
  -3   9  11         20.38         22.02         7.49 o
  -2   9  11          8.89         15.01         7.03 o
  -1   9  11          2.27         -0.42         8.89 o
   0   9  11          1.24         -2.96         9.32 o
   1   9  11         29.18         21.60        10.59 o
   2   9  11          8.84         11.46         6.57 o
   3   9  11         20.77         18.39         6.35 o
   4   9  11         12.83         15.57         5.95 o
   5   9  11          0.89         -3.99         5.68 o
 -13   0  12        102.56         96.98        16.94 o
 -12   0  12         94.16         80.88        15.67 o
 -11   0  12         23.34         32.18        11.86 o
 -10   0  12        273.43        329.89        26.26 o
  -9   0  12        147.05        149.91        19.48 o
  -8   0  12         11.67          9.32         7.20 o
  -7   0  12        346.29        329.58        14.75 o
  -6   0  12        157.94        140.46         8.35 o
  -5   0  12         66.71         50.67         9.55 o
  -4   0  12       1256.28       1216.62        18.41 o
  -3   0  12        111.35         97.18         3.61 o
  -2   0  12       2905.68       2860.61        44.57 o
  -1   0  12       2930.87       3028.16        46.97 o
   0   0  12        373.56        354.23         8.87 o
   1   0  12       2917.77       2683.24        39.78 o
   2   0  12        509.68        443.81         8.99 o
   3   0  12        209.64        238.44         6.29 o
   4   0  12          6.37          7.56         2.52 o
   5   0  12       1167.63       1192.58        28.29 o
   6   0  12        599.80        550.55        16.90 o
   7   0  12          6.56          4.35         9.95 o
   8   0  12         12.43          3.99         6.39 o
   9   0  12          0.37         -0.54         6.39 o
  10   0  12         10.91         10.42         7.47 o
  11   0  12         26.83         42.95         9.58 o
  12   0  12          1.29          0.95         7.63 o
 -13   1  12          4.68         14.85         7.82 o
 -12   1  12          4.37          2.33         6.89 o
 -11   1  12         38.25         41.30         8.67 o
 -10   1  12          0.05         -2.56         5.97 o
  -9   1  12         22.83         28.43         6.43 o
  -8   1  12        158.74        142.18        13.12 o
  -7   1  12          4.67          2.70         2.23 o
  -6   1  12          1.85          0.28         1.64 o
  -5   1  12        868.57        805.23        10.97 o
  -4   1  12          6.59          5.25         1.39 o
  -3   1  12         69.76         65.60         2.14 o
  -2   1  12        666.83        593.03         7.19 o
  -1   1  12          5.68          5.52         1.16 o
   0   1  12         54.47         60.99         2.37 o
   1   1  12        805.96        807.31         9.84 o
   2   1  12          3.75         13.18         1.69 o
   3   1  12         19.46         17.01         1.95 o
   4   1  12        435.99        434.14         6.71 o
   5   1  12        132.30        116.74         5.58 o
   6   1  12          2.71         -0.47         3.22 o
   7   1  12        263.01        242.25        10.44 o
   8   1  12         11.09          9.23         5.90 o
   9   1  12          2.48          6.96         6.39 o
  10   1  12          0.06         -4.54         5.37 o
  11   1  12         18.38         22.58         6.82 o
  12   1  12         20.23         26.46         7.25 o
 -13   2  12          0.08          9.32         8.05 o
 -12   2  12          5.59          2.12         7.20 o
 -11   2  12         98.13        122.81        16.52 o
 -10   2  12          0.02         -2.12         7.62 o
  -9   2  12        167.72        175.81        11.63 o
  -8   2  12        176.48        191.10         7.63 o
  -7   2  12        194.10        184.13         9.22 o
  -6   2  12          8.51          4.99         1.93 o
  -5   2  12          6.17          6.60         1.60 o
  -4   2  12         24.43         23.38         1.99 o
  -3   2  12         25.22         28.45         2.19 o
  -2   2  12         26.16         20.69         1.71 o
  -1   2  12         14.61         10.02         1.32 o
   0   2  12       1963.92       1890.05        21.20 o
   1   2  12        157.95        131.28         4.09 o
   2   2  12        981.55        898.07        11.66 o
   3   2  12        733.15        693.14        12.07 o
   4   2  12        271.57        250.06         5.07 o
   5   2  12        207.23        200.81         5.69 o
   6   2  12        109.01        112.04         6.15 o
   7   2  12        401.65        420.44        18.15 o
   8   2  12          0.01          0.69         4.21 o
   9   2  12          9.17         14.68        11.65 o
  10   2  12          7.02          2.50         6.43 o
  11   2  12         13.21         14.72         7.47 o
  12   2  12          4.09          6.07         7.33 o
 -11   3  12         91.48         89.35        12.28 o
 -10   3  12          0.29          6.78         6.78 o
  -9   3  12         34.90         39.33         6.39 o
  -8   3  12        131.84        141.82         8.15 o
  -7   3  12         12.37          6.86         2.99 o
  -6   3  12         26.78         29.85         3.97 o
  -5   3  12        295.07        285.18         7.30 o
  -4   3  12         59.02         58.47         3.15 o
  -3   3  12        269.25        218.02         5.11 o
  -2   3  12         45.64         51.27         2.82 o
  -1   3  12        489.51        478.96         8.31 o
   0   3  12        181.96        180.31         4.31 o
   1   3  12         65.76         74.11         3.41 o
   2   3  12        178.41        157.19         4.47 o
   3   3  12        169.93        170.65         4.81 o
   4   3  12        101.94         88.73         3.82 o
   5   3  12         28.39         28.46         3.79 o
   6   3  12        405.80        399.57        11.30 o
   7   3  12        285.78        299.04        14.81 o
   8   3  12          2.12          3.95         3.62 o
   9   3  12         25.46         22.77         4.40 o
  10   3  12          4.41          0.18         6.09 o
  11   3  12          5.10          3.25         8.89 o
  12   3  12          2.92         12.70        10.59 o
 -12   4  12          0.01         -6.78         6.78 o
 -11   4  12          5.95         10.59         7.62 o
 -10   4  12          0.58          1.86         4.99 o
  -9   4  12          3.93          2.44         4.21 o
  -8   4  12          3.53          2.52         3.73 o
  -7   4  12        133.01        130.86         7.65 o
  -6   4  12         26.61         30.66         8.84 o
  -5   4  12         39.91         34.87         3.65 o
  -4   4  12          0.46         -2.05         2.05 o
  -3   4  12         42.53         46.48         3.84 o
  -2   4  12         18.94         21.83         5.95 o
  -1   4  12         42.10         48.32         3.56 o
   0   4  12         80.65         77.29         4.60 o
   1   4  12         79.17         85.60         4.96 o
   2   4  12        307.41        284.48         8.73 o
   3   4  12        101.62         97.80         5.20 o
   4   4  12         58.79         55.42         5.68 o
   5   4  12         68.63         69.05         5.60 o
   6   4  12        151.35        183.04         8.66 o
   7   4  12          0.00          7.30         4.22 o
   8   4  12         58.16         46.03         5.80 o
   9   4  12          7.80          9.65         4.78 o
  10   4  12          5.72          1.07         4.67 o
  11   4  12          1.08          3.50         6.00 o
 -11   5  12          1.35         -4.41         5.48 o
 -10   5  12          1.44         -5.51         5.51 o
  -9   5  12         42.52         40.80         6.75 o
  -8   5  12          0.01          4.70         5.38 o
  -7   5  12          6.21          4.29         3.74 o
  -6   5  12         46.94         52.99         5.68 o
  -5   5  12         89.77        108.38         6.71 o
  -4   5  12         31.79         38.05         3.95 o
  -3   5  12        285.91        297.72         8.20 o
  -2   5  12          3.67          4.35         2.15 o
  -1   5  12        316.47        314.40         9.29 o
   0   5  12        181.53        189.34         8.31 o
   1   5  12        330.81        317.33        10.26 o
   2   5  12        548.07        539.67        18.63 o
   3   5  12          2.38          0.31         4.33 o
   4   5  12        157.02        156.60         7.73 o
   5   5  12          2.51         -3.49         3.49 o
   6   5  12          1.35         -1.49         3.61 o
   7   5  12         38.29         27.84         5.03 o
   8   5  12         18.43         15.21         4.85 o
   9   5  12          0.56          0.01         4.55 o
  10   5  12          6.18          3.52         4.98 o
  11   5  12          5.52         10.82         6.58 o
 -10   6  12          6.44          2.81        11.65 o
  -9   6  12          0.13          5.72         4.97 o
  -8   6  12          0.45          6.78         4.67 o
  -7   6  12          4.20         16.35         4.83 o
  -6   6  12         25.82         23.46         4.71 o
  -5   6  12         34.29         45.21         4.76 o
  -4   6  12         20.63         17.77         4.00 o
  -3   6  12        220.41        223.65        11.98 o
  -2   6  12          4.12          7.62         4.93 o
  -1   6  12        264.65        285.85        10.25 o
   0   6  12         19.78         16.70         4.26 o
   1   6  12          4.36          4.95         3.83 o
   2   6  12         43.00         35.38         6.20 o
   3   6  12         68.11         73.20         8.07 o
   4   6  12         19.95         25.38         5.37 o
   5   6  12          5.75          1.50         3.48 o
   6   6  12         46.13         47.48         5.09 o
   7   6  12         10.87          4.61         4.07 o
   8   6  12         21.75         25.71         4.84 o
   9   6  12          0.03         -2.09         5.98 o
  10   6  12          6.76         21.15        13.07 o
  -9   7  12          2.32         -0.74         4.26 o
  -8   7  12          0.80          1.48         4.12 o
  -7   7  12          0.00          9.88         7.03 o
  -6   7  12         17.38         26.72         7.33 o
  -5   7  12          5.39         -5.39         5.39 o
  -4   7  12          8.92          0.02         7.20 o
  -3   7  12          5.97          7.39         8.68 o
  -2   7  12         11.01         14.13         6.13 o
  -1   7  12          0.63         13.08         5.83 o
   0   7  12          4.03          2.79         4.39 o
   1   7  12         44.42         58.22         7.93 o
   2   7  12          8.03          2.75         5.69 o
   3   7  12        159.44        201.64        23.08 o
   4   7  12         51.04         50.80         6.64 o
   5   7  12         44.17         36.23         6.27 o
   6   7  12        115.54        117.66         9.12 o
   7   7  12          0.61          5.72         4.10 o
   8   7  12         12.31          8.07         4.36 o
  -8   8  12         12.82          3.20         7.93 o
  -7   8  12        124.52        128.37        12.70 o
  -6   8  12         10.73          8.82         6.87 o
  -5   8  12         36.62         36.18         8.07 o
  -4   8  12         39.78         44.17         9.53 o
  -3   8  12          3.89          5.51         6.29 o
  -2   8  12         19.66         26.28         7.17 o
  -1   8  12         20.17         18.89         9.10 o
   0   8  12          0.05          4.66         8.47 o
   1   8  12          6.33         -3.81         5.39 o
   2   8  12         17.58         17.32        11.65 o
   3   8  12          0.02          1.66         5.79 o
   4   8  12          1.15          3.19         9.83 o
   5   8  12          0.89         -3.27         5.34 o
   6   8  12          0.94          8.75         5.87 o
   7   8  12          6.92          6.52         5.99 o
  -5   9  12          2.66         10.30         7.33 o
  -4   9  12          0.03          1.91         6.59 o
  -3   9  12         10.62          8.60         7.03 o
  -2   9  12          0.09          2.73         6.51 o
  -1   9  12         14.13         26.68        10.59 o
   0   9  12         24.03         31.76        11.43 o
   1   9  12          1.47          4.66         9.32 o
   2   9  12         16.67         14.47         7.03 o
   3   9  12          2.48         -0.73         6.81 o
   4   9  12          0.97         13.34         7.49 o
 -13   1  13          7.41          0.12         6.80 o
 -12   1  13          1.40          1.02         7.41 o
 -11   1  13         21.26         31.94         8.32 o
 -10   1  13         88.41         79.29         9.57 o
  -9   1  13         20.76         19.60         6.09 o
  -8   1  13        151.63        149.67         9.51 o
  -7   1  13         64.37         58.13         5.78 o
  -6   1  13        278.90        254.64         5.78 o
  -5   1  13          1.02         -0.93         1.55 o
  -4   1  13       1071.76        942.47        11.50 o
  -3   1  13          7.99          5.29         1.29 o
  -2   1  13        377.22        353.63         5.31 o
  -1   1  13          6.00          6.56         1.64 o
   0   1  13        141.36        144.43         3.52 o
   1   1  13         65.08         63.68         2.43 o
   2   1  13         80.11         79.12         2.56 o
   3   1  13          2.75          4.36         1.44 o
   4   1  13          3.82          3.05         1.91 o
   5   1  13         99.65         99.99         5.26 o
   6   1  13          1.28         -0.39         3.27 o
   7   1  13        102.82        122.41         7.03 o
   8   1  13          2.70          1.53         5.45 o
   9   1  13         81.28         92.19         8.47 o
  10   1  13         30.39         29.47         9.82 o
  11   1  13         43.63         55.73         7.97 o
  12   1  13          6.60          9.49         6.64 o
 -13   2  13         15.21         23.29        10.16 o
 -12   2  13         47.59         58.86        12.28 o
 -11   2  13         18.50         31.34        10.16 o
 -10   2  13        158.61        174.05        17.79 o
  -9   2  13         99.27         88.60         8.07 o
  -8   2  13        135.36        149.49         7.27 o
  -7   2  13        183.43        167.86         6.90 o
  -6   2  13         57.79         39.61         3.92 o
  -5   2  13        773.97        700.55        10.70 o
  -4   2  13        128.37        117.71         4.05 o
  -3   2  13        367.23        340.59         6.30 o
  -2   2  13       1011.82        946.32        13.76 o
  -1   2  13        439.61        426.09         6.91 o
   0   2  13        394.82        370.66         6.35 o
   1   2  13        275.69        277.89         4.98 o
   2   2  13         15.63         14.50         1.88 o
   3   2  13         79.04         82.73         3.78 o
   4   2  13         10.96          9.71         2.21 o
   5   2  13          2.64          0.67         2.25 o
   6   2  13         47.74         45.71         4.86 o
   7   2  13          0.24          1.64         4.80 o
   8   2  13         15.43         10.73         4.76 o
   9   2  13         23.78         24.07         8.05 o
  10   2  13          3.52         -1.69         6.29 o
  11   2  13          9.94          4.23         6.89 o
  12   2  13          3.79          4.44         7.83 o
 -11   3  13          0.44          4.23         7.20 o
 -10   3  13          0.91          0.85         6.35 o
  -9   3  13        150.01        163.71         9.37 o
  -8   3  13        215.38        218.24        11.71 o
  -7   3  13         28.02         36.30         4.74 o
  -6   3  13        485.39        501.81        11.53 o
  -5   3  13         16.08         13.81         2.68 o
  -4   3  13        837.54        777.84        13.60 o
  -3   3  13        102.36         99.77         4.39 o
  -2   3  13       1402.98       1348.18        17.22 o
  -1   3  13        136.94        135.70         4.51 o
   0   3  13          8.03          7.44         1.70 o
   1   3  13          4.41          2.91         1.76 o
   2   3  13          1.72          2.61         1.74 o
   3   3  13         91.09         93.38         3.82 o
   4   3  13          1.29          2.04         2.03 o
   5   3  13        310.25        310.63         8.16 o
   6   3  13         11.11          6.46         3.44 o
   7   3  13        259.15        290.02         9.44 o
   8   3  13         45.13         40.58         4.78 o
   9   3  13         19.95         28.94         6.99 o
  10   3  13          0.00         -6.68         7.41 o
  11   3  13          0.70         20.75        11.01 o
 -12   4  13          1.16         13.13         8.05 o
 -11   4  13         17.25         22.87         8.89 o
 -10   4  13         31.15         28.70         6.99 o
  -9   4  13          4.97          1.45         4.05 o
  -8   4  13          6.14          5.97         4.00 o
  -7   4  13         51.35         49.78         5.54 o
  -6   4  13         11.21         10.93         6.21 o
  -5   4  13          0.00         -0.27         2.96 o
  -4   4  13          2.31         -0.47         2.11 o
  -3   4  13        149.24        145.34         5.80 o
  -2   4  13        134.37        141.47         5.68 o
  -1   4  13       1139.48       1072.25        21.09 o
   0   4  13          6.20          5.61         2.84 o
   1   4  13        105.58        109.21         7.47 o
   2   4  13         73.54         86.09         7.51 o
   3   4  13         10.97         10.40         2.63 o
   4   4  13          2.86         -3.10         3.10 o
   5   4  13         56.86         51.60         5.28 o
   6   4  13         62.17         63.88         5.98 o
   7   4  13         19.41         20.40         4.70 o
   8   4  13         97.00        101.71         7.66 o
   9   4  13          1.12         -1.14         4.55 o
  10   4  13         21.79         14.89         5.47 o
  11   4  13          3.38          6.85         7.20 o
 -11   5  13          0.21          1.80         5.87 o
 -10   5  13         20.53         23.25         6.58 o
  -9   5  13         33.22         30.44         6.97 o
  -8   5  13         29.05         25.82         5.07 o
  -7   5  13          0.78         -0.49         3.52 o
  -6   5  13          0.38         -0.26         3.34 o
  -5   5  13          5.38          9.84         3.29 o
  -4   5  13          8.32          6.77         2.94 o
  -3   5  13        124.29        129.04         5.95 o
  -2   5  13         58.54         49.82         3.55 o
  -1   5  13        670.65        677.24        16.26 o
   0   5  13        284.49        280.22        10.02 o
   1   5  13          1.71          4.94         3.67 o
   2   5  13        238.61        262.82         9.85 o
   3   5  13          7.03         11.05         5.23 o
   4   5  13        107.50        116.05         7.79 o
   5   5  13          0.21         -3.60         3.60 o
   6   5  13         71.23         58.29         5.96 o
   7   5  13         85.18         69.80         6.54 o
   8   5  13         19.97         24.00         5.29 o
   9   5  13          2.24          3.29         4.86 o
  10   5  13          0.00          6.60         5.10 o
 -10   6  13         66.30         80.36         7.60 o
  -9   6  13         19.70         30.43         5.78 o
  -8   6  13         19.22         24.37         5.64 o
  -7   6  13         39.96         44.42         6.98 o
  -6   6  13         67.18         51.26         5.58 o
  -5   6  13        252.24        253.10        13.62 o
  -4   6  13         15.69         14.55         5.43 o
  -3   6  13        134.62        127.07        10.38 o
  -2   6  13        151.92        147.18        10.78 o
  -1   6  13         33.46         40.56         5.41 o
   0   6  13         11.82          9.77         4.31 o
   1   6  13         10.89          9.63         4.23 o
   2   6  13         23.60         10.83         5.37 o
   3   6  13          0.77          1.53         4.93 o
   4   6  13          5.79          4.46         7.20 o
   5   6  13          1.01         -3.74         3.74 o
   6   6  13         12.39         11.65         4.46 o
   7   6  13          6.89         -2.55         4.23 o
   8   6  13          0.16         -4.36         4.36 o
   9   6  13          1.80          2.84         4.78 o
  -9   7  13          0.50          3.22         4.45 o
  -8   7  13         13.92          7.63         4.33 o
  -7   7  13         21.47          8.79         4.15 o
  -6   7  13         30.47         25.14         7.41 o
  -5   7  13          8.37          4.79        11.65 o
  -4   7  13          7.00          3.39         5.69 o
  -3   7  13         48.39         45.87         9.74 o
  -2   7  13        131.50        141.13        11.53 o
  -1   7  13         10.13          7.38         5.67 o
   0   7  13          0.48         -1.17         4.23 o
   1   7  13        146.44        163.95        11.33 o
   2   7  13         58.41         57.91         8.23 o
   3   7  13         38.10         62.31        17.57 o
   4   7  13         47.86         49.69        16.09 o
   5   7  13          3.20          5.29         5.99 o
   6   7  13         10.80          6.52         6.99 o
   7   7  13         30.68         31.25         5.34 o
   8   7  13         12.80          5.00         4.92 o
  -7   8  13         26.08         38.54         8.83 o
  -6   8  13          2.05          3.20         6.57 o
  -5   8  13          0.37          6.11         6.57 o
  -4   8  13          1.08          2.24         6.43 o
  -3   8  13          9.87         15.01         7.03 o
  -2   8  13         17.66         17.21         9.10 o
  -1   8  13         79.22         63.48        15.03 o
   0   8  13          0.26          0.85         8.47 o
   1   8  13         14.29         12.93         6.43 o
   2   8  13         13.83         10.45         6.27 o
   3   8  13         13.46          1.79         5.97 o
   4   8  13          0.39          2.51         9.95 o
   5   8  13          0.76         -6.43         6.43 o
   6   8  13          0.21          6.09         6.81 o
  -5   9  13          6.01         10.59        11.01 o
  -4   9  13          0.27          1.69         6.59 o
  -3   9  13          1.06          3.53         6.73 o
  -2   9  13         26.89         20.80         7.60 o
  -1   9  13         54.25         37.27        11.86 o
   0   9  13         13.00         16.09        10.16 o
   1   9  13          2.86          2.54         9.32 o
   2   9  13          0.04          0.00         6.59 o
   3   9  13          0.31         -6.02         6.73 o
   4   9  13          0.32         -2.54         6.59 o
 -12   0  14          1.30         -4.66        11.43 o
 -11   0  14        184.63        275.26        26.26 o
 -10   0  14        351.69        425.17        30.49 o
  -9   0  14         46.22         50.82        11.86 o
  -8   0  14        331.51        379.01        26.68 o
  -7   0  14         41.08         38.09         5.53 o
  -6   0  14        627.60        542.62        14.81 o
  -5   0  14       1140.25        993.98        26.33 o
  -4   0  14          1.42          0.04         1.91 o
  -3   0  14        521.79        473.62        10.53 o
  -2   0  14       1276.81       1195.87        21.07 o
  -1   0  14       1851.74       1828.57        26.43 o
   0   0  14       1950.56       1836.68        28.50 o
   1   0  14       2719.17       2561.43        38.66 o
   2   0  14        393.58        379.32         8.52 o
   3   0  14       1445.93       1366.19        23.55 o
   4   0  14          5.46          4.49         3.81 o
   5   0  14        573.38        607.03        17.81 o
   6   0  14        248.64        257.75        17.36 o
   7   0  14        654.46        685.61        30.49 o
   8   0  14         25.64         23.73        11.22 o
   9   0  14          9.83          6.72        12.92 o
  10   0  14         16.17          4.89         7.33 o
  11   0  14          6.46          5.31         8.05 o
  12   0  14          8.90          9.74         8.38 o
 -13   1  14          9.92         17.36        13.55 o
 -12   1  14          9.58         16.04         7.36 o
 -11   1  14        145.16        168.85        29.85 o
 -10   1  14        105.29        123.26        22.44 o
  -9   1  14         22.65         21.37         6.69 o
  -8   1  14         63.33         68.67         6.32 o
  -7   1  14         89.92         91.55        13.99 o
  -6   1  14         74.19         60.14         3.82 o
  -5   1  14         47.33         55.07         3.36 o
  -4   1  14         59.34         57.89         3.31 o
  -3   1  14        176.34        164.89         4.02 o
  -2   1  14       1568.26       1524.58        17.78 o
  -1   1  14        597.04        594.30         8.40 o
   0   1  14         65.18         73.65         2.82 o
   1   1  14         76.51         73.18         2.73 o
   2   1  14          7.88          8.21         1.47 o
   3   1  14          8.30          7.83         1.78 o
   4   1  14          6.06          3.64         2.27 o
   5   1  14         28.87         29.45         4.16 o
   6   1  14        235.85        237.19         8.75 o
   7   1  14          1.37          5.91         3.84 o
   8   1  14        154.04        160.64         9.77 o
   9   1  14          3.37          0.75         5.34 o
  10   1  14          1.45         -2.62         5.58 o
  11   1  14         10.12         10.03         6.44 o
  12   1  14          3.29         -2.79         7.30 o
 -12   2  14         17.05         14.82         9.32 o
 -11   2  14         14.92         16.94         8.89 o
 -10   2  14         19.51         27.10         8.89 o
  -9   2  14          7.66          5.34         4.63 o
  -8   2  14          2.22         -2.88         2.88 o
  -7   2  14         50.90         50.07         5.93 o
  -6   2  14        295.89        271.53         7.47 o
  -5   2  14        746.91        677.19        10.57 o
  -4   2  14        486.56        452.17         7.86 o
  -3   2  14        321.97        307.38         6.18 o
  -2   2  14        220.73        214.75         5.60 o
  -1   2  14         77.88         88.26         3.74 o
   0   2  14         75.82         82.54         3.21 o
   1   2  14        213.03        194.24         4.58 o
   2   2  14        556.78        526.29         8.80 o
   3   2  14        155.13        145.91         4.61 o
   4   2  14        260.04        239.41         7.59 o
   5   2  14        130.22        122.15         5.59 o
   6   2  14        191.72        174.73         8.70 o
   7   2  14          0.02          0.49         4.21 o
   8   2  14         11.55         14.02         5.05 o
   9   2  14          2.63          4.25         6.43 o
  10   2  14         10.09          5.24         5.83 o
  11   2  14         10.95          4.74         6.15 o
  12   2  14          3.47          8.28         7.94 o
 -11   3  14          6.17         -3.81         6.78 o
 -10   3  14         25.04         28.80         8.89 o
  -9   3  14         75.50         90.44         7.47 o
  -8   3  14          0.76         -0.79         5.08 o
  -7   3  14         11.08          6.33         3.67 o
  -6   3  14          0.75          2.19         2.81 o
  -5   3  14          1.32         -0.79         2.29 o
  -4   3  14         26.98         29.58         3.30 o
  -3   3  14        902.52        830.75        14.30 o
  -2   3  14        677.21        654.82        12.01 o
  -1   3  14       1769.71       1613.02        23.81 o
   0   3  14        189.28        203.27         6.09 o
   1   3  14        301.80        290.93         7.03 o
   2   3  14        575.41        531.49         8.57 o
   3   3  14         22.11         23.39         2.67 o
   4   3  14        127.19        130.71         5.58 o
   5   3  14         10.30          5.62         2.54 o
   6   3  14          0.41         -2.18         3.26 o
   7   3  14          2.48         12.35         3.78 o
   8   3  14         28.68         33.69         4.85 o
   9   3  14         31.61         28.67         5.83 o
  10   3  14          0.28         -6.13         6.13 o
  11   3  14         12.47         12.70        10.59 o
 -12   4  14          0.49          0.85         7.62 o
 -11   4  14         21.74         15.67         8.47 o
 -10   4  14          2.68          2.07         5.00 o
  -9   4  14          4.01          4.82         4.32 o
  -8   4  14         15.74         10.49         4.55 o
  -7   4  14          1.33         10.46         4.52 o
  -6   4  14         20.00         14.81         3.83 o
  -5   4  14          0.22          3.09         2.97 o
  -4   4  14          0.48         -2.21         2.21 o
  -3   4  14         17.97         16.86         3.10 o
  -2   4  14        100.34         94.94         5.17 o
  -1   4  14        442.91        453.79        11.83 o
   0   4  14          7.88          7.48         3.12 o
   1   4  14         51.57         48.03         4.58 o
   2   4  14         34.71         28.55         4.31 o
   3   4  14        121.97        122.46         7.03 o
   4   4  14         35.66         31.53         4.60 o
   5   4  14         67.63         68.03         5.96 o
   6   4  14          3.70          2.62         4.77 o
   7   4  14        147.98        155.53         9.09 o
   8   4  14         49.78         55.10         6.40 o
   9   4  14         37.03         31.47         5.85 o
  10   4  14         25.33         10.82         5.45 o
  11   4  14          8.68         -0.85         9.74 o
 -11   5  14         17.28         25.69         6.97 o
 -10   5  14          1.64          1.96         4.60 o
  -9   5  14          1.03         -3.90         3.90 o
  -8   5  14         20.41         13.83         6.02 o
  -7   5  14         56.77         62.79         6.16 o
  -6   5  14         90.55         82.42         9.42 o
  -5   5  14         20.40         19.50         5.20 o
  -4   5  14         50.60         48.74         4.98 o
  -3   5  14          9.27         14.01         5.20 o
  -2   5  14         72.56         68.24         6.87 o
  -1   5  14          0.09          8.19         3.91 o
   0   5  14          3.07          9.83         4.07 o
   1   5  14        157.20        168.66         8.47 o
   2   5  14        134.56        162.74         8.56 o
   3   5  14        135.81        137.30        14.61 o
   4   5  14        419.38        434.21        12.64 o
   5   5  14         14.06         10.19         4.35 o
   6   5  14        190.32        179.19         9.41 o
   7   5  14         37.84         33.72         5.65 o
   8   5  14         76.20         70.12         6.85 o
   9   5  14          0.08          0.64         4.80 o
  10   5  14          0.73          2.80         7.22 o
 -10   6  14          0.39          6.65         5.10 o
  -9   6  14         21.20         23.63         5.72 o
  -8   6  14          2.51          0.13         4.61 o
  -7   6  14        113.49        112.53         7.80 o
  -6   6  14         12.50          2.43         7.51 o
  -5   6  14         54.57         56.38         5.58 o
  -4   6  14          1.57         -0.14         3.60 o
  -3   6  14          0.72          5.78         3.48 o
  -2   6  14         54.36         50.11         6.16 o
  -1   6  14          0.00         -2.70         2.70 o
   0   6  14         22.18         30.40         5.05 o
   1   6  14         22.57         25.65         6.14 o
   2   6  14         29.63         19.46         6.13 o
   3   6  14          6.58         -5.08         5.09 o
   4   6  14         13.46         14.03         6.13 o
   5   6  14          7.29         -1.47         7.83 o
   6   6  14         48.40         46.38         5.85 o
   7   6  14         17.18         13.82         5.03 o
   8   6  14          8.21         10.87         5.08 o
   9   6  14          1.36          0.38         4.88 o
  -9   7  14          0.36         -2.18         4.30 o
  -8   7  14          4.01          6.78         5.19 o
  -7   7  14          3.23         -1.54         3.83 o
  -6   7  14         29.45         21.55         7.47 o
  -5   7  14          3.88         -3.00         5.97 o
  -4   7  14         33.62         33.25         7.47 o
  -3   7  14         41.07         32.76        13.13 o
  -2   7  14          2.31          4.00         6.13 o
  -1   7  14         79.68         77.56         9.13 o
   0   7  14         55.14         57.09         7.01 o
   1   7  14         13.46         24.60         8.68 o
   2   7  14         19.67         15.42         6.43 o
   3   7  14          0.17          2.12         5.69 o
   4   7  14          6.78          8.63         6.27 o
   5   7  14         26.62         15.25         6.89 o
   6   7  14          2.47         -2.00         6.43 o
   7   7  14         20.64         12.73         6.99 o
   8   7  14          0.05         -0.89         4.72 o
  -7   8  14          0.09          9.74         7.79 o
  -6   8  14         16.02         10.77         8.47 o
  -5   8  14         41.12         41.25         8.67 o
  -4   8  14          6.05         12.88         7.03 o
  -3   8  14         46.20         33.02         8.07 o
  -2   8  14        111.23        101.80        11.01 o
  -1   8  14          2.19         10.51         6.57 o
   0   8  14         64.79         52.93        12.28 o
   1   8  14          5.54          5.53         6.13 o
   2   8  14          9.85          5.59         6.43 o
   3   8  14          9.56          3.09         6.27 o
   4   8  14          3.77         -5.83         5.83 o
   5   8  14          0.18          0.06         6.57 o
   6   8  14          5.42          7.58         7.17 o
  -4   9  14          0.65         -5.05         6.57 o
  -3   9  14          3.76          5.51         6.89 o
  -2   9  14          0.01          1.22         6.73 o
  -1   9  14          4.34         11.86        10.59 o
   0   9  14          0.77          2.96         9.74 o
   1   9  14          0.28         -1.27         9.32 o
   2   9  14          0.06          4.75         7.62 o
   3   9  14         18.06         12.92         7.49 o
 -12   1  15          0.20          5.44         6.97 o
 -11   1  15         59.43         56.75         9.83 o
 -10   1  15         30.38         40.46         8.50 o
  -9   1  15         29.71         34.76         8.26 o
  -8   1  15        421.88        429.93        14.93 o
  -7   1  15          5.94          3.76         3.55 o
  -6   1  15        366.28        365.75        10.30 o
  -5   1  15         67.39         75.70         6.53 o
  -4   1  15        625.62        554.69         8.13 o
  -3   1  15        184.24        147.48         4.03 o
  -2   1  15        588.57        532.03         8.10 o
  -1   1  15        186.71        203.16         4.73 o
   0   1  15          0.10         -0.38         1.45 o
   1   1  15          5.10          3.12         1.56 o
   2   1  15         10.21         13.53         2.11 o
   3   1  15         57.63         56.38         3.55 o
   4   1  15         52.15         51.86         4.11 o
   5   1  15         91.37        104.02         7.76 o
   6   1  15          3.44          2.62         3.77 o
   7   1  15        189.89        202.86         8.78 o
   8   1  15          5.63          7.77         5.33 o
   9   1  15         42.92         68.95         7.98 o
  10   1  15         18.30         20.05         6.52 o
  11   1  15          6.91          2.55         6.17 o
 -12   2  15          0.58          6.35         8.89 o
 -11   2  15         16.53         29.22         9.74 o
 -10   2  15         10.89          7.62         8.05 o
  -9   2  15         19.68         20.21         4.79 o
  -8   2  15         28.33         34.10         4.27 o
  -7   2  15          9.16          9.32         3.24 o
  -6   2  15        151.91        134.44         6.37 o
  -5   2  15        120.55        122.99         5.48 o
  -4   2  15         13.84         11.17         2.20 o
  -3   2  15        730.94        704.49        10.59 o
  -2   2  15        112.10         98.44         4.64 o
  -1   2  15        120.39        130.85         4.76 o
   0   2  15        774.14        734.90        11.03 o
   1   2  15         16.23         15.77         2.52 o
   2   2  15         65.58         73.48         3.63 o
   3   2  15         16.61         24.17         2.89 o
   4   2  15         18.76         15.10         2.97 o
   5   2  15         15.07         12.00         3.25 o
   6   2  15         73.17         68.37         5.53 o
   7   2  15          0.97          4.98         3.99 o
   8   2  15         53.97         67.20         6.15 o
   9   2  15          5.22         -2.52         5.28 o
  10   2  15          3.88          2.87         6.47 o
  11   2  15          7.72          5.86         6.33 o
 -11   3  15         50.30         55.05        11.01 o
 -10   3  15          5.31          3.39         7.62 o
  -9   3  15          0.11         -1.07         4.26 o
  -8   3  15          0.67         -3.74         3.74 o
  -7   3  15        176.30        176.04         8.87 o
  -6   3  15        155.38        141.08         7.71 o
  -5   3  15        108.37        111.52         6.48 o
  -4   3  15        290.21        277.15         9.35 o
  -3   3  15          0.28         -0.70         2.47 o
  -2   3  15        603.13        566.63        11.16 o
  -1   3  15        120.14        127.67         5.53 o
   0   3  15        910.26        879.11        16.65 o
   1   3  15         38.23         37.65         3.29 o
   2   3  15          0.01          2.12         2.01 o
   3   3  15        136.62        120.68         4.88 o
   4   3  15         64.21         47.35         3.86 o
   5   3  15         31.58         23.53         4.10 o
   6   3  15          4.31         -3.18         3.18 o
   7   3  15          3.94          9.65         3.91 o
   8   3  15          3.91         10.25         4.88 o
   9   3  15         31.21         26.15         5.86 o
  10   3  15          0.03          3.81         9.74 o
  11   3  15         18.96         23.54         8.74 o
 -11   4  15         15.53          1.69         7.62 o
 -10   4  15         25.15         29.69         9.10 o
  -9   4  15        223.49        217.28        10.39 o
  -8   4  15          2.22         -1.63         5.08 o
  -7   4  15        334.56        329.06        11.35 o
  -6   4  15         43.48         43.86         5.25 o
  -5   4  15        129.80        129.89         7.66 o
  -4   4  15        201.19        217.04         8.84 o
  -3   4  15          2.25          4.03         3.17 o
  -2   4  15         85.18         92.40         5.93 o
  -1   4  15          0.06          3.43         3.47 o
   0   4  15         83.73         98.41         6.59 o
   1   4  15          7.96          3.21         3.58 o
   2   4  15          6.43          6.04         3.74 o
   3   4  15         44.36         47.33         5.20 o
   4   4  15          0.05          0.79         3.67 o
   5   4  15          8.44          8.50         4.15 o
   6   4  15          0.09         -3.73         3.73 o
   7   4  15          0.05          4.47         4.61 o
   8   4  15         14.74         16.29         6.04 o
   9   4  15          0.09          4.31         4.92 o
  10   4  15         11.59         15.17         5.78 o
 -11   5  15          6.58         14.13         6.50 o
 -10   5  15          4.68          5.54         4.96 o
  -9   5  15          0.60         -1.79         4.25 o
  -8   5  15         48.29         44.32         5.99 o
  -7   5  15         49.88         47.68         6.95 o
  -6   5  15          0.05          2.44         3.74 o
  -5   5  15         19.91         19.88         4.10 o
  -4   5  15          4.56         -0.15         3.13 o
  -3   5  15          1.15          1.56         2.94 o
  -2   5  15         22.32         23.75         4.78 o
  -1   5  15          8.26          3.36         3.99 o
   0   5  15          6.18          7.79         4.07 o
   1   5  15        110.16        126.81         8.44 o
   2   5  15        170.61        188.82         9.11 o
   3   5  15         50.69         53.15         7.79 o
   4   5  15        314.15        343.27        13.93 o
   5   5  15          3.44         -1.70         4.79 o
   6   5  15          3.50          2.97         4.46 o
   7   5  15         36.01         35.67         5.70 o
   8   5  15         15.95         13.67         5.27 o
   9   5  15          3.85         -2.40         5.12 o
  10   5  15          0.66          5.77         6.31 o
 -10   6  15          0.86         -3.75         4.67 o
  -9   6  15         10.79         13.51         5.08 o
  -8   6  15         25.57         21.39         5.42 o
  -7   6  15         13.04         17.19         5.02 o
  -6   6  15         30.95         28.98         5.38 o
  -5   6  15         92.01         87.58         8.10 o
  -4   6  15          7.91          5.28         4.05 o
  -3   6  15        125.64        124.49         7.27 o
  -2   6  15         20.08         22.32         3.99 o
  -1   6  15        130.78        141.74         8.62 o
   0   6  15        114.29        121.44         8.18 o
   1   6  15         17.70         11.47         4.70 o
   2   6  15         34.13         29.56         6.39 o
   3   6  15          2.07         -4.58         5.93 o
   4   6  15          1.80         -0.09         5.53 o
   5   6  15          0.04         -2.58         5.83 o
   6   6  15         53.86         56.16         6.25 o
   7   6  15          0.27         -0.96         4.52 o
   8   6  15          6.33          7.42         5.08 o
   9   6  15          2.05         -4.63         5.71 o
  -8   7  15          4.25          0.51         4.06 o
  -7   7  15          4.89          4.10         4.18 o
  -6   7  15          0.88         -2.96         3.56 o
  -5   7  15          0.75         -5.19         9.10 o
  -4   7  15          0.59         -4.55         5.93 o
  -3   7  15         10.12          6.89         6.43 o
  -2   7  15          2.64         10.30         6.27 o
  -1   7  15        148.28        142.01        16.09 o
   0   7  15         81.28         89.89         7.71 o
   1   7  15          3.57          7.40         6.13 o
   2   7  15          7.41         16.74        13.55 o
   3   7  15          0.45          0.96         6.09 o
   4   7  15          1.29         -6.56         6.56 o
   5   7  15          0.04         -3.13        12.28 o
   6   7  15         27.47         12.14         7.17 o
   7   7  15         21.38          9.53         7.49 o
  -6   8  15          5.38         14.90         7.53 o
  -5   8  15          3.64          4.42         6.99 o
  -4   8  15          2.44          2.43         6.99 o
  -3   8  15         26.58         17.17         7.30 o
  -2   8  15          0.02          9.53         6.89 o
  -1   8  15         14.73         20.24         7.17 o
   0   8  15          5.62         11.86         9.74 o
   1   8  15          7.89          4.11         6.99 o
   2   8  15          0.48          1.64         6.73 o
   3   8  15          0.74         -4.60         6.27 o
   4   8  15          0.76         -6.27         6.27 o
   5   8  15          2.14         -6.57         6.57 o
  -3   9  15          8.14          9.10         7.49 o
  -2   9  15          4.11          5.90         7.03 o
  -1   9  15          0.25          4.23         9.74 o
   0   9  15          0.54          3.39         9.74 o
   1   9  15          9.41         17.36        10.59 o
   2   9  15         14.47         12.49         7.49 o
 -12   0  16          1.13          7.20         9.32 o
 -11   0  16          1.12         -9.74         9.74 o
 -10   0  16         61.66         65.64        13.97 o
  -9   0  16         49.90         72.84        13.13 o
  -8   0  16          0.08         -5.51         7.20 o
  -7   0  16        311.02        289.98        19.27 o
  -6   0  16         82.00         74.11        13.76 o
  -5   0  16         88.59         76.97         5.90 o
  -4   0  16        111.79         98.14        15.85 o
  -3   0  16         60.32         46.98         6.28 o
  -2   0  16        308.63        274.76        10.76 o
  -1   0  16        733.92        717.39        16.24 o
   0   0  16        570.37        526.22        13.01 o
   1   0  16        448.01        454.28         9.98 o
   2   0  16        469.95        488.54        12.28 o
   3   0  16        257.98        265.90        10.73 o
   4   0  16         20.04         35.98         5.53 o
   5   0  16        336.49        347.00        13.62 o
   6   0  16          7.25          3.04         4.93 o
   7   0  16        150.93        193.13        13.39 o
   8   0  16         48.26         81.03        10.43 o
   9   0  16         32.34         36.27         8.85 o
  10   0  16          0.02         13.80         7.90 o
  11   0  16          2.00         -5.53         7.41 o
 -12   1  16         46.76         41.41         9.76 o
 -11   1  16          0.25         -2.95         6.03 o
 -10   1  16          9.23          8.66         6.66 o
  -9   1  16        205.09        239.81        16.64 o
  -8   1  16         77.31         82.80        13.13 o
  -7   1  16        156.55        154.63         9.99 o
  -6   1  16         36.34         60.63         8.68 o
  -5   1  16         68.40         77.27         9.60 o
  -4   1  16        332.79        276.43         6.69 o
  -3   1  16        379.13        352.51         6.48 o
  -2   1  16        660.47        653.51        13.64 o
  -1   1  16       2265.41       2087.82        23.87 o
   0   1  16        827.91        800.84        11.34 o
   1   1  16         58.53         65.55         3.39 o
   2   1  16        243.28        210.89         6.11 o
   3   1  16        278.82        235.14         7.35 o
   4   1  16         97.61         84.61         5.13 o
   5   1  16         65.18         65.37         4.97 o
   6   1  16         26.18         20.15         4.37 o
   7   1  16         56.89         65.29         6.11 o
   8   1  16         28.80         44.21         6.87 o
   9   1  16          0.21          4.24         5.61 o
  10   1  16          2.98         -1.43         5.66 o
  11   1  16         10.56         14.12         6.69 o
 -11   2  16         42.68         47.01        10.59 o
 -10   2  16        206.54        246.89        19.90 o
  -9   2  16         15.57         12.93         5.67 o
  -8   2  16         86.54         87.24         8.38 o
  -7   2  16        189.39        193.98         7.98 o
  -6   2  16        125.91        116.54         6.23 o
  -5   2  16         17.89         12.18         3.55 o
  -4   2  16        356.58        317.41         7.96 o
  -3   2  16        217.42        219.02         6.80 o
  -2   2  16        273.94        258.51         7.30 o
  -1   2  16       1423.89       1351.58        24.75 o
   0   2  16        130.35        144.30         7.31 o
   1   2  16        567.65        535.78        10.31 o
   2   2  16         29.26         25.75         2.73 o
   3   2  16        884.93        821.94        18.00 o
   4   2  16        149.85        139.42         5.83 o
   5   2  16        102.25        109.50         7.65 o
   6   2  16          3.49         -3.69         3.69 o
   7   2  16         55.78         74.89         6.17 o
   8   2  16          9.52         14.36         4.62 o
   9   2  16          3.96          5.82         5.68 o
  10   2  16          0.15         -4.68         5.53 o
  11   2  16          0.33          0.95         7.47 o
 -11   3  16         57.09         56.32        10.59 o
 -10   3  16          4.80         10.16         8.05 o
  -9   3  16          0.45          0.12         4.35 o
  -8   3  16          0.10         -1.55         3.85 o
  -7   3  16         72.21         78.31         9.79 o
  -6   3  16         70.64         72.85         6.09 o
  -5   3  16          5.59          7.20         4.46 o
  -4   3  16         17.75         12.37         3.65 o
  -3   3  16          9.83          9.27         3.21 o
  -2   3  16        514.15        491.32        10.43 o
  -1   3  16         31.85         35.37         4.34 o
   0   3  16         31.15         34.16         3.95 o
   1   3  16        285.76        280.51         8.52 o
   2   3  16        173.01        172.17         6.51 o
   3   3  16        213.80        187.49         6.08 o
   4   3  16        437.39        439.59        11.12 o
   5   3  16          1.02         -1.76         3.23 o
   6   3  16         22.99         21.15         4.13 o
   7   3  16          1.00         -3.53         3.53 o
   8   3  16         57.77         63.30         7.03 o
   9   3  16         16.17         12.10         5.52 o
  10   3  16          8.38          4.08         5.61 o
  11   3  16          6.85          6.35        10.16 o
 -11   4  16          0.60          9.74         7.62 o
 -10   4  16         19.98         18.18         9.95 o
  -9   4  16         14.19         20.10         7.33 o
  -8   4  16          0.08          7.41         4.46 o
  -7   4  16         18.90         23.40         4.82 o
  -6   4  16          0.14          4.05         3.73 o
  -5   4  16         75.65         79.00         8.73 o
  -4   4  16         13.09         15.16         5.37 o
  -3   4  16         10.77          8.52         3.51 o
  -2   4  16         17.48         11.25         3.59 o
  -1   4  16         18.00         19.64         4.48 o
   0   4  16          0.73         -0.75         3.50 o
   1   4  16         39.74         44.73         5.37 o
   2   4  16         47.32         40.54         5.21 o
   3   4  16          9.55         15.88         6.99 o
   4   4  16         10.45          1.86         3.85 o
   5   4  16         63.22         61.55         7.55 o
   6   4  16         16.76          8.84         4.40 o
   7   4  16          2.90         -2.28         4.48 o
   8   4  16          1.22          0.55         4.73 o
   9   4  16         18.95         13.15         5.29 o
  10   4  16          3.78          5.08         7.19 o
 -10   5  16          6.68          3.79         4.96 o
  -9   5  16          2.26         -3.15         4.31 o
  -8   5  16          0.06          0.61         4.26 o
  -7   5  16          0.02         -3.74         3.74 o
  -6   5  16          0.50          0.96         3.83 o
  -5   5  16          8.89          0.91         3.74 o
  -4   5  16          6.35          6.51         3.56 o
  -3   5  16         63.70         61.93         5.37 o
  -2   5  16        109.93        125.85         8.10 o
  -1   5  16        280.45        283.83        10.81 o
   0   5  16         83.05         75.31         6.68 o
   1   5  16         20.39         23.27         5.83 o
   2   5  16         89.42         99.10         7.50 o
   3   5  16          0.05         -0.60         5.23 o
   4   5  16         60.55         93.19        13.34 o
   5   5  16          6.40          1.62         4.41 o
   6   5  16         47.56         42.64         5.90 o
   7   5  16          1.94          3.75         4.65 o
   8   5  16          0.49         -4.72         4.72 o
   9   5  16          0.12         -1.40         5.02 o
  -9   6  16         17.85         23.03         5.73 o
  -8   6  16          2.48          0.95         4.52 o
  -7   6  16         72.79         83.23         7.34 o
  -6   6  16         10.90         14.76         5.02 o
  -5   6  16         89.18        101.00         9.03 o
  -4   6  16         74.84         72.13         8.35 o
  -3   6  16         16.20         15.24         4.39 o
  -2   6  16         59.58         54.43         6.53 o
  -1   6  16          1.48          0.19         4.56 o
   0   6  16          0.02          3.23         4.39 o
   1   6  16          0.21         -3.73         4.23 o
   2   6  16         13.67          2.53         5.53 o
   3   6  16          0.11         -3.45         5.67 o
   4   6  16         32.08         19.69         6.89 o
   5   6  16          1.60         -5.99         5.99 o
   6   6  16          7.17          7.29         4.92 o
   7   6  16         12.11         10.46         6.32 o
   8   6  16          4.25          7.37         5.28 o
  -8   7  16          0.53         -3.47         4.61 o
  -7   7  16          0.47         -2.72         4.00 o
  -6   7  16          8.39          4.09         4.06 o
  -5   7  16         11.48          6.11         6.56 o
  -4   7  16          0.36          3.40         6.39 o
  -3   7  16         20.22         20.91        11.65 o
  -2   7  16         44.19         49.76         8.67 o
  -1   7  16          6.58         17.28         6.73 o
   0   7  16         12.47         16.38         5.37 o
   1   7  16         22.73         25.47         7.03 o
   2   7  16         16.15         16.36         6.57 o
   3   7  16         24.21         18.21         7.19 o
   4   7  16         28.90         28.41         7.77 o
   5   7  16          0.16          0.85         6.59 o
   6   7  16         15.01         17.23         7.47 o
   7   7  16          3.63         -1.78         7.03 o
  -6   8  16          0.00          3.29         8.89 o
  -5   8  16          4.94         -2.51         6.69 o
  -4   8  16          2.48         -5.53         6.43 o
  -3   8  16         16.88         14.87         9.53 o
  -2   8  16          0.07         -0.10         6.27 o
  -1   8  16         10.50          7.92         6.99 o
   0   8  16         26.00          8.47         9.32 o
   1   8  16          0.78         -5.69         5.69 o
   2   8  16         10.83          4.59         7.17 o
   3   8  16          1.44         -1.69         6.59 o
   4   8  16          0.27          2.55         7.03 o
   5   8  16          4.05         -3.81         6.59 o
  -1   9  16          0.19          0.42         9.74 o
   0   9  16          0.22         21.17        11.43 o
 -12   1  17          1.22         -3.49         7.72 o
 -11   1  17         18.26          9.59         7.60 o
 -10   1  17          0.50         -6.69         6.69 o
  -9   1  17         50.93         50.57         8.44 o
  -8   1  17        156.91        156.19        10.25 o
  -7   1  17         11.29         17.86         4.72 o
  -6   1  17        532.13        507.34        13.07 o
  -5   1  17          0.01         -0.72         2.72 o
  -4   1  17        551.39        533.99        11.61 o
  -3   1  17        232.95        208.10         7.81 o
  -2   1  17        751.43        712.69        12.24 o
  -1   1  17        252.77        280.56         6.96 o
   0   1  17         64.47         64.88         3.93 o
   1   1  17         79.97         79.30         4.86 o
   2   1  17         18.58         16.45         3.29 o
   3   1  17          5.23          8.16         3.73 o
   4   1  17          3.05          8.63         4.06 o
   5   1  17         63.41         59.98         6.60 o
   6   1  17          6.26          1.92         6.05 o
   7   1  17         89.62        114.26         8.25 o
   8   1  17          3.99         14.32         5.76 o
   9   1  17         46.69         56.50         7.89 o
  10   1  17          8.32         10.85         6.35 o
  11   1  17          2.43          4.95         7.63 o
 -11   2  17         23.21         22.44         9.74 o
 -10   2  17          4.33          4.23         8.05 o
  -9   2  17         10.54          7.17         5.79 o
  -8   2  17         47.09         38.31         5.31 o
  -7   2  17         14.66         10.19         3.82 o
  -6   2  17         51.65         50.39        10.59 o
  -5   2  17         10.20         11.02         3.79 o
  -4   2  17          2.17         -0.05         3.58 o
  -3   2  17         50.72         49.88         4.39 o
  -2   2  17          9.20         18.46         3.46 o
  -1   2  17        130.64        163.10         8.48 o
   0   2  17         15.94         17.20         3.07 o
   1   2  17         11.16         14.17         2.83 o
   2   2  17         26.25         25.93         3.30 o
   3   2  17          0.60          6.63         2.90 o
   4   2  17          4.68          0.24         4.85 o
   5   2  17          5.42          5.43         4.40 o
   6   2  17          0.72          2.92         4.79 o
   7   2  17          7.48          8.05         5.19 o
   8   2  17         34.86         47.59         6.78 o
   9   2  17          0.02         -4.01         5.28 o
  10   2  17          3.00         -2.51         5.68 o
  11   2  17         11.42         16.74         8.50 o
 -11   3  17          0.32          1.69         6.78 o
 -10   3  17         43.92         39.81         9.74 o
  -9   3  17         60.04         76.36         7.60 o
  -8   3  17         51.24         55.49         6.42 o
  -7   3  17          0.70         -1.08         3.56 o
  -6   3  17         24.78         30.98         4.78 o
  -5   3  17          0.14          3.18         4.76 o
  -4   3  17          1.88         -3.09         3.09 o
  -3   3  17          1.98         -2.78         2.78 o
  -2   3  17          0.02          2.59         5.15 o
  -1   3  17          6.69         17.31         4.48 o
   0   3  17        386.73        432.94        12.54 o
   1   3  17         56.69         56.32         5.70 o
   2   3  17        214.93        218.35        11.04 o
   3   3  17          4.11          2.51         3.40 o
   4   3  17         46.26         40.52         4.43 o
   5   3  17          4.10          2.64         3.53 o
   6   3  17         10.16          8.70         3.90 o
   7   3  17          7.03          3.01         4.72 o
   8   3  17          7.84         14.72         5.44 o
   9   3  17          4.85          9.35         5.60 o
  10   3  17          0.07         -3.39         9.32 o
 -11   4  17         18.23         19.06         8.89 o
 -10   4  17         53.47         59.52         8.89 o
  -9   4  17          8.72          4.79         4.57 o
  -8   4  17        131.52        144.74         9.14 o
  -7   4  17        257.83        272.84        11.04 o
  -6   4  17         86.67         88.38         9.71 o
  -5   4  17        643.28        655.49        16.35 o
  -4   4  17         91.70        111.92        10.38 o
  -3   4  17         83.66         90.58         6.99 o
  -2   4  17        494.29        523.21        14.24 o
  -1   4  17          6.78          4.79         4.06 o
   0   4  17        187.80        179.12         8.64 o
   1   4  17          3.08          1.23         3.90 o
   2   4  17          0.73         -1.94         3.95 o
   3   4  17         44.91         55.90        10.16 o
   4   4  17         10.17          9.81         4.71 o
   5   4  17          8.07          8.85         4.40 o
   6   4  17         42.96         40.47         6.24 o
   7   4  17         14.70          9.39         4.90 o
   8   4  17          1.80          4.23         5.11 o
   9   4  17          6.44         11.65         5.36 o
  10   4  17          8.52         13.55        10.59 o
 -10   5  17          8.41          7.48         5.44 o
  -9   5  17         11.45         13.87         5.11 o
  -8   5  17          0.06         -3.99         3.99 o
  -7   5  17          4.47         -1.49         3.99 o
  -6   5  17         19.27         18.71         4.87 o
  -5   5  17          2.26          1.21         3.90 o
  -4   5  17        111.85        121.81         7.84 o
  -3   5  17          2.13          6.78         5.69 o
  -2   5  17        223.31        214.95         9.82 o
  -1   5  17          1.04          4.62         4.39 o
   0   5  17         30.37         26.85         5.19 o
   1   5  17          0.02         -3.01         3.83 o
   2   5  17          1.36          1.61         4.14 o
   3   5  17          0.17          8.01         5.53 o
   4   5  17          3.73         14.38         6.13 o
   5   5  17          2.82         -3.62         4.17 o
   6   5  17         13.78          8.02         4.86 o
   7   5  17          6.60          9.83         5.11 o
   8   5  17          0.15          1.97         5.03 o
   9   5  17          0.74          3.89         5.48 o
  -9   6  17          3.18         -0.72         4.61 o
  -8   6  17          2.74         -1.58         4.67 o
  -7   6  17          0.23         -4.35         4.35 o
  -6   6  17          8.68          9.04         4.79 o
  -5   6  17          3.83         12.08         4.84 o
  -4   6  17          3.03          1.37        15.25 o
  -3   6  17         51.02         43.83         8.64 o
  -2   6  17          3.03          3.64         3.53 o
  -1   6  17         82.43         55.95         8.80 o
   0   6  17          1.12          1.36         4.87 o
   1   6  17         16.33         20.49         5.19 o
   2   6  17          7.69          5.04         5.97 o
   3   6  17          0.10          2.87         5.83 o
   4   6  17          6.26         12.86         6.57 o
   5   6  17          0.28         -6.09         6.09 o
   6   6  17          0.61          3.81         6.59 o
   7   6  17          2.01          1.95         4.96 o
   8   6  17         15.50         10.13         5.61 o
  -7   7  17          4.49          1.82         4.12 o
  -6   7  17          3.37          0.21         3.80 o
  -5   7  17          5.51          2.96         6.59 o
  -4   7  17         13.52          5.50        11.01 o
  -3   7  17         13.89         15.03         7.19 o
  -2   7  17          0.17         -2.51         5.97 o
  -1   7  17         23.47         31.10         7.72 o
   0   7  17         29.56         31.16         8.94 o
   1   7  17         14.15         12.08         9.53 o
   2   7  17         54.11         63.88        12.28 o
   3   7  17          3.10         -4.19         6.99 o
   4   7  17         33.37         24.38        11.22 o
   5   7  17          0.65         -1.05         6.87 o
   6   7  17          2.87          0.99         7.33 o
  -5   8  17          8.31          4.08         6.99 o
  -4   8  17          2.20         -1.34         6.73 o
  -3   8  17          3.32          4.96         7.03 o
  -2   8  17          0.00         -5.99         5.99 o
  -1   8  17         10.35         20.24         7.63 o
   0   8  17          0.97          0.85         8.89 o
   1   8  17         17.53         12.07         7.17 o
   2   8  17          0.03         -4.01         6.73 o
   3   8  17          9.32          1.57         7.11 o
   4   8  17          0.20         -9.32         9.32 o
 -11   0  18          1.99          2.12         8.89 o
 -10   0  18         81.58         82.58        15.25 o
  -9   0  18        151.56        132.12        17.79 o
  -8   0  18         20.21         14.82         9.74 o
  -7   0  18         88.72         90.38        18.63 o
  -6   0  18        206.72        199.41        12.60 o
  -5   0  18         23.70         19.67         5.23 o
  -4   0  18        115.62        120.32        10.16 o
  -3   0  18         18.94         20.73         4.14 o
  -2   0  18        175.19        151.00         9.43 o
  -1   0  18        375.50        338.17        10.23 o
   0   0  18          0.50         -1.68         4.03 o
   1   0  18        387.22        353.43        13.32 o
   2   0  18         34.60         30.49         8.47 o
   3   0  18        989.22        943.86        24.69 o
   4   0  18         22.03         42.65         6.29 o
   5   0  18        109.61        125.44         9.28 o
   6   0  18          9.09          1.88         5.37 o
   7   0  18        334.24        397.22        23.29 o
   8   0  18         40.87         73.21        10.73 o
   9   0  18         97.65        115.48        12.42 o
  10   0  18          0.27          1.86         7.41 o
 -11   1  18          0.21          1.98         7.53 o
 -10   1  18          4.52          8.79         7.11 o
  -9   1  18          0.67         -5.97         5.97 o
  -8   1  18          5.98          8.92         4.88 o
  -7   1  18        157.24        161.41        10.37 o
  -6   1  18         80.01         61.21         5.32 o
  -5   1  18         15.25          9.34         4.10 o
  -4   1  18        339.59        368.08        10.89 o
  -3   1  18         64.95         66.14         5.01 o
  -2   1  18         19.25         16.22         3.21 o
  -1   1  18        436.41        372.10        10.60 o
   0   1  18        159.89        140.96         5.01 o
   1   1  18        169.16        147.21         6.43 o
   2   1  18        255.45        235.46         8.50 o
   3   1  18         36.77         25.33         4.70 o
   4   1  18        501.14        459.08        13.28 o
   5   1  18         57.89         48.89         5.76 o
   6   1  18          6.10          2.34         5.13 o
   7   1  18         50.69         61.90         7.27 o
   8   1  18        233.45        260.61        12.16 o
   9   1  18         18.43         26.91         6.67 o
  10   1  18          1.36         -1.19         5.86 o
 -11   2  18         32.47         30.07        10.16 o
 -10   2  18          2.98          2.12         8.47 o
  -9   2  18        103.87         95.92         9.95 o
  -8   2  18        111.05        115.59         8.23 o
  -7   2  18         11.04          8.48         4.02 o
  -6   2  18        151.32        133.39        13.97 o
  -5   2  18          7.19         13.34         5.09 o
  -4   2  18          1.54         -3.09         3.09 o
  -3   2  18         84.74         83.29         7.82 o
  -2   2  18        969.19        969.50        18.23 o
  -1   2  18         18.41         25.44         3.46 o
   0   2  18        629.50        598.43        13.11 o
   1   2  18        172.66        187.22         8.42 o
   2   2  18        217.49        209.80         7.66 o
   3   2  18        119.06        129.94         9.41 o
   4   2  18         12.99          2.36         4.11 o
   5   2  18        214.24        254.98        11.19 o
   6   2  18         17.93         17.21         5.58 o
   7   2  18         11.19          8.62         5.28 o
   8   2  18          5.58          4.28         5.61 o
   9   2  18          4.40          7.67         5.83 o
  10   2  18          2.01          6.49         6.02 o
 -10   3  18          1.37          7.62         7.20 o
  -9   3  18         35.27         44.09         7.63 o
  -8   3  18         24.00         29.44        13.55 o
  -7   3  18         18.33         16.92         4.76 o
  -6   3  18          1.94          0.58         3.73 o
  -5   3  18          0.02         -2.01         4.58 o
  -4   3  18          5.76          5.32         3.90 o
  -3   3  18        114.41        132.20         7.98 o
  -2   3  18          0.75          1.63         3.48 o
  -1   3  18       1204.46       1207.03        24.93 o
   0   3  18        336.53        342.27        11.40 o
   1   3  18         40.66         41.40         6.37 o
   2   3  18         60.90         67.98         6.54 o
   3   3  18         16.74         12.79         3.50 o
   4   3  18          0.02         -3.27         3.27 o
   5   3  18         11.05          5.92         3.82 o
   6   3  18         22.35         15.74         4.33 o
   7   3  18          0.49         -3.21         4.93 o
   8   3  18         52.31         54.41         7.15 o
   9   3  18          0.01          1.10         5.37 o
  10   3  18          2.83          1.07         6.69 o
 -10   4  18          7.02         12.72         5.54 o
  -9   4  18          5.80         14.09         5.24 o
  -8   4  18          1.03         -3.04         4.18 o
  -7   4  18          0.77          7.95         4.46 o
  -6   4  18         17.69         21.02         4.77 o
  -5   4  18          0.96          6.70         5.01 o
  -4   4  18          1.40         -1.23         6.14 o
  -3   4  18          2.11          2.60         4.30 o
  -2   4  18         21.32         37.36         5.52 o
  -1   4  18         31.61         34.75         5.34 o
   0   4  18         33.54         51.05         5.87 o
   1   4  18         34.89         36.06         6.70 o
   2   4  18          0.27         -3.42         3.99 o
   3   4  18        111.32        105.26        16.09 o
   4   4  18         20.21         35.12         6.89 o
   5   4  18         37.91         35.25         5.48 o
   6   4  18          0.02         -0.54         4.36 o
   7   4  18         61.04         62.88         8.44 o
   8   4  18          1.99         -1.24         6.28 o
   9   4  18         22.60         19.48         7.79 o
 -10   5  18          3.89         -1.18         5.14 o
  -9   5  18          2.11         -2.72         4.76 o
  -8   5  18          0.41         -2.24         4.21 o
  -7   5  18          1.26         -2.63         6.57 o
  -6   5  18         70.70         59.62         7.81 o
  -5   5  18         39.46         37.06         6.24 o
  -4   5  18          0.89         -2.18         3.74 o
  -3   5  18         47.23         55.49         8.53 o
  -2   5  18        101.10         98.47        11.52 o
  -1   5  18         48.48         44.14         6.18 o
   0   5  18          2.29          4.26         6.68 o
   1   5  18          9.69          4.12         4.39 o
   2   5  18         38.59         30.88         5.50 o
   3   5  18         23.86         14.28         6.27 o
   4   5  18        158.31        159.87        11.80 o
   5   5  18          7.45         -0.15         4.53 o
   6   5  18         31.92         27.74         5.79 o
   7   5  18         12.64         14.32         5.37 o
   8   5  18         30.00         29.10         6.10 o
  -8   6  18          8.02          0.24         4.80 o
  -7   6  18         11.67         18.52         5.28 o
  -6   6  18          8.03          5.12         4.67 o
  -5   6  18        107.47        134.83        11.52 o
  -4   6  18         12.70          9.95         5.94 o
  -3   6  18         92.91        100.69        15.29 o
  -2   6  18         13.35          8.83         3.99 o
  -1   6  18          1.50          3.95         5.05 o
   0   6  18          5.09          6.29         5.12 o
   1   6  18          0.64          0.38         4.61 o
   2   6  18          0.20         -2.46         5.53 o
   3   6  18          6.57          2.05         6.78 o
   4   6  18         15.49         10.81         6.69 o
   5   6  18          1.23         -3.39         6.29 o
   6   6  18         35.51         35.32         8.23 o
   7   6  18          0.04         -1.20         5.03 o
  -7   7  18          3.80          3.58         4.44 o
  -6   7  18          7.86          6.87         4.33 o
  -5   7  18         31.55         31.20         8.37 o
  -4   7  18          5.29          1.98         6.57 o
  -3   7  18          1.01         -3.45         6.27 o
  -2   7  18         21.82         15.75         7.33 o
  -1   7  18         86.91         96.85        10.90 o
   0   7  18          7.56          7.14         5.45 o
   1   7  18         33.56         24.26         7.47 o
   2   7  18         34.86         29.55         8.05 o
   3   7  18          3.36          6.18         6.69 o
   4   7  18         12.06         24.23         7.93 o
   5   7  18          4.29          0.21         6.89 o
   6   7  18         10.58          5.72         7.19 o
  -4   8  18          4.00          3.87         7.17 o
  -3   8  18          0.07         -0.81         7.33 o
  -2   8  18          1.34          0.08         6.57 o
  -1   8  18          0.38          5.18         7.03 o
   0   8  18          1.10         -8.89         8.89 o
   1   8  18          0.19         -2.73        11.43 o
   2   8  18          0.54         -1.82         6.73 o
   3   8  18          0.00         -4.45         6.89 o
 -11   1  19          0.57         -7.33         7.33 o
 -10   1  19         12.88         16.91         7.53 o
  -9   1  19          5.46         -1.62         6.51 o
  -8   1  19         28.64         36.62         8.63 o
  -7   1  19          0.08          0.05         4.36 o
  -6   1  19        251.26        244.56         9.65 o
  -5   1  19          0.53          1.20         3.43 o
  -4   1  19        235.68        228.53        10.07 o
  -3   1  19         12.10          2.35         4.24 o
  -2   1  19        244.90        248.41         8.87 o
  -1   1  19         80.27         78.37         5.80 o
   0   1  19        233.61        217.06         7.67 o
   1   1  19         99.18         90.59         5.53 o
   2   1  19          0.05         -2.45         3.65 o
   3   1  19          4.59         -0.48         3.86 o
   4   1  19          1.34          5.80         4.21 o
   5   1  19         13.72         11.76         4.70 o
   6   1  19          3.06         -4.98         4.98 o
   7   1  19         15.37         12.29         4.92 o
   8   1  19          2.26         10.34         6.01 o
   9   1  19         32.08         40.32         7.08 o
  10   1  19          5.25          2.56         7.03 o
 -11   2  19          4.20         -4.66         8.05 o
 -10   2  19         73.58         58.02        11.01 o
  -9   2  19        100.43         99.87        16.09 o
  -8   2  19         10.73         13.05         6.09 o
  -7   2  19        203.71        214.95        12.27 o
  -6   2  19         81.11         95.71        13.55 o
  -5   2  19        113.58        131.80        10.30 o
  -4   2  19         94.43        118.35         9.34 o
  -3   2  19          2.37          0.66         3.60 o
  -2   2  19         34.25         41.84         4.49 o
  -1   2  19          4.58          2.91         3.30 o
   0   2  19          1.36         13.62         4.04 o
   1   2  19         71.65         87.70         6.67 o
   2   2  19          0.36         -1.89         3.74 o
   3   2  19         20.88         23.89         4.88 o
   4   2  19          7.99          8.02         4.69 o
   5   2  19          1.66          5.84         5.00 o
   6   2  19          2.03         -4.81         4.81 o
   7   2  19          0.20         -1.16         5.05 o
   8   2  19          1.82          0.76         5.45 o
   9   2  19          0.02         -2.81         6.51 o
  10   2  19          5.12          9.74        10.16 o
 -10   3  19          0.32         -3.81         6.78 o
  -9   3  19         12.22         11.99         5.87 o
  -8   3  19        112.23        150.38        27.31 o
  -7   3  19         12.80          6.74         5.17 o
  -6   3  19        140.92        161.19         9.26 o
  -5   3  19         48.18         61.30         8.02 o
  -4   3  19        144.72        142.85         8.47 o
  -3   3  19        179.43        155.88         8.46 o
  -2   3  19         17.15         11.58         4.39 o
  -1   3  19        260.26        295.11        10.81 o
   0   3  19          0.95          6.58         4.26 o
   1   3  19         18.61         23.29         4.84 o
   2   3  19        112.89        121.27         8.06 o
   3   3  19         49.31         48.35         5.33 o
   4   3  19         16.32         23.85         4.43 o
   5   3  19          2.38         -0.15         3.87 o
   6   3  19          6.34          5.68         5.05 o
   7   3  19         26.20         28.16         5.97 o
   8   3  19         32.14         33.25         6.51 o
   9   3  19          0.22          2.91         7.03 o
 -10   4  19          3.36         -6.84         8.89 o
  -9   4  19         28.00         33.97         6.10 o
  -8   4  19          3.98         -1.51         6.53 o
  -7   4  19          1.81         -4.21         4.21 o
  -6   4  19         33.30         36.37         5.54 o
  -5   4  19         76.07         78.87         8.46 o
  -4   4  19          7.30         11.01         8.89 o
  -3   4  19        214.97        214.37        10.46 o
  -2   4  19        102.05        106.29         7.82 o
  -1   4  19         79.51         79.16         7.31 o
   0   4  19        222.84        246.67        11.03 o
   1   4  19         24.26         24.34         5.20 o
   2   4  19         30.14         31.45         5.53 o
   3   4  19          3.88          9.85         5.97 o
   4   4  19          2.29         -4.26         4.26 o
   5   4  19         25.06         23.16         5.36 o
   6   4  19         26.07         24.03         5.54 o
   7   4  19          1.44          8.00         5.20 o
   8   4  19         12.08         10.36         5.64 o
   9   4  19          8.63         10.72         7.63 o
  -9   5  19         42.85         31.75         6.14 o
  -8   5  19         20.29         13.88         4.96 o
  -7   5  19          7.64          7.98         4.61 o
  -6   5  19          0.03         -3.71         4.47 o
  -5   5  19         34.80         40.84         5.54 o
  -4   5  19          6.91          4.53         4.26 o
  -3   5  19         71.99         86.87        10.03 o
  -2   5  19         31.72         51.31         7.37 o
  -1   5  19        124.26        137.46         9.12 o
   0   5  19        250.47        280.73        11.41 o
   1   5  19         13.65         11.05         5.58 o
   2   5  19         26.79         25.75         5.53 o
   3   5  19         24.84         12.00         6.27 o
   4   5  19          1.46          4.45         6.39 o
   5   5  19          4.29          1.32         6.43 o
   6   5  19          7.26         11.06         5.22 o
   7   5  19          3.15         -2.07         4.98 o
   8   5  19          3.90          2.95         5.35 o
  -8   6  19          1.52          4.88         4.96 o
  -7   6  19         50.96         49.24         6.51 o
  -6   6  19          2.59          5.53         6.18 o
  -5   6  19         60.49         63.23         6.66 o
  -4   6  19         19.46          8.44         4.96 o
  -3   6  19         10.50          5.78         4.06 o
  -2   6  19          0.49          4.16         4.00 o
  -1   6  19          0.29         -2.23         4.80 o
   0   6  19          0.20         -3.31         4.72 o
   1   6  19          0.48          3.76         4.92 o
   2   6  19          1.15          6.55         6.27 o
   3   6  19          0.00         -5.83         5.83 o
   4   6  19          1.55         -5.03         5.97 o
   5   6  19          0.20         -2.12         6.59 o
   6   6  19          0.05          3.60         7.03 o
   7   6  19          0.07         -0.64         6.89 o
  -6   7  19          1.63          6.71         4.37 o
  -5   7  19          0.07         -2.02         3.80 o
  -4   7  19          5.00         -3.97         6.73 o
  -3   7  19          3.35         12.13         7.47 o
  -2   7  19         15.14          7.70         7.03 o
  -1   7  19         10.93         16.92         7.33 o
   0   7  19          0.11          5.38         6.46 o
   1   7  19         22.67         20.73         7.63 o
   2   7  19         23.49         13.64         7.33 o
   3   7  19         11.80         15.42         7.33 o
   4   7  19         31.44         41.76         8.83 o
   5   7  19          1.53          5.05         7.20 o
  -3   8  19          9.22         -3.65         7.03 o
  -2   8  19          0.67          1.69         7.19 o
  -1   8  19         15.65         16.09        11.01 o
   0   8  19          2.52          1.69         9.74 o
   1   8  19          9.43          5.11         7.33 o
   2   8  19          0.24         -0.94         8.05 o
 -11   0  20         36.26         38.96        13.13 o
 -10   0  20         79.97         81.73        15.25 o
  -9   0  20         14.35         23.29        11.01 o
  -8   0  20        172.68        154.57        20.75 o
  -7   0  20        228.54        208.76        13.53 o
  -6   0  20          0.54         -2.90         4.93 o
  -5   0  20         91.56         96.07        17.79 o
  -4   0  20        342.80        343.11        15.67 o
  -3   0  20         32.50         24.56         8.05 o
  -2   0  20        551.72        548.82        25.41 o
  -1   0  20        138.02        127.04        13.13 o
   0   0  20        201.32        187.53        11.22 o
   1   0  20        306.00        365.46        20.33 o
   2   0  20          3.13          0.85         6.78 o
   3   0  20        170.56        162.19        14.40 o
   4   0  20         20.43         21.17         8.89 o
   5   0  20         95.54        102.74         9.53 o
   6   0  20          0.01         -1.22         5.49 o
   7   0  20          0.11         -3.81         8.05 o
   8   0  20          1.13         -1.43         7.51 o
   9   0  20         16.49         16.76         8.32 o
  10   0  20         22.19         16.52        11.01 o
 -11   1  20         26.40         32.18        14.40 o
 -10   1  20          5.03          1.19         7.33 o
  -9   1  20         49.56         58.13         9.34 o
  -8   1  20          1.91         -1.45         5.00 o
  -7   1  20         17.74         14.77         5.44 o
  -6   1  20        110.41         91.04         7.58 o
  -5   1  20          1.95         -2.87         3.52 o
  -4   1  20         52.33         49.23         5.86 o
  -3   1  20          7.99          4.22         4.14 o
  -2   1  20         91.88        100.10         9.02 o
  -1   1  20         85.18         80.91         6.50 o
   0   1  20         11.06         13.34         5.09 o
   1   1  20          0.42         -0.51         3.61 o
   2   1  20          0.11         -0.40         3.65 o
   3   1  20          6.19         -0.36         4.58 o
   4   1  20         36.74         25.29         5.10 o
   5   1  20          5.78          6.87         4.79 o
   6   1  20          0.50         -2.31         5.06 o
   7   1  20          1.37         -2.58         5.25 o
   8   1  20          3.24         -2.47         5.55 o
   9   1  20         13.44          9.51         6.17 o
  10   1  20          6.09          9.74         7.63 o
  -9   2  20         21.87         40.65        10.16 o
  -8   2  20          1.39         -5.08         7.62 o
  -7   2  20         51.82         55.40         8.47 o
  -6   2  20          9.29          3.81         8.89 o
  -5   2  20         15.45          9.92         5.83 o
  -4   2  20         79.18         81.94         8.53 o
  -3   2  20          5.53          3.60         5.39 o
  -2   2  20         47.55         42.83         6.73 o
  -1   2  20        122.35        136.49         7.97 o
   0   2  20         55.74         66.05         6.11 o
   1   2  20        116.59        128.41         7.96 o
   2   2  20         54.21         68.45         6.36 o
   3   2  20        296.50        309.35        11.23 o
   4   2  20         11.23         24.86         5.28 o
   5   2  20        176.49        206.01        10.83 o
   6   2  20          0.07          1.15         8.71 o
   7   2  20         86.13         94.99         8.55 o
   8   2  20          1.57          7.92         6.12 o
   9   2  20          0.64         -3.37         6.73 o
 -10   3  20          2.11         -4.23         6.35 o
  -9   3  20         79.30         81.98         9.32 o
  -8   3  20         10.03         14.88         6.10 o
  -7   3  20         22.51         20.27         6.10 o
  -6   3  20         96.92         99.20        15.88 o
  -5   3  20         51.21         64.23         8.50 o
  -4   3  20         21.24         19.29         4.97 o
  -3   3  20         37.18         44.68         5.78 o
  -2   3  20         82.05         87.85         7.09 o
  -1   3  20          6.15          5.46         4.39 o
   0   3  20        110.02        140.92        10.66 o
   1   3  20        106.16        116.73         7.89 o
   2   3  20        128.23        132.97         8.45 o
   3   3  20         10.33         11.43         4.34 o
   4   3  20        233.94        216.08         8.90 o
   5   3  20         10.73          6.60         5.00 o
   6   3  20         19.41          5.47         5.52 o
   7   3  20          8.26          9.96         5.71 o
   8   3  20         13.89         16.42         7.77 o
   9   3  20          0.01          3.17         6.87 o
 -10   4  20          2.78         -0.85         8.47 o
  -9   4  20          2.02         -3.32         5.17 o
  -8   4  20          0.12          5.28         7.14 o
  -7   4  20         11.14         10.01         4.83 o
  -6   4  20          0.63          1.45         4.25 o
  -5   4  20          0.08          4.13         4.97 o
  -4   4  20          6.43          1.69         5.99 o
  -3   4  20         28.02         36.54         5.94 o
  -2   4  20         46.57         40.17         5.97 o
  -1   4  20          0.58          0.35         4.53 o
   0   4  20          2.00          8.05         4.80 o
   1   4  20          0.05          3.25         4.65 o
   2   4  20          1.03         -0.84         4.53 o
   3   4  20          0.08         -5.23         5.23 o
   4   4  20          2.51         -0.20         5.79 o
   5   4  20         19.16         17.03         5.29 o
   6   4  20          1.99          2.55         4.95 o
   7   4  20          3.20          1.30         5.15 o
   8   4  20          0.62          3.90         7.33 o
  -9   5  20          0.58         -0.56         5.15 o
  -8   5  20          0.30         -4.31         4.31 o
  -7   5  20          0.46          1.12         4.33 o
  -6   5  20          2.34          0.94         4.36 o
  -5   5  20          3.76          0.04         4.26 o
  -4   5  20         57.10         53.86         6.87 o
  -3   5  20         64.24         77.59        12.70 o
  -2   5  20          8.64         10.49         5.21 o
  -1   5  20        266.82        279.00        11.65 o
   0   5  20         38.82         39.64         8.84 o
   1   5  20          4.90         11.79         5.19 o
   2   5  20         37.75         47.80         9.32 o
   3   5  20          4.67          2.87         6.09 o
   4   5  20          9.67         23.70         7.33 o
   5   5  20         10.41         18.21         7.33 o
   6   5  20         26.69         24.69         5.80 o
   7   5  20          5.75          6.89         5.47 o
  -7   6  20          0.01          1.98         6.75 o
  -6   6  20          2.80          3.02         4.84 o
  -5   6  20          5.76         17.42         5.18 o
  -4   6  20          3.08          6.42         4.74 o
  -3   6  20         17.49         15.53         7.55 o
  -2   6  20         30.18         48.35         8.50 o
  -1   6  20         31.95         31.39         8.30 o
   0   6  20          4.21         -4.88         4.88 o
   1   6  20          8.24         11.88         5.44 o
   2   6  20          0.59         -4.98         5.83 o
   3   6  20         10.05          8.42         7.03 o
   4   6  20          9.91          0.97         6.43 o
   5   6  20          0.02          3.01         7.03 o
   6   6  20         13.71         15.46         7.79 o
  -5   7  20          2.58          5.06         4.12 o
  -4   7  20         26.10         28.32         5.09 o
  -3   7  20         17.97         14.91        13.76 o
  -2   7  20         19.06         15.64         7.63 o
  -1   7  20         32.42         15.80         8.26 o
   0   7  20          0.35         18.92         7.63 o
   1   7  20          6.33          3.60         7.19 o
   2   7  20          3.37          0.85         7.19 o
   3   7  20         22.96         20.85         7.93 o
   4   7  20         12.63         18.84         8.08 o
 -10   1  21         19.31         21.49         8.44 o
  -9   1  21         16.29         35.32         8.13 o
  -8   1  21         79.56         79.26         7.89 o
  -7   1  21         10.76          7.25         5.16 o
  -6   1  21         89.67         90.27         7.40 o
  -5   1  21         70.86         74.22         7.09 o
  -4   1  21         82.74         81.22         9.50 o
  -3   1  21         33.19         30.77         5.26 o
  -2   1  21         41.22         47.93         7.03 o
  -1   1  21        113.35        117.95         9.88 o
   0   1  21         28.79         36.15         6.43 o
   1   1  21         21.77         22.41         6.14 o
   2   1  21          9.61          4.31         5.23 o
   3   1  21          0.07          0.68         4.04 o
   4   1  21          5.59          0.17         4.36 o
   5   1  21          1.25          3.07         4.56 o
   6   1  21          4.67         -0.77         5.37 o
   7   1  21          4.90          3.63         5.74 o
   8   1  21         10.97          4.58         9.53 o
   9   1  21          5.96         17.36        11.01 o
  -8   2  21        139.24        176.17        19.48 o
  -7   2  21         35.79         47.01        11.86 o
  -6   2  21          4.98          1.27         8.47 o
  -5   2  21        116.79        139.13        11.15 o
  -4   2  21         35.87         44.69         7.47 o
  -3   2  21         29.49         34.52         6.73 o
  -2   2  21        149.08        149.49        10.73 o
  -1   2  21          2.71          8.49         5.53 o
   0   2  21         83.79        104.40         7.55 o
   1   2  21         19.63         29.37         5.23 o
   2   2  21         12.30          8.51         4.59 o
   3   2  21         47.15         57.01         6.35 o
   4   2  21          0.27         -4.45         4.45 o
   5   2  21          0.08          3.47         5.37 o
   6   2  21          5.75          2.05         5.47 o
   7   2  21          9.56          9.93         5.97 o
   8   2  21          0.00         -3.80         5.41 o
   9   2  21          0.62          6.78        10.16 o
  -9   3  21          2.63          4.07         6.14 o
  -8   3  21         10.66         13.25         6.10 o
  -7   3  21         17.38         16.77         6.20 o
  -6   3  21        146.86        177.83        12.29 o
  -5   3  21          9.90          7.20         9.32 o
  -4   3  21        431.01        447.88        17.17 o
  -3   3  21         25.64         23.86         5.38 o
  -2   3  21        127.01        141.27         8.85 o
  -1   3  21         14.23         11.75         4.71 o
   0   3  21         66.55         83.72         7.40 o
   1   3  21        136.50        149.44         8.96 o
   2   3  21         20.05         25.02         5.45 o
   3   3  21          0.51         -0.57         4.22 o
   4   3  21          5.26          6.21         5.13 o
   5   3  21         35.92         49.03         6.84 o
   6   3  21          0.04         -1.50         5.27 o
   7   3  21         10.32         14.88         5.93 o
   8   3  21          0.05         -2.08         5.59 o
  -9   4  21         26.19         29.74         6.97 o
  -8   4  21         46.28         41.01         7.75 o
  -7   4  21         14.21         10.95         5.79 o
  -6   4  21         41.32         37.98         6.06 o
  -5   4  21         21.19         15.66         5.29 o
  -4   4  21          9.88          2.12         8.89 o
  -3   4  21         33.96         26.84         5.59 o
  -2   4  21          4.15          1.67         4.56 o
  -1   4  21          3.80          8.13         4.97 o
   0   4  21         10.85          4.99         4.97 o
   1   4  21          3.04          4.40         4.80 o
   2   4  21          6.23          6.51         4.97 o
   3   4  21          0.89         -5.79         5.79 o
   4   4  21          6.06         -0.61         6.13 o
   5   4  21          2.29          8.64         5.27 o
   6   4  21         10.66          9.75         5.33 o
   7   4  21         10.16          9.94         7.30 o
   8   4  21         12.74          7.35         7.47 o
  -8   5  21         27.13         28.66         6.04 o
  -7   5  21         31.20         20.02         5.28 o
  -6   5  21         18.43         13.19         4.93 o
  -5   5  21          2.38          1.72         4.08 o
  -4   5  21         38.73         33.70         5.54 o
  -3   5  21         10.54         17.94         7.17 o
  -2   5  21         10.22         13.66         5.45 o
  -1   5  21          6.56         10.45         5.12 o
   0   5  21          0.49         -2.63         4.67 o
   1   5  21         39.37         43.37        10.62 o
   2   5  21         62.75         71.04         9.57 o
   3   5  21          0.33         -1.84         7.41 o
   4   5  21         62.17         66.55         9.70 o
   5   5  21         46.59         61.74         9.87 o
   6   5  21          1.37         17.09        11.86 o
   7   5  21          3.56         17.24         6.04 o
  -7   6  21          8.60         13.75         5.39 o
  -6   6  21         12.92          8.57         5.02 o
  -5   6  21         21.93         12.97         6.85 o
  -4   6  21          5.07         11.49         5.18 o
  -3   6  21         38.53         41.15         5.99 o
  -2   6  21         63.00         77.67        10.43 o
  -1   6  21          3.11          6.00         7.07 o
   0   6  21         17.52         12.82         5.86 o
   1   6  21          0.04         -2.89         6.13 o
   2   6  21          5.26          4.44         6.57 o
   3   6  21          0.21         -4.22         6.43 o
   4   6  21          5.77          0.94         6.87 o
   5   6  21          2.29          1.68         7.11 o
  -4   7  21          8.75          7.18         4.18 o
  -3   7  21          2.77         -2.32         7.03 o
  -2   7  21          1.71          3.14         7.33 o
  -1   7  21         42.96         42.55        18.00 o
   0   7  21         59.17         64.18        16.94 o
   1   7  21          7.03         11.43         7.49 o
   2   7  21          7.60          9.00         7.33 o
   3   7  21          0.45         -1.66         8.26 o
 -10   0  22         19.24         19.48        11.01 o
  -9   0  22         85.98        146.52        21.17 o
  -8   0  22         94.32        152.87        22.02 o
  -7   0  22          0.75         -5.28         8.89 o
  -6   0  22        118.15        126.43        16.73 o
  -5   0  22          0.05          0.25         5.83 o
  -4   0  22          5.66         10.59         8.05 o
  -3   0  22         44.86         56.32        11.43 o
  -2   0  22         62.90         56.32        11.01 o
  -1   0  22          0.02          2.96         7.20 o
   0   0  22         97.34        106.29        13.13 o
   1   0  22        103.44        137.21        15.25 o
   2   0  22         34.06         43.62        10.16 o
   3   0  22        305.22        321.42        20.33 o
   4   0  22         19.46         13.13         8.89 o
   5   0  22        130.24        151.18        15.67 o
   6   0  22         19.04         18.63         9.32 o
   8   0  22         21.42         23.32         8.53 o
   9   0  22          8.91         11.86        10.59 o
 -10   1  22          0.07         -5.08         7.41 o
  -9   1  22         82.92         87.51        10.55 o
  -8   1  22        124.92        172.17        14.23 o
  -7   1  22         27.20         31.41         6.32 o
  -6   1  22         34.75         26.21         5.94 o
  -5   1  22        185.38        196.52        12.07 o
  -4   1  22        122.63        151.56         9.98 o
  -3   1  22        148.41        127.43         9.09 o
  -2   1  22         18.39         21.39         6.29 o
  -1   1  22         12.04         13.56         5.83 o
   0   1  22         29.01         31.60         6.99 o
   1   1  22         33.18         27.94         6.43 o
   2   1  22          0.93          2.19         5.53 o
   3   1  22         29.31         31.99        12.07 o
   4   1  22         15.34          6.42         4.72 o
   5   1  22          0.10          6.85         4.95 o
   6   1  22          3.66         -5.00         5.40 o
   7   1  22         17.38         18.75         6.24 o
   8   1  22          0.03         -4.69         7.33 o
   9   1  22          4.15          3.39         9.74 o
 -10   2  22         13.17         -3.39        12.28 o
  -8   2  22          1.67         -5.93         8.47 o
  -7   2  22          5.66          0.42         8.89 o
  -6   2  22         23.60         16.52         9.74 o
  -5   2  22         10.36          0.71         6.27 o
  -4   2  22          2.71          9.95         5.99 o
  -3   2  22         70.23         71.89         8.68 o
  -2   2  22          0.27         10.38         5.99 o
  -1   2  22        187.67        187.37        12.12 o
   0   2  22          7.58          7.20         5.69 o
   1   2  22        154.87        171.74         9.26 o
   2   2  22         13.30         16.73         5.15 o
   3   2  22         25.34         32.11         5.73 o
   4   2  22          0.80         -3.68         4.53 o
   5   2  22         44.95         54.29         7.45 o
   6   2  22          0.74         -2.02         5.50 o
   7   2  22         42.10         52.78         7.48 o
   8   2  22          7.27          4.78         5.97 o
  -9   3  22          4.42          7.54         6.99 o
  -8   3  22         11.90         17.28         8.89 o
  -7   3  22         24.97         31.31         7.05 o
  -6   3  22          4.11         13.97         9.74 o
  -5   3  22         19.00         17.36         9.74 o
  -4   3  22         57.53         83.74         9.27 o
  -3   3  22          8.29         10.98         6.13 o
  -2   3  22          0.03          2.04         4.48 o
  -1   3  22         61.84         72.72         7.23 o
   0   3  22         32.43         24.82         6.43 o
   1   3  22         77.34         99.73         8.24 o
   2   3  22        121.83        137.40         8.85 o
   3   3  22         11.07          7.03         4.47 o
   4   3  22         19.44         21.07         5.86 o
   5   3  22         21.01         27.34         6.27 o
   6   3  22         15.51          8.41         6.70 o
   7   3  22          1.03          2.75         5.61 o
   8   3  22          0.01         -1.42         5.58 o
  -9   4  22          1.01          4.23         6.10 o
  -8   4  22          1.45         -1.78         5.56 o
  -7   4  22         15.45         14.69         6.03 o
  -6   4  22          2.53          0.23         5.25 o
  -5   4  22         10.58         20.75         7.49 o
  -4   4  22          7.59          4.85         6.43 o
  -3   4  22          2.20          5.32         4.88 o
  -2   4  22          3.64          8.15         5.05 o
  -1   4  22          9.75          4.96         5.05 o
   0   4  22          0.06         -4.55         4.55 o
   1   4  22          1.32          1.06         4.92 o
   2   4  22          1.37         -4.63         4.63 o
   3   4  22         17.79         18.43         7.03 o
   4   4  22          2.59          6.83         6.69 o
   5   4  22         25.02         35.53         8.55 o
   6   4  22          0.04         -2.87         5.33 o
   7   4  22         10.53         11.65         8.08 o
  -8   5  22          6.24          0.26         5.95 o
  -7   5  22          0.83         -1.98         4.57 o
  -6   5  22          0.37          5.83         4.70 o
  -5   5  22          5.46          6.29         4.67 o
  -4   5  22          1.18         -3.33         4.98 o
  -3   5  22          0.55         -4.76         5.79 o
  -2   5  22          1.61          4.67         5.20 o
  -1   5  22          2.57         -2.37         5.02 o
   0   5  22          6.78          7.33         5.28 o
   1   5  22          3.02         -3.21         4.78 o
   2   5  22         12.76          8.50         6.69 o
   3   5  22          1.60          3.90         6.99 o
   4   5  22         37.01         36.45         8.38 o
   5   5  22          0.42         23.98        29.64 o
   6   5  22         28.34         30.58         8.32 o
  -6   6  22         11.36         10.84         5.43 o
  -5   6  22          2.37          7.72         5.09 o
  -4   6  22         12.33         17.43         5.11 o
  -3   6  22          5.62          1.12         5.33 o
  -2   6  22          6.58         15.68         7.33 o
  -1   6  22          0.00          3.36         5.68 o
   0   6  22          0.88          1.49         5.45 o
   1   6  22          0.38         -1.04         9.10 o
   2   6  22          2.43         -4.79         6.43 o
   3   6  22          0.10         -9.18         9.74 o
   4   6  22          0.01         -1.30         7.03 o
  -3   7  22          7.75         11.05         4.52 o
  -2   7  22          4.00          7.35         4.20 o
  -1   7  22          9.94          7.55         7.47 o
   0   7  22         16.90         20.04         7.90 o
   1   7  22          0.79          7.72         7.63 o
  -9   1  23          6.27          6.63         7.41 o
  -8   1  23         49.24         48.92         7.37 o
  -7   1  23          4.69          2.89         8.68 o
  -6   1  23        124.05        136.32        13.98 o
  -5   1  23         81.44         81.56        10.22 o
  -4   1  23        156.40        211.47        15.01 o
  -3   1  23        134.28        141.94        10.78 o
  -2   1  23         28.37         35.81         7.17 o
  -1   1  23         61.17         41.13         7.33 o
   0   1  23         11.19         12.07         6.29 o
   1   1  23         51.52         38.44         7.33 o
   2   1  23          0.44         -3.81         5.39 o
   3   1  23          0.04          4.69         5.79 o
   4   1  23          0.50          4.02         6.29 o
   5   1  23         18.92         25.78         7.11 o
   6   1  23          8.47          4.10         5.98 o
   7   1  23          6.31         13.28         6.40 o
   8   1  23          5.04          3.39        10.59 o
  -9   2  23          1.12         11.86        12.70 o
  -8   2  23          1.32         -1.27         8.89 o
  -7   2  23          0.89         -8.47         8.47 o
  -6   2  23          2.82         -1.69         8.89 o
  -5   2  23          5.27         -2.19         5.83 o
  -4   2  23          8.19         -3.58         5.83 o
  -3   2  23         25.08         34.37         7.47 o
  -2   2  23          1.78          5.72         5.99 o
  -1   2  23         27.05         33.72        13.55 o
   0   2  23         39.90         32.61         7.19 o
   1   2  23          4.60          3.42         5.97 o
   2   2  23          5.21         17.12         5.83 o
   3   2  23         26.61         27.49         7.33 o
   4   2  23          6.39          4.38         5.45 o
   5   2  23          0.00         21.50         6.25 o
   6   2  23          5.83          4.13         5.97 o
   7   2  23          0.91         -2.24         5.69 o
   8   2  23          2.07         11.86        10.59 o
  -9   3  23          0.78          8.00         6.31 o
  -8   3  23          0.02          1.83         5.87 o
  -7   3  23         19.36         16.82         6.50 o
  -6   3  23          7.53          1.27         9.32 o
  -5   3  23         11.40          2.54         8.89 o
  -4   3  23         11.67         14.82         6.59 o
  -3   3  23         22.71         15.02         6.57 o
  -2   3  23        125.23        137.60        11.38 o
  -1   3  23         10.90         11.94         5.16 o
   0   3  23          5.27          3.07         4.80 o
   1   3  23         13.81          9.93         6.24 o
   2   3  23         30.06         29.35         5.83 o
   3   3  23         26.36         25.73         5.47 o
   4   3  23         32.35         40.45         6.82 o
   5   3  23         16.55         24.30         6.25 o
   6   3  23          8.07         12.65         5.83 o
   7   3  23          0.54         -3.22         6.99 o
  -8   4  23          6.42         11.84         6.19 o
  -7   4  23         60.25         60.90         8.38 o
  -6   4  23          8.00          5.93         9.32 o
  -5   4  23         54.60         59.29        13.55 o
  -4   4  23         49.54         51.31         8.83 o
  -3   4  23         12.95          6.36         5.69 o
  -2   4  23         78.32         75.72         7.90 o
  -1   4  23         18.32         13.81         5.52 o
   0   4  23          3.68         -2.29         4.88 o
   1   4  23         20.46         17.04         5.68 o
   2   4  23          7.48          2.91         5.25 o
   3   4  23          1.00         -5.79         5.79 o
   4   4  23          6.66         -5.85         6.57 o
   5   4  23          5.62          1.91         6.89 o
   6   4  23          3.21          6.03         7.47 o
  -7   5  23          3.15          2.38         5.79 o
  -6   5  23         27.85         21.18         5.74 o
  -5   5  23         12.52         13.00         5.08 o
  -4   5  23         21.23         22.64         5.36 o
  -3   5  23         24.17         28.58         7.77 o
  -2   5  23          0.10          4.28         5.46 o
  -1   5  23          1.65          5.24         5.44 o
   0   5  23         34.69         35.84         6.66 o
   1   5  23          2.58         -5.21         5.21 o
   2   5  23          6.31          2.05         6.57 o
   3   5  23          1.48         -2.45         6.61 o
   4   5  23          1.30          4.46         7.22 o
   5   5  23         10.04          2.83         7.63 o
  -5   6  23          4.40         -0.10         4.88 o
  -4   6  23          0.00          8.21         4.68 o
  -3   6  23         23.90         26.93         5.28 o
  -2   6  23          1.60          4.41         7.33 o
  -1   6  23         43.20         31.49         9.65 o
   0   6  23         20.15         15.56         6.24 o
   1   6  23          0.68          0.97        14.19 o
   2   6  23          3.02         -3.14         6.43 o
   3   6  23          1.24         -1.64         7.17 o
  -8   0  24          9.84          3.39        10.59 o
  -7   0  24          1.30         -3.00         6.87 o
  -6   0  24         19.13         11.33         6.99 o
  -5   0  24          2.12          4.66         8.47 o
  -4   0  24          5.49         10.16         9.32 o
  -3   0  24         62.10         76.65        13.13 o
  -2   0  24          7.92         -8.05         8.05 o
  -1   0  24          7.00          8.89         8.47 o
   0   0  24         35.99         38.11        11.01 o
   1   0  24          5.50         18.63         9.32 o
   2   0  24         10.57         15.25         8.89 o
   3   0  24         21.37         20.75        10.16 o
   4   0  24         52.02         46.16        11.86 o
   5   0  24          3.16         13.13        10.59 o
   6   0  24         21.24         32.61        11.01 o
   7   0  24         15.54         12.70        15.25 o
  -9   1  24         16.87         33.88        13.55 o
  -8   1  24         49.64         65.15        10.33 o
  -7   1  24         40.21         39.40         8.92 o
  -6   1  24        116.66        160.63        10.97 o
  -5   1  24          0.00          0.19         5.02 o
  -4   1  24        143.34        177.19        11.72 o
  -3   1  24        151.65        180.15        13.76 o
  -2   1  24          2.61         -2.96         5.69 o
  -1   1  24        109.44        120.42        12.70 o
   0   1  24         50.60         49.06         8.07 o
   1   1  24         65.51         59.42         8.37 o
   2   1  24         15.99         11.22         6.29 o
   3   1  24          4.49         -2.20         6.13 o
   4   1  24          0.84          0.23         6.73 o
   5   1  24        145.27        195.08        13.18 o
   6   1  24          8.42         21.60         9.15 o
   7   1  24          0.22          1.03         6.20 o
  -9   2  24         10.23         23.29        13.55 o
  -8   2  24         83.13         99.73        24.35 o
  -7   2  24          4.66          0.85         6.92 o
  -6   2  24         44.53         34.95        10.16 o
  -5   2  24          0.01         -1.28         7.29 o
  -4   2  24          0.18          0.97         5.28 o
  -3   2  24         13.83          8.36         5.33 o
  -2   2  24          4.24          7.41         6.29 o
  -1   2  24        123.60        141.39        11.23 o
   0   2  24          5.74          7.19         5.97 o
   1   2  24        189.66        212.46        13.18 o
   2   2  24          2.18          1.00         6.13 o
   3   2  24        133.02        149.69        15.46 o
   4   2  24         23.98         19.44         6.27 o
   5   2  24        102.90        135.50        20.66 o
   6   2  24          0.60          6.15         6.02 o
   7   2  24         10.98          4.37         7.17 o
  -8   3  24         55.32         59.90         8.61 o
  -7   3  24          1.24          0.61         5.79 o
  -6   3  24          0.14         -7.20         8.89 o
  -5   3  24          3.90          2.12         9.32 o
  -4   3  24         30.52         25.33         7.60 o
  -3   3  24          0.59         -0.12         6.13 o
  -2   3  24          0.26          5.71         6.27 o
  -1   3  24          1.94         -3.60         5.99 o
   0   3  24         89.30        104.72         8.91 o
   1   3  24         12.86         17.92         8.45 o
   2   3  24         45.93         37.56         6.59 o
   3   3  24          5.05         -0.19         5.01 o
   4   3  24         46.59         39.89        10.86 o
   5   3  24         20.02         24.84         9.65 o
   6   3  24         28.68         24.18         6.54 o
  -7   4  24          0.93          3.27         5.71 o
  -6   4  24          0.08         -7.99        10.59 o
  -5   4  24          0.43         -2.96         9.32 o
  -4   4  24          0.00          5.08        10.16 o
  -3   4  24          1.37          8.40         5.59 o
  -2   4  24          0.90          6.47         5.12 o
  -1   4  24          0.05          6.38         5.44 o
   0   4  24         20.16         22.58         6.03 o
   1   4  24          1.41         -2.63         5.19 o
   2   4  24          0.23         -3.78         5.28 o
   3   4  24          1.86         -5.23         6.31 o
   4   4  24          7.94         -0.78        12.49 o
   5   4  24          3.94         -2.21         7.17 o
  -6   5  24          0.04          4.78         5.77 o
  -5   5  24          0.25         -1.03         4.57 o
  -4   5  24          7.43          8.33         7.47 o
  -3   5  24         12.09         20.98         7.72 o
  -2   5  24          0.71          4.80         5.54 o
  -1   5  24         23.17         18.83         6.26 o
   0   5  24          1.37         -1.98         5.45 o
   1   5  24         16.10         15.72         6.08 o
   2   5  24          6.42         -6.24         7.83 o
   3   5  24          0.31         -0.84         6.73 o
   4   5  24          0.08         -6.10         6.69 o
  -4   6  24         14.44         11.96         5.45 o
  -3   6  24          1.52          8.21         4.65 o
  -2   6  24         26.72         35.78         8.98 o
  -1   6  24          0.00          8.12         6.19 o
   0   6  24         24.82         25.96         6.84 o
   1   6  24          0.35         -5.08         6.89 o
   2   6  24          0.47         -0.42         6.89 o
  -8   1  25          9.83          4.58         7.77 o
  -7   1  25          5.27         -0.10         7.22 o
  -6   1  25         52.67         59.89        10.84 o
  -5   1  25          3.29         -2.69         5.06 o
  -4   1  25         74.85         85.41        10.30 o
  -3   1  25         57.51         80.87        12.07 o
  -2   1  25         56.21         67.39         9.13 o
  -1   1  25         46.74         52.74         8.37 o
   0   1  25          8.10          3.38         5.97 o
   1   1  25         41.65         33.14         7.49 o
   2   1  25          0.02          0.55         6.43 o
   3   1  25          5.84         11.47         6.87 o
   4   1  25          1.94         -6.73         6.73 o
   5   1  25          2.49         25.28         8.07 o
   6   1  25          0.01         19.34         8.89 o
  -8   2  25         12.42         11.32         7.83 o
  -7   2  25         27.58         41.50        12.28 o
  -6   2  25          3.20         10.50         8.05 o
  -5   2  25          5.20          1.66         5.41 o
  -4   2  25         23.20         29.67         6.76 o
  -3   2  25          1.06          1.27         6.29 o
  -2   2  25          4.25         13.01         8.26 o
  -1   2  25          2.42         10.81         6.73 o
   0   2  25          0.05          9.32         6.59 o
   1   2  25          1.47          7.08         6.73 o
   2   2  25          1.13          9.10         6.89 o
   3   2  25          2.94          1.90         6.87 o
   4   2  25          0.39        -12.28        12.28 o
   5   2  25         15.50         27.94         7.01 o
   6   2  25          3.91         17.65         7.83 o
  -7   3  25         20.03         24.01         7.02 o
  -6   3  25          0.06         -3.39         9.32 o
  -5   3  25         45.56         55.48        13.97 o
  -4   3  25          0.01         -5.51         6.78 o
  -3   3  25         19.92         12.32         6.73 o
  -2   3  25          4.38          4.60         6.43 o
  -1   3  25          3.21         -1.61         7.62 o
   0   3  25          1.69         16.73         7.19 o
   1   3  25          0.00          6.99         6.89 o
   2   3  25          4.31          1.91         5.70 o
   3   3  25          5.57         -4.61         4.61 o
   4   3  25         34.71         29.43         6.58 o
   5   3  25          2.15          7.52         9.21 o
   6   3  25         10.75         16.37         8.89 o
  -6   4  25          2.08         -5.25         5.25 o
  -5   4  25         20.91         55.90        14.40 o
  -4   4  25          8.59          7.62         9.74 o
  -3   4  25         44.33         46.46         8.67 o
  -2   4  25         58.00         54.67        11.01 o
  -1   4  25          8.32          5.85         5.61 o
   0   4  25         38.75         41.05         6.91 o
   1   4  25         15.59         18.28         6.60 o
   2   4  25          5.37          2.06         8.00 o
   3   4  25          2.43         -0.51         6.69 o
   4   4  25          0.07          6.00         7.33 o
   5   4  25          8.96         14.33         8.23 o
  -5   5  25         13.22         10.41         6.15 o
  -4   5  25         16.54         22.51         8.50 o
  -3   5  25          3.74          2.00         8.05 o
  -2   5  25         27.01         33.21         6.75 o
  -1   5  25          2.63         11.04         7.38 o
   0   5  25         20.96         24.94         6.57 o
   1   5  25          7.05          3.47         5.78 o
   2   5  25          3.71          4.46         7.11 o
   3   5  25          0.95          1.06         8.47 o
  -7   0  26         14.78          6.78        10.16 o
  -6   0  26          0.20         -5.08         8.47 o
  -5   0  26          4.56         -4.66         8.89 o
  -4   0  26          6.64         -3.39         8.47 o
  -3   0  26         18.89         20.33        10.16 o
  -2   0  26         25.11         21.60        10.16 o
  -1   0  26        123.38        149.06        17.79 o
   0   0  26         11.94         17.79         9.74 o
   1   0  26         14.74         16.09        10.16 o
   2   0  26          0.86         -8.05         8.05 o
   3   0  26         45.10         68.18        13.97 o
   4   0  26          6.54          7.20        11.01 o
   5   0  26        133.16        158.38        19.06 o
  -7   1  26          1.18          2.44         7.17 o
  -6   1  26          6.19         -4.30         5.55 o
  -5   1  26         12.23          8.23         6.73 o
  -4   1  26          6.40         -0.25         6.43 o
  -3   1  26         33.25         30.51         7.77 o
  -2   1  26          5.50         12.20        10.16 o
  -1   1  26          3.95         11.43         6.89 o
   0   1  26          1.16          6.08         6.43 o
   1   1  26          0.14         -5.99         5.99 o
   2   1  26          3.46          2.86         6.73 o
   3   1  26          6.23         -4.00         6.87 o
   4   1  26         18.74         18.01         7.77 o
   5   1  26          6.42         13.19         7.93 o
   6   1  26         23.70         50.82        13.55 o
  -7   2  26          0.07         -2.77         7.42 o
  -6   2  26         11.87          8.63         7.72 o
  -5   2  26          0.64          3.32         6.90 o
  -4   2  26          0.04         -0.32         5.59 o
  -3   2  26          1.24         13.09         6.87 o
  -2   2  26          0.01         -3.83         6.13 o
  -1   2  26          4.15         -6.35         6.35 o
   0   2  26         17.90         28.94         7.60 o
   1   2  26         60.75         74.81        10.03 o
   2   2  26          0.85          0.28         6.69 o
   3   2  26         40.15         43.09         8.98 o
   4   2  26          9.62         21.32         8.23 o
   5   2  26          3.84          5.08        11.43 o
  -6   3  26         19.43         15.67        10.59 o
  -5   3  26          2.97         -8.47         8.47 o
  -4   3  26         24.17         32.22         8.08 o
  -3   3  26         41.31         34.16         8.13 o
  -2   3  26         15.61         25.73         7.63 o
  -1   3  26          8.54         22.21         7.33 o
   0   3  26          2.97          8.89         6.87 o
   1   3  26          1.03         10.30         7.17 o
   2   3  26         40.66         41.14        10.40 o
   3   3  26          1.96         -5.62         5.86 o
   4   3  26          6.21          2.03         7.03 o
   5   3  26         13.33          9.86         7.60 o
  -5   4  26         11.77         10.59        11.43 o
  -4   4  26          5.20         14.40        11.01 o
  -3   4  26          0.00          3.25        13.76 o
  -2   4  26          0.22         15.86         7.63 o
  -1   4  26          1.65          9.07         7.33 o
   0   4  26          4.20         14.06         6.10 o
   1   4  26          1.00          4.48         5.84 o
   2   4  26          2.53         -1.89         5.47 o
   3   4  26          1.87          4.30         7.41 o
  -3   5  26          2.75          4.82         7.63 o
  -2   5  26          0.35          0.04         5.68 o
  -1   5  26          6.76          6.54         5.79 o
   0   5  26         13.19         14.13         6.24 o
   1   5  26          0.30         -1.50         5.59 o
  -7   1  27          4.92          7.20         9.74 o
  -6   1  27         13.81         11.18         7.33 o
  -5   1  27          1.47          3.46         6.73 o
  -4   1  27          8.53          9.96         6.99 o
  -3   1  27         21.85         21.08        14.61 o
  -2   1  27         11.51          9.50         6.87 o
  -1   1  27         19.59         17.94         7.83 o
   0   1  27          2.41          3.61         6.73 o
   1   1  27          8.43          7.36         6.73 o
   2   1  27          1.88          0.57         6.87 o
   3   1  27          8.85          8.76         7.47 o
   4   1  27          0.00         -5.88         7.17 o
   5   1  27          0.39         12.72         7.93 o
  -6   2  27          0.00         -7.30         7.30 o
  -5   2  27         30.29         34.55         7.26 o
  -4   2  27         10.48          2.54         6.89 o
  -3   2  27          1.35         -6.27         6.27 o
  -2   2  27         28.96         28.91         8.02 o
  -1   2  27         10.90         11.83         7.17 o
   0   2  27          0.54          1.53         6.57 o
   1   2  27          2.95         12.07         7.19 o
   2   2  27          1.59          5.02         7.03 o
   3   2  27          0.20          3.61         7.33 o
   4   2  27          0.07         -7.03         7.03 o
  -5   3  27         14.39         11.86        11.01 o
  -4   3  27         24.98         18.45         7.77 o
  -3   3  27         42.08         40.05         8.50 o
  -2   3  27         10.74         15.91         7.33 o
  -1   3  27         38.79         39.65         8.68 o
   0   3  27          8.80          5.27         7.03 o
   1   3  27         11.11          8.12         6.99 o
   2   3  27          4.55          2.10         6.15 o
   3   3  27          0.21         -1.27         7.49 o
  -4   4  27          2.81         -2.54        10.16 o
  -3   4  27          1.99          1.21         6.73 o
  -2   4  27          6.78         13.49         7.33 o
  -1   4  27         16.66         15.48         7.47 o
   0   4  27         22.84         22.97        13.13 o
   1   4  27          0.06         -0.40        12.92 o
   2   4  27          0.81          0.96         6.10 o
  -6   0  28          4.71         -2.54         9.74 o
  -5   0  28         27.37         31.76        11.86 o
  -4   0  28         14.90          0.00         9.32 o
  -3   0  28          1.36         -6.35         8.89 o
  -2   0  28         20.46         17.79        11.01 o
  -1   0  28         38.66         44.46        13.13 o
   0   0  28         48.00         58.02        13.97 o
   1   0  28         28.50         37.27        11.86 o
   2   0  28          2.18          5.08         9.74 o
   3   0  28          2.89          5.51        10.59 o
   4   0  28          0.13          8.89        10.59 o
  -6   1  28          7.88          6.42         7.11 o
  -5   1  28         13.51         13.63         8.89 o
  -4   1  28          0.40          0.85         6.59 o
  -3   1  28          4.28         -2.05         6.73 o
  -2   1  28         37.20         32.80         8.50 o
  -1   1  28          0.24          5.08        10.16 o
   0   1  28          2.24         -3.04         6.43 o
   1   1  28          5.48          5.29         7.03 o
   2   1  28          6.26          3.91         7.03 o
   3   1  28          9.34         12.23         8.23 o
   4   1  28         19.57         11.83        11.65 o
  -5   2  28          2.83          8.30         9.32 o
  -4   2  28          9.61          5.06         7.83 o
  -3   2  28          2.54          5.07         7.03 o
  -2   2  28          0.67         -0.35         7.03 o
  -1   2  28          0.04          3.39         6.89 o
   0   2  28         17.57          9.37         9.10 o
   1   2  28          5.54          2.57         6.69 o
   2   2  28          7.02          9.53         7.49 o
   3   2  28         45.29         31.31         9.32 o
  -4   3  28          0.33          2.63         7.03 o
  -3   3  28          0.36         13.75        10.59 o
  -2   3  28          1.54         11.23         7.47 o
  -1   3  28          2.87          4.02         7.03 o
   0   3  28          8.38          4.86        16.73 o
   1   3  28          2.80         -2.58         6.73 o
   2   3  28         14.22          8.36        13.97 o
  -4   1  29          9.99          7.32         7.33 o
  -3   1  29         28.68         25.47        10.16 o
  -2   1  29          0.06          1.72         7.17 o
  -1   1  29         23.19         26.74         8.07 o
   0   1  29          0.06         -6.55         9.10 o
   1   1  29          5.18         -0.64         6.89 o
   2   1  29          0.12          4.34         7.47 o
  -3   2  29          1.59         -2.56         6.87 o
  -2   2  29          9.61         17.30         7.77 o
  -1   2  29          0.01         10.38         7.47 o
   0   2  29          9.25          7.15         7.60 o
   1   2  29          2.36          6.35         7.19 o
  -2   0  30          0.34         -2.12        10.16 o
  -1   0  30          2.74         -3.39         9.74 o
   0   0  30          1.71          7.62        11.01 o
                                                
